# Supplementary material for: Predicting the Prognosis of Patients in the Coronary Care Unit: A Novel Multi-Category Machine Learning Model Using XGBoost
Source: Front Cardiovasc Med. 2022 May 12;9:764629. doi: 10.3389/fcvm.2022.764629 (PMC9133425; doi:10.3389/fcvm.2022.764629)
Supplement: Supplementary file 1 [file Data_Sheet_1.zip › raw data.xls]

## Sheet: Sheet1
Patient ID	Demographic data						Diagnoses of heart disease											Comorbidities and medical history								Medication use						Vital signs									Laboratory parameters
subject_id	Ethnicity	Age	Gender	Height	Weight	BMI	CHD	AMI	AMI_anterior	Atrial fibrillation	Atrioventricular block	CHF	Endocarditis	Primary cardiomyopathy	Valve diseases	Ventricular arrhythmias	Cardiogenic shock	Diabetes	COPD	Hypertention	AMI_old	Respiratory failure	Hypercholesterolemia	CKD	CLD	ACEI/ARB	Anticoagulant	Antiplatelet	Statin	Vasopressin	β_block	SOFA	Urine output	HR_mean	SBP_mean	DBP_mean	MAP_mean	RR_mean	TEMP_mean	SpO2_mean	AG_mean	Bicarbonate_mean	Glucose_mean	Sodium_mean	Potassium_mean	Calcium_mean	Chloride_mean	Creatinine_mean	BUN_mean
13	0	40	0	144.78	73.5	35.0647	1	0	0	0	0	0	0	0	0	0	0	1	0	1	0	0	1	0	0	1	1	1	1	0	1	1	1375	84	126.136	66	93.7727	15	36.6535	97.7	12	23.5	168.143	138.2	4.1	9	107	0.633333	15.3333
18	0	51	1	182.88	208	62.1915	0	0	0	0	0	0	0	0	0	0	0	1	0	1	0	0	1	0	0	0	0	1	1	0	0	0	3405	108	140.75	81.75	101.417	20	37.3444	96.3333	15	27	162	140	4	8.9	102	1	11
21	0	87	1	175.26	64	20.836	1	0	0	1	0	1	0	0	0	1	1	1	0	0	0	0	1	0	0	1	1	1	1	0	1	7	366	68	105.846	50.6154	74.1154	17	36.1818	99.7917	25.3333	16.3333	148.8	138.333	4.925	9.06667	102	4.1	96.6667
24	0	39	1	185.42	120	34.9034	1	1	0	0	0	0	0	0	0	0	0	1	0	0	0	0	0	0	0	1	1	1	1	0	1	0	2300	68	116.9	69.4	85.2333	15	36.5556	98.5	14	23	125.5	139	4	9.25	106	0.9	12.5
25	0	59	1	185.42	100.4	29.2025	1	0	0	0	0	0	0	0	0	0	0	1	0	1	0	0	0	0	0	1	1	1	1	0	1	4	3025	73	100	46.5833	63.3243	16	36.3333	97.0968	11.3333	23.3333	180	136.833	4.04286	7.85	106.167	1.28333	46.3333
26	3	72	1	187.96	208	58.8752	1	0	0	1	0	1	0	0	0	1	0	0	0	0	1	0	1	0	0	1	1	1	1	0	1	2	875	62	98.0476	42	60.6825	20	37.5417	97.0909	14	24	129	139	4.6	8.5	106	1.3	31
30	3	89	1	165.1	65.7	24.103	1	0	0	0	0	0	0	0	0	1	0	0	0	1	0	0	1	0	0	0	0	0	0	0	0	3	3585	81	113.667	51.3889	72.1482	21	36.1852	92.4211	18	18	204	129	4.03333	9	97	2.05	44.5
38	0	76	1	182.88	87	26.0128	1	0	0	1	0	1	0	0	0	0	0	0	0	0	0	0	0	0	0	0	1	1	1	0	1	6	560	106	94.3	62.35	73	24	36.5222	96.8378	16.5	20.5	115.5	139.5	4.3	8.4	106.5	2.2	48.5
42	3	61	1	160.02	70	27.3369	1	0	0	0	0	1	0	0	0	1	0	0	0	1	1	0	0	0	0	1	1	1	1	0	1	1	3210	75	120.033	67.4333	84.9666	16	36.1433	96.7241	13	26	126.333	138.333	4.6	8.85	103.667	0.6	15
53	3	46	1	154.94	118	49.1536	1	1	0	0	0	0	0	0	0	0	0	0	0	1	0	0	0	0	0	1	1	1	1	0	1	1	1900	60	113.35	58.4	76.7167	17	36.3519	96.3889	16	20	100	136	4.13333	8.68829	104	0.8	15
55	0	64	0	167.64	73	25.9757	1	0	0	0	0	1	0	0	0	0	0	1	0	1	0	0	1	0	0	1	0	1	1	0	1	1	3500	76	111.147	62.2647	78.5588	18	35.8889	97.5	16	22	106	143	4.3	9.4	109	0.8	23
62	3	69	1	172.72	78	26.1462	0	0	0	0	0	0	0	0	0	0	0	0	0	0	0	0	0	0	0	0	1	0	0	1	0	4	718	56	100.545	65.0455	76.8788	22	36.0347	98.2105	10	23.25	176.5	136.75	4.2	7.83333	107.75	0.675	20.25
73	0	58	0	161.878	80	30.5292	1	1	1	0	0	0	0	0	0	0	0	0	0	1	0	0	1	0	0	0	1	1	1	0	1	0	1940	85	116.762	70.381	85.8413	17	37.25	97.6667	15	24	169	134	5.9	8.5	104	1	24
77	3	46	1	172.72	98	32.8504	1	0	0	0	0	1	0	0	0	0	0	0	0	0	0	0	1	0	0	1	1	1	1	0	1	1	5100	82	123.129	71	88.9355	18	36.7333	97.0435	17.5	23.5	113.5	138.5	4.25	8.9	101.5	1.06667	19.6667
83	3	66	0	169.2	80	27.944	0	0	0	0	0	0	0	0	1	0	0	1	0	0	0	0	1	0	0	0	1	1	0	0	1	4	1895	49	108.333	37.7407	61.358	16	36.4762	97.5217	16	29	70	135	3.9	7.9	94	3	53
94	2	74	1	172.105	53.8	18.1634	0	0	0	0	0	0	0	0	1	0	0	0	0	1	0	0	0	0	0	1	1	1	0	0	0	3	2595	103	102.627	54.549	70.1961	19	36.2667	98.5909	13.3333	23	166.333	132.333	3.1	7.9	99	0.65	8.5
95	1	44	1	165.1	69.8	25.6072	0	0	0	0	1	0	0	0	0	0	0	0	0	0	0	0	0	0	0	0	0	0	0	0	0	1	1600	69	126	77.9286	93.9524	16	36.3056	98.0714	13	26	85	141	4	8.81403	106	0.9	13
111	0	67	0	170.18	64	22.0985	1	1	0	0	0	0	0	0	0	1	0	0	1	1	0	1	0	0	0	1	1	1	1	0	1	2	1210	91	114	59.5	69.1304	22	35.4	97.2	10	26	175	142	4.2	7.9	110	0.6	13
123	3	56	1	185.42	81.2	23.618	1	1	1	0	0	0	0	0	0	0	0	1	0	1	0	0	0	0	0	1	1	1	0	0	1	2	3590	62	143.154	65.4103	91.0427	16	35.9222	98.3182	9	26	160	138	3.8	8.7	106	0.7	9
135	0	50	1	177.8	105	33.2144	0	0	0	0	0	0	0	0	0	0	0	0	0	0	0	0	0	0	0	0	0	0	1	0	1	2	2100	77	137.526	75.6316	96.2632	13	36.6806	97.9375	14	28	101.5	136.5	5	9.3	100	0.85	14
145	0	55	0	160.02	74.1	28.9381	0	0	0	1	0	0	0	0	0	0	0	0	0	0	0	0	0	0	0	1	1	1	1	1	1	2	1029	83	122.371	48.5429	73.1524	19	36.4603	98.7647	14	22.25	151.75	135.25	3.825	9.1	103	1.075	15.25
146	3	86	1	175.26	110	35.8119	1	0	0	1	0	1	0	0	1	1	0	0	0	0	1	0	0	0	0	0	0	0	0	0	0	7	2790	82	104.657	52.2286	68.0303	13	37.1389	96.9091	14	24.3333	230	128	5.725	8.9	95.6667	1.93333	36.3333
149	0	89	0	165.1	56.7	20.8012	1	1	1	0	0	1	0	0	1	0	0	0	0	1	0	0	0	0	0	0	1	1	1	0	1	3	1417	71	107.609	53.3913	71.4638	24	36.0185	97.75	16	26	108.5	140	3.7	9.6	102	1.55	38
151	1	89	0	165.1	68	24.9468	1	0	0	1	0	1	0	0	1	0	0	0	0	1	0	0	0	0	0	1	1	1	1	0	1	3	2170	72	121.5	61.2	91.55	16	35.8778	96.6	16	22	125	133	3.53333	9.5	99	1.2	37
154	0	44	1	170.18	82.1	28.3482	1	1	0	0	0	0	0	0	0	0	0	0	0	1	0	0	1	0	0	0	0	0	0	0	0	0	2400	72	99.12	59.64	67.68	17	36.8492	97.7308	12	24	89	141	3.9	7.9	109	0.9	9
158	0	68	1	175.26	87.6	28.5193	0	0	0	0	0	0	0	0	0	0	0	0	0	1	1	0	0	0	0	0	0	0	0	0	0	3	1050	66	116.774	54.4194	75.2043	15	36.3426	98.5926	10	25.5	100	143.5	3.95	7.95	112	0.85	29.5
160	0	50	0	170.18	58.6	20.2339	1	1	0	0	0	0	0	0	0	0	0	0	0	0	0	0	1	0	0	0	1	1	1	0	1	1	3335	67	108.217	61.3043	73.6957	14	36.5278	98.1111	11.75	22	104.75	139	4.5	8.05	109.5	0.625	9.75
163	0	80	1	162.56	70	26.4893	0	0	0	0	0	1	0	0	0	0	0	0	0	0	0	0	0	0	0	0	1	1	1	0	1	4	1595	80	110.87	48.087	69.0145	24	36.6032	96.8696	19	21	98	141	5.15	9	106	2	49
176	0	79	1	172.72	184	61.6783	1	0	0	1	0	1	0	0	0	0	0	0	0	0	0	0	0	0	0	1	1	1	0	0	1	2	1285	70	105.4	61.2	75.9333	15	36.2778	98.0833	16	27.5	77.5	142.5	3.8	8.85	103	1.2	23
194	1	47	1	180.34	65	19.9862	1	1	0	1	0	0	0	0	0	1	0	0	0	0	0	0	0	0	0	0	0	0	0	0	0	1	3750	68	97.56	54.08	68.5733	16	36.8175	99.5789	15	23	135	137.333	4.2	8.2	104.667	0.666667	9.33333
199	0	42	1	190.5	139.4	38.4125	1	0	0	0	0	1	0	1	1	0	0	1	0	0	0	0	0	0	0	0	0	0	0	0	0	0	6505	86	98.9167	59.4167	75.9722	19	36.7	98.7333	13.5	26.5	140	144	3.76667	8.41027	107.5	0.65	10.5
205	3	75	0	140	110	56.1224	1	0	0	0	0	1	0	0	1	0	0	1	0	0	1	0	0	0	0	0	0	0	0	0	0	3	1360	100	90.3889	46.8889	61.3889	20	36.5778	97.6667	8	33.5	236	127	3.85	8.3	89.5	0.7	20
214	0	63	1	177.8	81.5	25.7807	0	0	0	1	0	1	0	0	0	0	0	0	0	0	0	0	0	0	0	1	1	1	1	0	1	6	640	101	117.417	63.0833	81.8485	19	36.2778	97.7	12	26	125	135	4.9	8.49714	102	3	41
218	0	79	0	169.2	80	27.944	1	0	0	0	0	0	0	0	0	0	0	0	0	0	0	0	0	0	0	0	0	1	1	0	1	2	2880	72	118.308	54.2692	75.6154	16	36.5	98.48	10	23.5	92.5	139.5	3.9	7.9	110	0.65	14
225	0	30	1	175.26	69.8	22.7243	0	0	0	0	0	0	0	0	0	0	0	0	0	0	0	0	0	0	0	0	1	0	0	0	0	1	1650	104	130	69.9268	89.065	20	37.1389	97.8056	15	25	117	140	5	8.80907	105	0.7	13
228	0	79	0	162.56	48	18.1641	1	0	0	0	0	1	0	0	1	0	0	0	0	1	0	0	0	0	0	0	1	1	1	0	1	9	1665	76	118.893	38.75	65.131	17	37.9	94.8889	12	24.25	164.8	134.25	3.92857	7.575	102	0.675	12.75
234	0	53	1	167.64	98	34.8715	1	0	0	0	0	1	0	0	0	0	1	1	0	0	0	0	0	0	0	1	1	1	1	1	1	6	3470	81	100.583	57	77.4444	17	36.1481	98.8095	25	21	172.5	134	4.6	8.25	92.5	6.6	69.5
253	0	84	0	152.4	74.4	32.0334	0	0	0	0	1	0	0	0	1	0	0	0	0	1	0	0	1	0	0	0	0	1	1	0	0	5	2550	62	113.714	51	70.5079	17	36.7037	97.8182	14.5	24.5	105.333	136.5	4.45	8.4	102	1.05	21
262	3	64	1	172.72	190	63.6896	0	0	0	1	0	0	0	1	0	0	0	0	0	1	0	0	0	0	0	1	1	1	0	0	1	2	4125	80	150.043	83.3478	99.5909	17	36.7556	99.0455	10.5	32.5	94	143	3.35	8.87008	103	1.1	16
270	3	80	1	173.677	84	27.848	0	0	0	0	0	1	0	0	0	1	0	1	0	1	1	0	0	0	0	0	1	1	1	0	0	2	2870	54	129.837	48.1395	75.4109	15	36.6111	97.3226	16	20.5	165	138	4.15	8.95	105.5	1.35	28.5
272	0	67	1	182.88	208	62.1915	0	1	0	0	0	0	0	0	0	0	0	0	0	1	0	0	0	0	0	1	1	1	1	0	0	2	3215	90	114.826	69.7826	84.7971	28	36.8819	97.7917	17	23.5	95.5	140	4	8.25	103.5	1.2	18
275	0	82	1	173.37	82	27.2814	0	0	0	0	0	0	0	0	0	0	0	0	0	1	0	1	0	0	0	0	1	0	0	0	1	6	1370	62	127.833	71.9583	93.3472	14	37.1111	99.8	12	20	109	146	3.65	8.8	118	0.8	24
276	0	36	1	172.72	83	27.8223	0	0	0	0	0	0	0	0	0	0	0	0	0	0	0	0	1	0	0	0	0	0	0	0	0	1	4850	81	123.733	63.6667	83.6889	17	36.5556	98.0667	8	29	111	139	3.6	8.3	106	0.7	8.5
291	0	68	0	165.1	61.3	22.4888	1	1	0	0	0	1	0	0	0	0	0	0	0	0	0	0	0	0	0	1	1	1	1	0	1	0	2175	78	105.462	66.5385	79.5128	15	36.6481	96.1538	14	21.5	145.5	137.5	4.3	8.1	106.5	0.75	19
294	3	79	1	182.88	84.5	25.2653	0	0	0	0	0	0	0	0	0	0	0	1	0	0	0	0	0	0	0	1	1	1	1	0	1	2	1170	67	156.897	69.5517	99.4712	18	36.3889	98.8095	12.3333	34.3333	351	135.333	3.5	7.53333	92	2.23333	46
301	0	85	1	169.2	80	27.944	0	0	0	0	0	0	0	0	0	0	0	0	0	1	0	0	1	0	0	0	0	0	0	0	0	6	515	64	118.087	57.8696	71.7727	18	35.2278	97.2222	16	14	78	145	4	7.7	118.333	1.4	48
305	0	73	0	149.86	69	30.724	1	0	0	0	0	1	0	0	1	0	0	1	0	0	0	0	0	0	0	1	1	1	1	0	1	1	905	88	133.364	44.5682	72.0714	18	37.103	98.8611	12	28	196	139	4.6	8.9	104	1	31
308	3	30	0	161.703	43	16.445	0	0	0	0	0	0	0	0	0	0	0	0	0	0	0	1	0	0	0	0	0	0	0	0	0	5	1770	115	94.3889	51.6111	65.963	17	38.0111	95.7143	23	13.5	113	137.5	3.35	7.75	104.5	0.4	14
309	0	62	1	170.18	111	38.3271	1	0	0	0	0	0	0	0	0	0	0	1	0	1	0	0	1	0	0	0	1	1	1	0	1	2	6505	62	101.68	49.64	67.0667	16	35.9306	98.6	10.5	26	145	136.5	3.96667	8.45	104	1	24
317	0	35	1	167.64	84	29.8899	0	0	0	0	0	0	0	0	1	0	0	0	0	0	0	0	1	0	0	0	0	1	0	0	1	1	3525	81	127.15	64.9	85.65	21	37	96	12.5	24.5	123	138	4.2	8.8	105	1.35	16.5
318	3	63	1	172.72	83.1	27.8558	1	0	0	0	0	1	0	0	0	1	0	0	0	0	0	0	0	0	0	0	0	0	0	0	0	4	1930	78	106.095	60.9048	82.0635	19	37.1944	96.5263	12.6667	27.6667	164.333	140.667	4.06667	8.61264	104.667	0.733333	17.6667
328	3	66	1	167.64	92.4	32.8789	1	1	0	0	1	0	0	0	0	0	1	0	0	0	0	0	0	0	0	1	1	1	1	0	1	1	4305	76	117.591	61.8182	88.1429	19	37.2667	96.8636	14.3333	26.6667	212.6	139.667	3.86667	8.5	103	0.733333	10.3333
333	0	66	0	167.64	61	21.7057	1	1	0	0	0	0	0	0	0	1	0	0	0	0	0	0	0	0	0	1	1	1	1	0	1	1	807	67	98.3182	57.0455	70.6508	18	36.9556	98.0952	13	22	99.3333	133.667	5.15	8.4	105	0.55	9
346	1	85	0	165.1	83.8	30.7433	1	0	0	0	1	1	0	0	1	0	0	0	0	1	0	0	0	0	0	0	1	1	1	0	0	4	1167	76	105.442	57.3846	75.3013	14	37.3081	98.9423	13	25.6667	121.667	140.333	3.83333	8.23333	105.333	0.966667	21.6667
354	0	59	1	175.26	78.2	25.459	1	0	0	0	0	0	0	0	1	0	0	1	0	0	0	0	0	0	0	1	0	1	0	0	1	4	1085	109	95.2	56.3	71	17	37.4647	99.55	18	24	187.1	136.8	4.26364	8.7	99	0.7	19
379	0	57	1	175.008	75	24.4876	0	0	0	0	0	0	0	0	0	0	0	1	0	1	0	0	0	0	0	0	0	1	1	0	0	2	4350	72	119.656	55.25	76.8229	14	36.3611	97.375	10	27	169	137	4.4	9	104	0.85	19
383	0	80	0	162.56	64	24.2188	0	0	0	0	0	0	0	0	1	1	0	1	0	1	0	0	0	0	0	1	1	1	0	0	1	2	1880	75	90.2308	53.6154	65.8205	21	35.9667	98.0769	15	23	58	135	4.2	8.7	101	1.5	64
389	0	73	0	158.621	51.2	20.3494	0	0	0	1	0	1	0	0	0	0	0	1	0	1	1	0	0	0	0	1	1	0	1	0	1	2	2620	77	131	55.7143	80.8095	23	36.5611	98.8125	20.6667	21	98.75	143	4.75	7.3	106	1.5	43.3333
391	3	84	1	180.34	73.5	22.5997	1	0	0	0	0	1	0	0	1	0	1	0	0	0	0	0	0	0	0	0	1	1	1	1	0	9	1840	83	114.309	49.4182	71.2727	17	37.4444	96.48	26.5	21	374.25	128.6	5.14	7.225	88	7.45	56.4
398	3	57	1	170.18	83.9	28.9698	1	1	1	0	0	0	0	0	0	1	0	0	0	0	0	0	0	0	0	1	1	1	1	0	1	1	3325	85	118.259	61.1852	80.2099	19	36.7778	96.5833	13	26	123	140	4.1	8.85	105	0.6	15
402	0	49	0	167.64	91.6	32.5942	0	0	0	0	0	1	0	0	0	0	0	1	0	0	0	0	0	0	0	1	1	0	0	0	0	1	570	97	126.077	74.4615	88.6154	20	36.7361	93	17	21	102	140	4	8.5	106	0.7	15
410	0	82	0	159.084	69	27.2644	0	0	0	0	0	0	0	0	0	0	0	0	0	1	0	0	0	0	0	0	0	1	1	0	1	2	1080	88	124.333	66.9583	86.0833	17	36.6515	97.55	16	30	137.5	141.5	3.45	8.7	99	0.6	12
415	2	78	1	162.56	64.5	24.408	1	0	0	1	0	0	0	0	0	0	0	1	0	1	0	0	1	0	0	1	1	1	1	0	1	2	1850	62	110.118	56.3529	74.2745	18	36.963	96.7333	14.5	25	120.5	137	4.45	8.9	102	1.7	25
426	3	89	1	180.34	73.2	22.5075	1	0	0	1	0	0	0	0	1	0	0	0	0	0	0	0	0	0	0	0	1	1	1	0	1	4	830	91	117.077	63	83.96	14	36.4497	97.75	15	23	140.857	138	4.5125	8.34593	103	1.4	24
433	1	49	0	180.34	121	37.205	0	0	0	1	0	1	1	0	0	0	0	0	0	0	0	0	0	0	0	1	1	1	0	0	0	5	50	84	109.409	35.5	58.8413	15	36.5278	96.5	14	30	116	135	3.7	9.6	95	3.9	24
439	3	83	0	160.02	65.4	25.5405	0	0	0	0	0	0	0	0	0	0	0	0	0	0	0	0	0	0	0	0	0	0	0	0	0	12	326	108	110.162	51.3971	78.913	19	35.9667	96.2333	23.8333	15.7143	146.273	141.091	5.4	7.875	108.5	2.7	63.3333
445	0	84	0	157.48	60.2	24.2742	1	1	0	0	0	1	0	0	0	0	1	1	0	1	0	0	0	0	0	1	1	1	1	0	1	6	2340	108	120.452	64.4839	83.1398	25	36.7639	94.913	20	23	183.5	142	4.35	9.35	103.5	1.25	43.5
456	3	47	1	185.42	80	23.269	1	1	1	0	0	0	0	0	0	0	0	0	0	1	0	0	0	0	0	0	0	0	0	0	0	7	4435	92	108.788	58.5152	73.7475	15	37.4286	97.0811	11	25	149	139.5	4	8.1	107.5	0.7	11
462	3	71	1	177.8	86	27.2041	1	1	0	0	0	0	0	0	0	0	0	0	0	1	0	0	1	0	0	0	0	0	0	0	0	3	3410	93	101.087	50.2174	67.2899	16	36.5972	97.5116	12	25	148	138	3.95	8.3	105	1	11
472	3	88	0	160.02	45.4	17.7299	1	0	0	0	0	1	0	1	0	0	1	0	0	0	0	0	0	0	0	0	1	1	1	0	1	8	1835	95	96.28	43.84	71.2	21	36.0802	98.1333	17.25	20.5	376.833	130.75	4.175	8.16667	97.25	1.175	26.25
479	0	72	0	165.1	81	29.716	0	0	0	0	0	0	0	0	0	0	0	0	0	1	0	1	0	0	0	0	0	0	0	0	0	16	178	82	89.9412	47.4412	63.4314	12	36.2818	98.1667	21	16.3333	105.75	125.25	3.81667	7	93	3.73333	36.6667
491	0	80	1	177.8	77	24.3572	0	0	0	1	0	0	0	0	1	0	1	0	0	0	0	0	0	0	0	0	1	1	0	0	0	9	2382	76	107.919	38.6216	62.4595	15	37.9259	99.425	19.5	20.5	234	133	4.15	8.25	97.5	2.25	63
495	0	77	1	180.34	70.6	21.708	0	0	0	1	0	1	0	0	0	0	0	0	0	0	0	0	0	0	0	0	1	0	1	0	0	11	10	70	92.1667	50.375	64.3056	20	35.3333	92.95	24.5	20.5	113.5	133	4.9	8.95	93	4.45	52
501	0	84	0	142.24	76.5	37.811	0	0	0	0	0	1	0	0	0	0	0	1	1	0	0	1	0	1	0	0	1	0	0	0	0	2	1110	105	103.167	50.0833	67.7778	27	36.8	95.5	17	31	190	138	4	7.9	94	1.2	29
515	0	68	1	182.88	98	29.3018	1	0	0	1	0	1	0	0	1	0	0	0	0	0	0	0	0	0	0	1	1	1	1	0	1	3	2580	69	120.565	68.6087	85.3043	18	36.5556	96.4783	15	29	122	138	3.63333	9	98	1.3	22
521	3	87	0	157.461	51.6	20.8116	0	0	0	0	0	0	0	0	0	0	0	0	0	1	0	0	0	0	0	0	0	0	0	0	0	6	1767	72	140.278	54.7778	83.2778	18	36.2222	94.4	25.3333	16.3333	118.667	138.75	5.9	8.5	104.333	9.85	118.667
539	0	84	0	157.48	60	24.1936	1	0	0	0	0	1	0	0	0	0	1	1	0	0	1	0	0	0	0	0	0	0	0	0	0	3	3410	86	102.633	50.2667	65.8824	18	36.4861	97.6	13	22	122	130	3.8	7	99	1.2	27
543	0	52	1	177.8	80	25.3062	1	1	1	0	0	0	0	0	0	1	0	0	0	1	0	0	0	0	0	1	1	1	1	0	1	1	2690	81	121.85	71.75	87.95	16	37.1204	100	12	22.3333	131.75	138	4.05	8.03333	108	0.833333	16.6667
546	0	80	0	152.4	49	21.0973	1	0	0	1	0	0	0	0	1	0	0	0	0	1	0	0	0	0	0	1	1	1	1	0	1	1	1007	91	103.778	36.8519	53.7083	15	36.1111	99.1154	14.5	24	91	139	4.25	9.4	105	1.1	30
550	0	41	1	169.2	80	27.944	0	0	0	0	0	0	0	0	0	0	0	0	0	0	0	0	0	0	0	0	1	1	0	0	0	4	1850	80	108.579	63.1579	78.2983	18	37.5	96.75	10	27	94	144	3.9	8.4	111	0.9	15
554	0	37	1	165.1	70	25.6805	1	1	1	0	0	0	0	0	0	0	0	0	0	0	0	0	1	0	0	0	0	0	0	0	0	0	3378	85	123.375	84.0625	99.0625	18	36.7667	98.2	15	23	143	137	4.2	8.5	103	0.9	8
557	0	89	0	157.48	72	29.0323	1	1	1	1	0	0	0	0	1	0	0	0	0	1	0	0	0	0	0	1	1	1	1	0	1	2	3793	106	129.345	72.3103	91.3219	16	36.875	96.3462	11.5	31	133	130	3.71667	9.2	91.5	0.75	20.5
569	3	83	1	170.18	88.5	30.5581	1	1	0	0	0	1	0	0	0	0	0	1	0	1	0	0	0	0	0	0	1	1	1	0	1	2	1135	70	128.304	58.6522	75.8696	18	36.619	96.95	15	26	159	141	4.25	8.2	104	1.7	38
571	0	57	1	172.72	64	21.4533	1	1	1	0	0	1	0	0	0	0	0	1	0	0	0	0	0	0	0	1	1	1	1	0	1	6	1860	95	123.643	54.4286	75.7857	28	38.1905	98	8.66667	29.6667	171.9	137.667	3.93333	7.66667	103.333	0.666667	25.6667
586	3	63	1	176.084	98	31.6072	0	1	0	0	0	1	0	0	0	1	0	0	0	1	0	0	0	0	0	0	0	0	0	0	0	2	2727	78	103.879	47.3636	66.202	18	35.9444	96.2581	14.5	26	175.5	138.5	5.03333	8.65	103	1.25	28
589	0	54	1	165.1	89	32.651	1	0	0	1	0	0	0	0	0	0	0	0	0	1	0	0	0	0	0	0	0	1	1	0	1	4	4465	107	107.265	62.8529	79.6373	18	37.5205	98.0345	14	25	158.778	138.667	4.4	8.56539	112	0.7	10
608	0	68	1	171.869	43	14.557	0	0	0	0	0	0	0	0	0	0	0	0	1	0	0	1	0	0	0	0	1	1	1	0	1	7	660	91	99.9194	54.2097	69.7151	23	36.1825	87.6667	12.6667	26.6667	150.75	143	4.375	8.26667	108	0.533333	44
619	0	48	0	162.519	77	29.1529	0	0	0	0	0	0	0	0	0	0	0	0	0	0	0	1	0	0	0	0	1	0	0	0	0	12	1318	95	94.9677	60.129	77.5	21	36.4603	96.8182	16	15	170.667	141.333	3.33333	7.55	115	2.5	42.5
638	0	84	0	158.018	56	22.4271	0	0	0	1	0	1	0	0	0	0	0	0	0	0	1	0	0	0	0	0	0	0	0	0	0	6	2066	86	111.958	43.375	66.2361	23	36.3148	96.0769	10.5	38	91.5	142.5	3.65	8.35	93.5	2.65	75.5
639	0	54	0	170.18	208	71.8201	0	0	0	0	0	0	0	0	0	0	0	0	0	1	0	0	0	0	0	0	1	0	1	0	0	2	850	86	121.895	65.7368	84.4561	12	36.7444	96.8333	15	22	84	140	4.2	9	107	0.8	24
651	1	48	1	185.42	104	30.2496	1	1	1	0	0	0	0	0	0	0	0	0	0	1	0	0	0	0	0	1	1	1	1	0	0	2	1625	59	115.074	65.4444	82.1481	14	36.6296	98.7778	16	27	181	135	4.35	9.5	96	1.5	21
653	0	77	1	175.26	96.5	31.4168	1	0	0	1	0	0	0	0	0	0	0	0	0	1	0	0	0	0	0	1	1	1	1	1	1	3	2152	52	129.077	59.6154	82.7692	21	36.2889	98.3889	10	38	192	132	4.7	9.2	88	1.95	40
665	1	62	1	154.94	55	22.9106	1	0	0	0	0	0	0	1	0	1	0	0	0	0	0	0	0	0	0	1	1	1	1	0	1	3	3920	71	129.409	74.6818	92.9242	18	37.1746	99.375	15	19.5	132.667	129.667	3.65	6.95	94.5	0.966667	19.3333
666	0	60	0	161.674	79.5	30.4151	0	0	0	0	0	0	0	0	0	0	0	1	0	1	0	0	0	0	0	0	0	0	0	0	0	0	1000	74	143	59.6667	87.4445	18	36.8611	93.6	18	24	266	141	3.5	8.4	103	0.7	11
673	0	57	1	177.8	107	33.847	1	0	0	0	0	0	0	0	0	0	0	0	0	0	0	0	1	0	0	1	1	1	1	0	1	0	3750	71	133.895	86.2632	102.14	17	36.3472	97.75	17	25	120	139	4.15	8.97336	101	0.6	16
674	0	78	0	149.86	53	23.5996	0	0	0	1	0	1	0	0	1	0	0	0	0	0	0	1	0	1	0	1	1	1	1	0	1	2	2815	61	109.04	57.56	69.8	17	35.9	96.3462	12	32	95	138	3.75	8.4	98	1.2	25.5
700	0	83	1	172.72	55.8	18.7046	0	0	0	1	0	0	0	0	0	0	0	0	0	0	0	0	0	0	0	1	1	1	1	0	1	6	2410	94	117.03	63	81.0101	18	37.0667	96.6452	12	25	133	141	4.53333	8.44483	107	1.2	41
702	0	57	1	182.88	93	27.8068	1	0	0	0	0	1	0	0	0	0	0	1	0	1	0	0	1	0	0	0	1	1	1	0	1	6	2720	79	118.444	68.8	93.5427	12	36.2519	97.7895	12	29.3333	156.25	137	4.35	9.2	102.667	1.2	20
704	3	80	1	172.72	81	27.1519	0	0	0	0	0	1	0	0	0	0	0	0	0	0	0	1	0	0	0	0	0	0	0	0	0	7	865	90	116.704	50.7407	71.6667	20	37.216	93.6207	16	22	147	143	4.75	8.4	110	3.1	79
710	0	73	0	165.1	72.6	26.6344	0	0	0	0	0	1	0	0	0	0	0	0	0	0	0	0	0	0	0	0	0	0	0	1	0	10	568	92	107.132	56.2642	74.7673	19	36.3667	97.5833	21.3333	15	244.667	139	4.13333	9	106.667	1.2	20
712	0	86	1	180.34	77.1	23.7067	1	0	0	0	0	1	0	0	0	0	0	0	0	1	0	0	1	0	0	1	1	1	1	0	1	4	3760	68	133.9	62.75	86.4666	18	36.5333	96.4211	17	24	154	140	4.4	8.7	104	2.3	52
722	0	45	0	154.94	67.8	28.2425	0	0	0	0	0	1	0	0	0	0	0	0	0	0	0	0	1	0	0	1	1	1	1	0	1	0	1675	86	121.727	71.9545	83.9091	23	36.5	96.8261	16	26	106.5	141	3.75	9.45	102.5	0.6	16
725	0	50	1	193.04	208	55.8173	0	0	0	1	0	0	0	0	0	0	0	0	0	1	0	0	0	0	0	0	0	0	0	0	0	2	1285	74	104.636	62.7273	76.697	20	36.7361	94.5833	12	29	121	139	4.8	7.7	101	1.2	18
727	3	77	0	177.8	49.4	15.6266	0	0	0	1	0	0	0	0	0	0	0	0	0	1	0	0	0	0	0	0	1	0	0	0	1	1	1180	82	103.5	50.7353	68.3235	19	36.8639	98.7941	10	28	130	144	3.9	8.36265	110	0.7	22
731	0	78	0	152.4	57.6	24.8	1	0	0	0	0	1	0	0	0	0	0	0	0	0	0	0	1	0	0	0	1	1	1	0	1	9	500	75	119.13	62.4783	82.1364	19	37.1222	98.7391	14	22	114	139	3.75	8	107	2.6	32
734	0	63	0	170.18	99	34.1836	0	1	0	0	0	1	0	0	1	1	0	0	0	0	0	0	0	0	0	0	0	0	0	0	0	1	1274	72	113.346	64.0385	80.5897	24	36.3796	95.7692	16	23.5	161.5	135	3.9	8.23333	99.5	0.7	18.5
738	0	62	1	172.72	73.7	24.7049	1	1	0	0	0	0	0	0	0	0	0	0	0	0	0	0	0	0	0	1	1	1	1	0	1	3	2790	73	93.7879	61.5758	75.0303	13	37.5278	99.6129	18	16	159	136	4.16667	8	107	1	13
740	3	75	0	165.1	95	34.8521	0	1	0	0	0	1	0	0	1	0	0	0	0	0	0	0	0	0	0	0	0	0	0	0	0	4	1154	86	144.75	55.2917	85.1111	22	36.5185	96.4	22	21	205	126.5	4	8.78263	88	4.1	66
743	0	77	1	167.64	71	25.2641	1	0	0	1	0	0	0	0	1	1	0	0	0	0	0	0	0	0	0	1	1	1	1	0	1	3	1400	76	92.9032	50.129	64.3871	20	36.1444	97.7857	15	31	110	137	4.15	9.35279	95	1.5	46.5
749	0	67	1	187.96	102	28.8715	1	1	0	0	1	0	0	0	0	0	0	0	0	1	0	0	0	0	0	1	1	1	1	0	1	1	4200	77	105	61.561	76.1382	23	37.0889	95	8	26	103	137	3.9	7.88824	108	0.75	13
756	0	73	0	170.18	75	25.8967	1	0	0	0	0	0	0	0	0	0	0	1	0	1	0	0	0	0	0	0	0	1	1	0	1	2	1250	69	132.158	56	81.386	15	36.3413	98.5789	17.5	25.5	213	141	4.5	9.8	102.5	1.4	26.5
765	0	79	0	172.72	74	24.8054	1	0	0	0	0	0	0	0	0	0	0	1	0	1	0	0	0	0	0	1	0	1	1	0	1	2	2395	61	143.793	57.8966	86.5862	15	36.1389	96.7241	19	21	258.5	132	3.7	8.4	96	0.85	23.5
770	0	69	0	175.26	75	24.4172	0	0	0	0	0	1	0	0	0	0	0	1	0	0	0	1	0	0	0	0	0	0	0	0	0	2	2849	94	154.125	63.5	93.7083	22	36.6944	96.72	14	29.5	126.5	147.5	3.75	8.5	108	1.85	89.5
774	3	85	1	172.72	62	20.7829	1	1	0	0	0	0	0	0	0	0	0	0	0	1	0	0	1	0	0	1	0	1	1	0	1	2	1925	70	123.04	60.96	82	17	36.9306	98.5652	14.5	23	151	139.5	3.95	8.61172	106	1.15	23.5
792	0	85	0	157.796	54	21.6872	1	0	0	0	0	0	0	0	0	0	0	0	0	1	0	0	1	0	0	1	0	1	1	0	0	2	1750	49	129.984	40.873	71.164	16	36.2917	98.8286	12.5	24	97	138	3.8	8.2	105.5	0.95	22.5
798	0	68	1	172.72	91	30.504	1	0	0	1	0	0	0	0	1	0	0	1	0	1	0	0	0	1	0	1	1	1	1	0	1	2	3487	95	115.542	64.7083	76.7083	25	37.6111	92.1111	16	22.5	154.5	139	4.03333	8.4	104.5	1.3	43
801	0	46	0	162.56	75.5	28.5706	0	0	0	0	0	0	0	0	0	0	0	0	0	0	0	1	0	0	0	0	1	0	0	0	1	3	2670	75	134.875	75.12	87.7826	19	36.5463	94.44	17	26	82	141	4.6	8.5	103	4.2	50
805	3	49	1	160.02	66.8	26.0872	0	0	0	0	0	1	0	1	0	0	0	0	0	0	0	0	0	1	0	1	1	0	0	0	1	4	650	93	112.31	67.8276	82.5172	14	35.7654	96.6364	16	23	92	137	4.5	9.2	103	1.3	26
806	0	83	1	177.8	68	21.5102	1	0	0	1	0	1	0	0	1	0	0	1	0	0	0	0	0	0	0	0	1	1	0	0	1	10	1368	65	132.028	48.1389	77.0741	18	36.1519	95.3871	16	22	164.857	135	4.73286	8.50084	102	2.4	45
808	3	55	0	157.48	53.5	21.5726	0	0	0	0	0	0	0	0	0	0	0	0	0	1	0	0	0	0	0	0	1	0	0	0	0	1	3450	129	105.091	61.9545	71.8636	24	36.9028	98.1429	12	27	126	140	3.7	9.5	105	0.7	8
810	0	51	0	169.2	80	27.944	0	0	0	0	0	0	0	0	0	0	0	0	0	0	0	0	0	0	0	0	0	0	0	0	0	1	3575	114	101.632	56.9474	66.5	15	36.9206	94.3333	12.5	22	120	137.5	3.86667	8.4	107	0.6	9.5
813	0	89	1	175.26	68	22.1383	1	1	0	1	0	1	0	0	0	0	0	0	0	0	0	0	0	0	0	0	0	0	0	0	0	6	1163	73	102.8	52.5333	74.2105	14	36.9537	99.08	11	23.5	100	138	3.9	8.3	107	1.5	42
816	0	70	0	162.56	135	51.0865	1	0	0	0	0	0	0	0	0	0	0	1	0	0	1	1	0	1	0	1	1	1	1	0	0	4	1011	86	103.087	43.4783	58.5	20	36.9907	95.6667	17.5	25	224	137.5	4.9	9.8	100	1.4	46
824	0	71	1	177.8	69.8	22.0796	1	0	0	0	0	1	0	0	1	0	0	1	0	0	0	0	0	0	0	0	1	1	1	0	1	4	400	72	130.522	51.1304	77.5942	22	36.3111	97.1364	17.5	25	164	133	4.65	9.2	95.5	3.1	103.5
832	0	83	0	152.4	90	38.7501	0	0	0	0	0	1	0	0	0	0	0	0	0	0	0	0	0	0	0	0	0	1	1	0	0	5	2410	71	166.864	77.3077	111.479	22	35.7037	96.7	16	29	115	129	3.7	8	88	4	59
835	0	77	1	180.34	97.7	30.0407	1	0	0	0	0	0	0	0	1	0	0	0	0	1	0	0	1	0	0	1	1	1	1	0	0	4	2445	47	127.211	51.7895	77	19	36.4333	98.5	11	26	96	139	3.55	8.55046	106	1.1	16
837	3	68	0	167.64	144	51.2398	0	0	0	1	0	0	0	0	0	0	0	1	0	1	0	0	1	0	0	1	1	1	1	0	1	4	1102	78	120.154	65.3077	78.2692	15	36.9889	94.7308	17.5	22.5	157.5	137	5.33333	8.8	102.5	1.7	27
840	0	19	0	175.26	64	20.836	0	0	0	0	1	0	0	1	0	1	1	0	0	0	0	1	0	0	0	1	1	0	1	0	1	7	4040	118	79.0476	56.7143	66.2857	21	38.3363	96.6957	16.5	16.5	156.333	139	3.7	7.3	109.5	0.75	7.5
846	0	64	1	175.26	93	30.2773	1	0	0	0	0	0	0	0	0	0	0	1	0	1	1	0	0	0	0	1	0	1	1	0	1	3	675	62	109.188	50.9375	70.3542	19	37.9722	97.9167	11	28	132	138	4.1	8.2	103	1.3	25
859	0	75	0	152.4	59	25.4028	1	1	1	0	0	1	0	0	0	0	0	0	0	0	0	0	0	0	0	1	1	1	1	0	1	1	4255	81	87.4762	53.8571	73.5873	16	36.8819	97.619	14.5	23	162	141.5	4.4	8.35	108.5	0.75	16
860	0	61	0	157.48	44.3	17.8629	0	0	0	0	0	0	0	0	0	0	0	0	0	0	0	0	0	0	0	0	1	0	0	0	1	1	1015	104	122.172	72.2759	88.9081	15	37.5486	94.7586	15.5	27	92	137	3.96667	8.4	98	0.7	14.5
867	0	44	1	167.64	54.4	19.3572	1	1	0	0	0	1	0	0	0	0	0	0	0	0	0	0	0	0	0	1	0	1	1	0	1	1	4025	98	102.971	65.4286	77.7843	16	36.6333	98.5	14	21	131.5	132.25	4.125	7.8	101.25	0.625	14.25
871	0	81	0	162.56	77	29.1382	0	0	0	0	0	0	0	0	0	0	0	0	0	0	0	1	0	0	0	0	0	0	0	0	0	12	47	79	103.107	50	67.6429	25	36.2179	95.5	23	15.5	71.5	147.5	5.1	7.65	114	2.8	84
884	3	89	1	182.88	82.5	24.6673	1	0	0	0	0	1	0	0	0	1	0	0	0	1	0	0	0	0	0	0	0	0	0	0	0	4	2990	67	128	49.9286	75.9524	16	36.3333	94.4242	18	24	199	140	4.35	9.4	102	1	16
894	3	77	1	172.72	95	31.8448	1	0	0	0	0	1	0	0	0	0	0	1	0	1	0	0	1	0	0	1	0	1	1	0	1	2	3770	76	97.95	48.5	64.9833	21	36.9167	95.1818	13.5	26	219	139	4.2	8.9	103.5	1.3	22
902	0	53	1	162.56	86	32.544	0	0	0	0	0	1	0	0	0	1	0	0	0	0	0	0	0	0	0	1	1	0	0	0	1	4	970	79	120.893	67.75	85.4643	18	37.8519	98.0741	10	26.5	106.5	136.5	4.05	7.7	104	0.6	8
924	0	60	0	157.48	61.4	24.7581	0	1	1	0	0	0	0	0	0	0	1	1	0	0	0	0	0	0	0	1	1	1	1	1	1	4	2505	101	99	51.913	77.3478	19	37.2444	98.087	18	26.5	190.333	137.5	3.96667	9.4	97.5	1.8	95
928	0	72	1	177.8	156	49.347	1	1	0	0	0	1	0	0	1	0	0	0	0	0	0	0	0	0	0	1	1	1	1	0	1	2	3150	73	92.85	55.6	68.0167	16	37.213	97	14	23	112.5	135.5	4.2	8.45	103	0.85	19
931	3	88	1	162.56	67	25.3541	1	0	0	0	0	1	0	0	1	0	1	0	0	0	0	0	0	0	0	1	1	1	1	0	1	3	4870	72	118.12	43.5	82.0769	15	36.7889	98.6296	13.5	31	132.5	143	3.7	9.3	102	1.15	37.5
955	0	74	1	177.8	93.5	29.5766	1	0	0	0	0	0	0	0	1	0	0	0	0	1	0	0	1	0	0	0	0	1	1	0	1	2	1030	79	119.067	62.7333	81.5111	19	37.2667	99.7059	12	24	112	140	4	8.7	108	1	15
960	3	81	1	172.72	61	20.4477	1	0	0	1	0	1	0	1	1	0	0	0	0	0	0	0	0	0	0	1	1	1	1	0	1	7	1870	47	118.976	54.5238	78.7752	15	37.2407	98.963	14	25	109	140	3.95	8.2	105	1.2	34
963	0	61	0	165.1	85.2	31.2569	0	0	0	0	0	0	0	0	0	0	0	1	0	1	1	0	1	0	0	0	0	0	0	0	0	1	2270	75	132.647	53.4706	79.8628	17	36.375	99.25	12	24.5	164	142	3.6	8.38491	109	0.6	15
974	0	40	1	177.8	76.5	24.199	0	0	0	0	0	0	0	0	0	0	0	0	0	0	1	0	0	0	0	0	1	1	0	0	0	1	4790	87	108.333	54.619	72.5238	15	36.2778	95.5714	11	28	124	137	3.75	9	102	0.7	9
976	0	78	1	172.72	91	30.504	0	0	0	1	0	1	0	0	0	0	0	0	0	1	0	1	0	0	0	1	1	0	0	0	1	1	930	87	113.975	51.6835	71.6795	22	36.9167	98.1961	13	30.5	124.5	139.5	4.55	8.1	100.5	0.7	26
985	0	89	0	162.56	59.2	22.4024	0	0	0	1	0	1	0	0	1	0	0	0	0	1	0	0	0	0	0	1	1	1	0	0	1	2	1660	61	102.407	50.1481	63	20	36.8333	92.5385	11	36	111	146	3.6	9	103	1.5	32
990	1	89	0	156.898	45.9	18.6456	1	0	0	0	0	1	0	0	0	0	0	0	0	1	0	0	0	0	0	0	0	0	0	0	0	4	855	66	151.684	54.7895	87.0877	17	35.7	99.0526	10	25	101	141	3.4	8.6	109	0.6	24
998	3	53	1	172.72	72	24.135	1	0	0	0	0	1	0	0	0	0	0	0	0	0	0	0	0	0	0	0	1	1	1	0	1	5	1005	100	119.897	56	77.2989	16	36.5679	98.5862	18.5	24	225	136.5	4.2	9.95	98	5.8	82
1012	0	76	1	170.18	100.6	34.7361	1	1	0	1	0	1	0	0	0	0	0	1	0	0	0	0	0	0	0	0	1	1	1	0	1	2	2300	80	109.043	52	70.1739	19	36.6778	98.0769	13	21	129	137	4.1	8.2	107	0.8	13
1017	1	71	1	172.72	80	26.8167	1	1	0	0	0	1	0	0	0	0	0	0	0	0	0	0	1	0	0	1	1	1	1	0	1	5	3735	79	117.55	61.075	81.6083	20	37.8889	99.0857	10.3333	21	114.333	138.667	4.53333	6.3	112	0.866667	18.6667
1020	0	71	0	149.86	49	21.8185	0	1	1	1	0	1	0	0	0	0	0	1	0	1	0	0	1	0	0	0	1	1	1	0	1	3	2775	92	120.375	62.8261	89.8696	19	36.8333	97.4091	20	18	138	139	4.1	8.28684	106	1.4	41.5
1021	3	74	1	170.18	95	32.8025	1	1	1	0	0	1	0	0	0	1	1	0	0	1	0	0	0	0	0	1	1	1	1	0	1	5	3412	85	121.138	78.6552	102.207	15	36.5208	97	10.5	27	147	138	3.76667	8.05	104.5	1	22.5
1026	0	87	0	159.632	83.1	32.6109	0	0	0	1	0	1	0	0	0	0	0	0	0	1	0	0	0	0	0	0	1	0	0	0	0	8	1024	80	109.735	45.8824	60.8824	22	37.1222	98.1515	13.5	24.5	88	148.5	4.75	8.2	115	1	38
1028	0	77	0	160.02	75	29.2896	0	0	0	1	0	1	0	0	0	0	0	1	0	0	0	1	0	0	0	0	0	0	0	0	0	5	439	71	122.667	44.4444	70.5185	22	34.1444	94.4444	20.5	23.5	103	143.5	3.7	8.6395	103.5	4.75	118
1029	3	89	0	160.02	64.7	25.2671	1	1	0	0	0	1	0	0	1	0	0	0	0	1	0	0	0	0	0	1	0	1	1	0	1	1	2265	79	101.81	41.8095	61.8095	18	37.1235	95.2778	14	20	140	139	3.925	8.2	109	1.03333	15.3333
1037	0	73	0	170.18	65	22.4438	0	0	0	1	0	1	0	0	0	0	1	1	0	0	0	0	0	0	0	1	1	1	0	1	1	10	2915	129	102.892	54.6216	67.8378	19	36.9889	95.0303	18	15.5	212	133	4.02857	7.63333	103.5	2.5	33.5
1041	3	58	1	177.8	80.5	25.4643	1	1	0	1	0	1	0	0	0	1	0	0	0	0	0	1	0	0	0	1	1	1	1	0	1	8	2341	63	106	65.375	78.4608	16	34.1444	100	14.25	20.5	170	137.5	3.9	8.025	106.5	0.75	14.25
1044	0	59	0	167.64	71	25.2641	0	0	0	0	0	1	0	0	1	0	0	0	0	0	0	0	0	0	0	1	1	1	0	0	1	2	1577	102	111.6	59.84	75.5	25	37.1481	95.3913	16	25.6667	97.6667	135.667	3.66667	9.2	98	0.966667	14
1049	0	72	1	180.34	97.7	30.0407	1	1	0	1	0	0	0	0	0	0	1	1	0	1	0	1	0	1	0	1	1	1	1	0	0	8	1615	89	98.7344	51.9531	74.7708	17	37.0278	98.8125	14.75	23.25	203.8	139	4.07143	8.53333	104.25	1.575	20.75
1059	0	89	0	169.2	80	27.944	0	0	0	0	0	0	0	0	0	0	0	0	0	1	0	0	0	0	0	0	1	0	0	0	0	4	293	102	121	59.2105	79.807	23	36.373	98.7333	20	13	135	135	3.95	6.7	106	2.95	55.5
1067	0	74	0	168.91	76	26.6381	1	0	0	0	0	0	0	0	0	0	0	1	0	1	0	0	0	0	0	1	1	1	0	0	1	2	4240	59	134.826	49.8261	78.1594	20	36.3056	96.2381	11	27	93	135	4.3	8.1	101	1.3	41
1069	0	86	1	172.72	100	33.5208	1	0	0	0	0	0	0	0	0	0	0	1	0	0	1	1	0	0	0	1	1	1	0	0	1	5	2010	73	126.87	51.913	75.8261	16	36.6528	100	11	28	58	138.333	3.86667	7.85	104.5	1.35	21.5
1097	0	62	0	169.808	200	69.3604	0	0	0	0	0	0	0	0	0	0	0	1	0	1	0	0	1	0	0	0	0	1	1	0	0	1	2100	85	122.571	48.8571	73.4286	20	37.2667	96	13.5	24	187.5	138	4	9	104.5	0.7	10.5
1113	1	46	1	177.8	70	22.1429	1	1	1	0	0	1	0	1	0	0	1	0	0	0	0	1	0	0	0	1	1	1	1	1	1	5	2060	112	84.963	69.5185	77.963	29	36.1759	97.9565	16	18	84	130	5.275	8.2	103	1.2	23
1114	0	59	1	172.72	127	42.5715	1	1	1	1	0	0	0	0	0	0	1	1	0	1	0	0	1	0	0	1	1	1	1	1	1	6	1555	122	110.605	64	80.7907	17	37.3262	99.3953	18.4	16.2	201	139.8	5.73333	7.75	110.6	2.18	82.2
1136	0	85	0	160.02	59.7	23.3145	0	0	0	1	0	1	0	0	0	0	0	0	0	0	0	0	0	0	0	1	1	1	1	0	1	3	2445	52	166.864	44.8889	74.5	19	36.3667	96.2632	12	25	143	142	3.8	8.2	109	2.1	76
1141	0	85	1	175.26	76.1	24.7753	0	0	0	1	0	1	0	0	1	0	0	1	1	1	0	1	0	0	0	0	1	1	1	1	1	2	1996	108	138.714	52.8095	72.9286	27	37.1667	93.6977	14	34.3333	226	138.333	4.425	8.86667	94.6667	1.53333	38
1161	0	44	1	172.72	200	67.0417	0	0	0	1	0	0	0	0	0	0	0	0	0	1	0	0	1	0	0	0	1	0	0	0	1	0	4175	103	117.727	79.6364	92.3333	18	36.8148	96.6667	12	22	120	137	3.95	7.9	107	0.8	11
1170	0	69	1	181.226	180	54.8063	0	0	0	1	0	0	0	0	0	0	0	0	0	1	0	0	0	0	0	0	1	1	1	0	1	1	2515	79	99.4231	57	71.141	16	36.9	99.6154	10.5	28	129.5	141.5	3.6	8.05	106.5	0.8	12
1194	0	65	0	152.4	64	27.5556	1	0	0	0	0	1	0	0	0	0	0	0	0	1	0	1	0	0	0	1	1	1	1	0	1	2	1950	81	117.333	61.2424	79.9394	20	37.8642	98.4571	14.5	21	114	137	4.1	7.8	106	0.7	8.5
1207	0	63	1	175.26	110	35.8119	1	0	0	0	0	1	0	0	0	1	0	0	0	0	1	0	0	0	0	0	0	0	0	0	0	4	1990	72	147.545	71.0909	96.5758	15	36.798	96	18	21	106	139	4.55	8.2	104.5	2.05	31.5
1216	0	70	1	180.34	119	36.59	1	0	0	0	0	1	0	0	0	0	0	0	0	1	0	0	1	0	0	1	1	1	1	0	1	6	4110	76	120.516	65.6129	83.4624	17	37.7	95.9143	10	29	135.5	142	3.66	8.35618	107	1.1	22
1217	1	53	1	170.18	96.3	33.2513	1	0	0	0	0	0	0	0	0	0	0	0	0	1	0	0	1	0	0	0	1	1	1	0	1	2	1760	75	119.857	72.5	94.2024	14	36.5111	98.65	11	27	132	137.5	4.58571	9.5	103	0.9	11.5
1226	0	75	1	160.02	98	38.2717	1	1	1	0	0	0	0	0	0	0	0	0	0	0	0	0	0	0	0	0	0	0	0	0	0	3	3500	107	93.1356	57.7797	70.2768	19	37.9444	96.3171	11	24	113	137	4	8.3	106	0.9	5
1227	0	66	0	166.37	108.5	39.1994	0	0	0	1	0	1	0	0	0	0	0	0	0	0	0	0	0	0	0	0	0	0	0	0	0	4	1622	91	99.5143	49.2571	63.8857	22	36.6181	96.6667	16.5	22.5	184	131	3.85	7.9	96	1.35	59
1230	0	73	1	177.8	109	34.4797	1	0	0	0	0	1	0	0	0	0	0	1	0	0	0	0	0	0	0	1	1	1	0	0	1	1	2285	71	109.87	54.087	72.6812	16	37.1111	94.7222	13.5	32	113.5	142.5	3.95	8.5	101	1.05	36
1239	3	71	0	154.94	51.5	21.4526	0	1	1	0	0	0	0	0	0	0	0	0	0	0	0	0	0	0	0	0	0	0	0	0	0	2	1840	100	103.607	57.1429	73.5476	16	36.7083	98.3684	14	26	118	139	3.8	8.67694	103	0.7	11
1244	3	70	1	172.72	80	26.8167	1	0	0	1	0	1	0	0	1	0	0	0	0	0	0	0	0	0	0	0	0	0	0	0	0	8	1840	100	103.236	40.6909	59.5238	15	36.7623	98.02	22	20	114.25	139.333	4.9	9.4	102.333	5.4	62.5
1251	0	89	0	157.48	45	18.1452	1	0	0	0	0	1	0	0	1	0	0	0	0	1	0	0	0	1	0	1	1	1	1	0	1	5	785	71	130.375	51.3333	77.6805	22	37.3264	98.8636	17.3333	26.3333	160.333	141	5.125	8.6	102.333	1.63333	55.3333
1264	3	82	1	177.8	75	23.7245	1	1	0	1	0	0	0	0	1	1	0	0	0	0	0	0	0	0	0	0	0	0	0	0	0	3	1330	70	129.292	70	97.2639	17	36.2418	99.5417	12	22.5	135	134.5	4.25	7.75	104.5	1.4	22
1265	0	50	1	170.18	75	25.8967	0	0	0	0	0	0	0	0	0	0	0	0	0	0	0	0	0	0	0	0	1	0	0	0	0	0	1100	106	121.3	81.55	94.8	24	37.0417	94.8261	15.5	26.5	107	137.5	4.2	8.75	100	0.75	10
1280	0	76	0	160.02	68	26.5559	1	1	0	0	0	0	0	0	0	0	0	0	0	0	0	0	1	0	0	1	0	1	1	0	1	1	1800	73	137.412	59.5294	86	13	36.4444	97	11	27	117	137	3.475	8.5	103	0.6	11
1281	0	65	1	172.72	94	31.5096	1	1	1	0	0	1	0	0	0	0	0	1	0	1	0	0	0	0	0	1	1	1	1	0	1	2	3890	63	118.44	60.04	79.5067	17	37	96.9167	17	24	373	136	5	9.1	100	1.3	19
1308	0	86	0	162.56	61.4	23.2349	1	0	0	0	0	1	0	0	0	0	0	1	1	1	0	0	1	0	0	1	1	1	1	0	1	2	2001	73	99.2083	49.9583	68.7222	22	36.5	98.4211	12	31.5	213.5	136.5	4.15	8.1	97	1.15	47.5
1317	0	81	0	170.18	79	27.2778	1	1	1	0	0	1	0	0	0	0	0	0	0	1	0	0	0	0	0	0	0	0	0	0	0	6	2515	92	128.132	57.5789	81.3333	14	37.3519	97.3462	16	26	132	137	4.2	8	100	0.9	17
1337	0	76	0	172.72	135.2	45.3202	0	0	0	0	0	1	0	0	0	0	0	1	0	0	0	0	0	0	0	1	1	1	0	0	1	5	620	68	101.75	44.85	58.0741	14	37.2778	97.9412	16.5	32.5	91.5	132	4.8	8.1	88	6	102.5
1340	3	78	0	169.2	80	27.944	1	0	0	1	0	0	0	0	0	0	0	1	0	0	0	0	0	0	0	0	0	0	0	0	0	1	1786	67	135.724	48.2069	77.3793	17	36.2381	98.8571	13	26	143.5	147	3.95	8.72344	112	0.8	17
1351	0	75	1	170.18	75.2	25.9657	1	1	0	1	0	0	0	1	1	1	0	0	0	0	0	0	0	0	0	0	1	1	1	0	1	4	1304	84	96.88	54.84	68.8533	16	36.75	96.875	14	32	116	139	4.15	8.8	98	3.1	55
1359	0	77	1	171.589	50	16.9822	1	1	0	0	0	0	0	0	0	1	0	0	0	0	0	0	1	0	0	0	1	1	1	0	1	1	1700	83	100.71	47.9677	65.7527	20	36.5	97.5185	11	22	105	136	3.85	7.9	107	0.8	14
1367	0	54	1	175.26	113	36.7886	1	0	0	1	0	0	0	0	0	0	0	1	0	1	0	0	0	0	0	1	1	1	1	0	1	3	2510	68	126.952	81.7619	108.524	16	37.0667	97	12.5	28.5	180	133	4.25	8.8166	96	1.05	17.5
1369	0	71	1	180.34	109	33.5152	0	0	0	1	0	1	0	0	0	0	0	0	0	0	0	1	0	0	0	1	1	1	1	1	1	5	1245	77	114.737	72	93.8947	18	36.7444	96.0526	18	23	263	135	4.73333	9.1	98	1.4	25
1385	0	70	1	170.18	72.7	25.1025	1	0	0	0	0	0	0	0	0	0	0	1	0	1	0	0	0	0	0	0	1	1	1	0	1	5	2085	67	125.25	59.5	91.75	15	36.1889	96.3529	14	26	141.571	135	4.25	8.77685	105	0.8	18
1395	3	59	1	167.64	69.7	24.8015	1	1	0	1	0	0	0	0	0	0	1	1	0	1	0	0	1	0	0	1	1	1	1	0	1	1	2575	101	113.143	81.9643	99.7778	22	37.0333	99.1111	14	24	134.333	139.5	3.9	8.55	105	1	16.5
1396	3	85	1	140	95.4	48.6735	1	0	0	1	0	0	0	0	0	0	0	0	0	1	0	0	1	0	0	0	0	0	0	0	0	5	1605	75	119.444	59.5926	88.2963	17	36.2089	96.1786	16	22	157.444	137.25	4.4875	8.35397	105	1.1	17
1398	3	54	0	162.56	73	27.6246	1	1	1	0	0	0	0	0	0	0	0	0	0	1	0	0	1	0	0	1	1	1	1	0	1	1	4500	65	111.346	63.5	79.4487	15	37.0278	99	12	24.5	145.5	139	4.3	9.3	107	0.75	6.5
1409	0	78	0	165.1	66.6	24.4332	0	0	0	1	0	0	0	0	0	0	0	1	0	1	0	0	0	0	0	0	0	0	0	0	1	4	567	107	119.889	72.7778	88.4815	25	34.6667	96.3684	22	19	147	131.5	5.46667	9.65	96	1.95	77
1417	0	47	1	167.64	64.4	22.9156	1	0	0	0	0	1	0	0	0	0	1	0	0	0	0	0	0	0	0	1	1	1	1	0	1	4	5310	74	90.7692	51.4231	64.5385	17	36.8148	99.72	9.33333	23.6667	122	139.667	4	7.76667	110.667	0.8	11
1419	3	74	1	172.72	72.6	24.3361	1	1	0	0	1	0	0	0	0	1	0	0	0	1	0	0	0	0	0	0	0	0	0	0	0	3	1325	78	144.933	63.7333	90.8	19	37.2917	94.8333	16	24	107	141	4	9.2	105	0.9	13
1433	1	48	1	174.882	62.1	20.3049	0	0	0	0	0	0	0	0	0	0	0	0	0	1	0	0	0	0	0	0	1	1	0	0	1	2	850	84	107.381	49.3333	68.6825	24	36.5417	97.25	13	26.5	109.5	137.5	4.05	10.35	102	0.65	23
1438	0	32	0	165.461	100	36.5264	0	0	0	0	0	0	0	0	0	0	0	0	0	0	0	0	0	0	0	0	0	0	0	0	0	1	1670	89	134.208	61.0417	85.4306	19	37.2619	97.5652	9.66667	24	91	139	3.23333	8.1	108.667	0.766667	5
1448	0	76	1	172.72	107	35.8673	1	0	0	0	0	1	0	1	0	0	0	0	0	1	0	0	0	1	0	0	0	0	0	0	0	3	1500	69	131.529	62.1176	85.2549	19	36.0833	97.1333	19	28	134	141	3.5	9.2	98	2.6	52
1458	0	85	1	187.96	95	26.8901	1	1	0	0	0	0	0	0	0	0	0	0	0	1	0	0	1	0	0	0	0	0	0	0	0	4	4900	68	108.579	60.4737	76.5088	18	36.3889	97.8889	14	21	112	140	3.9	7.3	109	0.9	15
1459	0	61	1	170.18	82.6	28.5209	0	0	0	1	0	0	0	0	0	0	0	0	0	1	0	0	1	0	0	0	0	1	0	0	0	1	3115	47	123.191	47.6383	72.8227	15	36.3222	98.3929	13	22	86	138	4	8.3	107	0.8	12.5
1471	3	53	1	157.48	73	29.4355	1	1	0	0	0	0	0	0	0	0	0	0	0	0	0	0	1	0	0	0	0	0	0	0	0	2	4630	60	98	57.6316	71.0877	15	37.0222	98.7333	13	24	138	139.5	4.55	7.3	107	0.65	14.5
1474	0	85	0	152.4	53.1	22.8625	1	0	0	1	0	1	0	0	1	0	0	0	0	0	0	0	0	0	0	0	0	0	0	0	0	1	3271	63	115.625	36.4167	62.8194	16	37.3889	99.25	13	30	102	134.5	3.76667	8.3	95.5	0.8	21
1493	0	59	1	162.56	87	32.9224	1	1	1	0	0	0	0	0	0	0	0	1	0	1	0	0	0	1	0	1	1	1	1	0	1	2	1875	55	127.526	55.2632	72.3684	12	36.1111	97.55	13	22.5	272	135.5	4.56667	8.8	104.5	1.6	30.5
1498	0	73	1	172.72	83.5	27.9899	1	1	1	0	0	0	0	0	0	0	0	1	0	0	0	0	0	0	0	0	1	1	0	0	1	3	2145	99	93.1622	49.7297	64.2072	22	36.7269	99.2857	15.5	17.5	178.5	142.5	3.7	8.45	113.5	1.05	50
1500	0	86	0	170.18	68	23.4797	1	1	0	1	0	1	0	0	0	0	0	0	0	0	0	0	1	0	0	0	0	0	0	0	0	5	1165	108	118.091	61	83.5882	15	37.5476	98.7931	14	18	174	136	3.6	8.6	110	0.7	12
1501	3	72	0	170.18	81	27.9684	1	1	0	0	0	1	0	0	0	0	1	1	0	1	1	1	0	0	0	1	1	1	1	0	1	3	3424	64	110.926	48.037	77.9259	14	37.0648	98.56	17	23	205.75	142.5	4.06667	8.5	107	0.9	24
1516	0	80	0	160.02	63.9	24.9547	1	0	0	0	0	0	0	0	1	0	0	0	0	0	0	0	0	0	0	1	1	1	1	0	1	2	1400	80	112.424	49.0303	70.1616	16	36.4861	96.3514	11.5	24.25	131	141.75	3.925	8.7	110	0.675	12
1517	3	57	1	177.8	150	47.4491	1	1	1	0	0	1	0	0	0	0	0	0	0	1	0	0	1	0	0	1	1	1	1	0	1	0	3450	94	124.85	64.95	84.55	16	37.5909	99.6	13	25	88	139	4	8.8	105	0.7	14
1531	1	78	1	180.34	208	63.9557	0	0	0	0	0	0	0	0	0	0	0	0	0	1	0	0	0	0	0	0	1	1	0	0	0	2	1482	86	123.45	50.9	75.0834	21	37.8704	94.2381	13	34	109	139	4.2	8.4	96	1.2	14
1546	3	80	1	172.72	66.9	22.4254	0	0	0	1	0	0	0	0	0	0	0	1	0	1	0	0	0	0	0	1	1	1	1	0	1	0	1900	112	118	72.4444	87.6296	27	36.6111	94.4	15	18	106	142	3.5	6.9	113	0.9	20
1555	0	60	0	167.64	63.3	22.5241	1	1	1	0	0	0	0	0	0	0	0	0	0	0	0	0	0	0	0	0	0	1	0	0	1	1	6505	83	107.273	56.4516	80	17	36.1736	99.8276	12.5	21.6667	121.3	140	3.85455	8.08149	111	0.6	10
1557	0	73	0	169.2	80	27.944	1	0	0	0	0	0	0	0	0	0	0	1	0	1	0	0	0	0	0	0	0	0	0	0	0	1	2165	82	148.158	72.2105	97.5263	18	37.5111	99.0556	10	29	158	140	4.5	8.06667	106	0.9	16
1566	3	63	1	175.26	70.4	22.9196	0	0	0	0	0	0	0	0	1	0	0	0	0	1	0	0	0	0	0	0	0	0	0	0	0	4	1188	79	116.549	66.3529	82.915	12	37.2558	99.8235	14	23	199.333	135.5	4.71111	8.31161	105	0.8	21
1569	0	70	0	165.1	208	76.3078	0	0	0	0	0	0	0	0	0	0	0	1	0	0	0	0	0	0	1	0	0	0	0	0	0	9	10	46	120.889	45.7037	70.7654	16	35.75	99.087	19	23	153	134	3.7	8.85	95.5	5.9	35.5
1573	3	56	1	170.18	86	29.6949	0	1	0	0	0	0	0	0	0	0	0	0	0	0	0	0	1	0	0	1	0	1	1	0	1	1	1760	80	105.333	56.5556	73.5741	13	35.7083	98.7222	12	27	120	143	4.4	8.4	108	1	16
1574	0	72	1	177.8	94.3	29.8297	0	0	0	1	0	1	0	0	1	0	0	0	0	0	1	0	0	0	0	0	1	1	0	0	1	5	3425	93	82.1579	51	61.386	32	36.4444	92.7333	16.6	35.2	136.8	126.6	3.52	8.775	88	2.6	80.4
1586	0	75	1	182.88	124	37.0757	1	0	0	0	0	1	0	0	0	0	0	1	0	1	0	0	1	0	0	1	0	1	1	0	1	7	1135	84	113.597	56.2083	74.7454	17	38.1165	97.4921	15.3333	21.3333	186.333	134.333	4.73333	8.66667	102.667	1.1	31
1627	0	57	0	160.24	55	21.4202	0	0	0	0	0	0	0	0	0	0	0	0	0	0	0	0	0	0	0	0	0	1	1	0	0	4	5080	57	100.763	44.7288	63.4068	17	37.0694	96.2963	13	24	102	145	3.85	8.3	112	0.75	8
1639	3	76	0	152.4	54	23.25	1	1	0	0	0	0	0	0	0	1	0	0	0	1	0	0	1	0	0	1	1	1	1	0	1	5	1175	95	92.2667	56.4667	68.7555	17	36.8333	96.4737	12	24	89	142	4	8.1	110	0.8	21
1647	0	72	0	154.94	67.7	28.2008	1	1	1	0	0	1	0	0	0	0	1	0	0	0	0	0	1	0	0	1	1	1	1	0	1	5	1590	84	99.8462	55.0385	71.6667	17	36.5556	98.6667	14	18	328.5	142	4.45	7.45	112.5	0.7	17
1649	3	89	0	157.663	57	22.9305	1	0	0	1	0	1	0	0	0	0	0	0	0	1	0	0	0	0	0	0	0	0	0	0	0	7	2800	77	109.784	49.4054	69.5315	16	36.7222	96.0769	13	26	109	140	3.65	7.7	105	1	28
1653	0	85	0	160.02	91	35.538	1	1	0	0	0	0	0	0	0	0	0	0	0	0	0	0	0	0	0	1	0	1	1	0	1	1	1870	79	125.939	51.7576	76.4848	19	36.9444	97.6129	13.5	24	117.5	137	4.05	8.3	103.5	0.7	13.5
1658	3	83	0	152.4	44	18.9445	1	0	0	0	0	1	0	1	0	0	0	0	0	0	0	0	0	0	0	1	1	1	1	0	1	4	2820	97	99	53.8261	70.6522	20	37.0079	97.6522	9	23.5	117	138	3.25	7.8	108.5	0.65	16.5
1676	0	77	1	171.713	51.8	17.5681	0	0	0	0	0	1	0	0	0	0	0	0	0	1	0	0	0	0	0	0	1	0	0	0	0	9	459	98	131.36	64.96	87.0934	23	37.8413	97.04	14	21	160.5	138.5	3.55	8.15	107	1.15	22
1696	0	81	0	159.72	77	30.1836	1	0	0	0	0	0	0	0	0	0	0	0	0	1	0	0	0	0	0	0	1	1	1	0	1	4	1720	90	110.312	60.1562	79.3125	19	36.303	97.1667	14	21.5	167.5	143	3.7	7.75	111.5	0.85	18
1709	0	52	0	152.4	54.6	23.5084	0	0	0	0	0	0	0	0	0	0	0	0	0	0	0	0	0	0	0	1	1	0	0	0	1	4	133	100	117.722	61.6667	76	25	37.6222	96.6667	22	26	72	139	4.3	8.9	95	4.9	22
1734	0	50	1	176.429	87	27.95	0	0	0	0	0	0	0	0	0	0	0	0	0	0	0	0	0	0	0	0	1	1	0	0	1	2	6505	67	149.867	78.6333	102.378	14	34.1444	100	12.3333	25.3333	123	144.333	3.825	8.03333	110.667	0.433333	5
1744	3	85	0	165.1	67.6	24.8	0	0	0	0	0	0	0	0	0	0	0	1	0	1	0	0	1	0	0	0	0	0	0	0	0	1	545	73	141.967	55.3333	83.6667	19	38.0159	98.625	14.6667	19.6667	186.4	134	3.73333	8	103.333	0.9	25
1746	3	81	0	157.48	56	22.5807	1	1	1	0	0	0	0	0	0	0	0	0	0	1	0	0	1	0	0	1	0	1	1	0	1	3	3030	100	114.167	55.1389	75.8796	17	36.2083	98.8571	14	20	122	134	4.03333	7.92849	104	0.5	10
1753	3	48	0	160.02	73	28.5085	1	1	0	0	0	0	0	0	0	0	0	0	0	0	0	0	0	0	0	0	1	1	1	0	1	1	5025	82	96.2414	60.1724	72.1954	17	36.8241	97.7857	8	27	99.3333	140.667	4.05	7.7	110	0.433333	7
1754	1	51	0	170.18	97.5	33.6657	0	0	0	0	0	0	0	0	0	0	0	0	0	0	0	0	0	0	0	0	1	0	1	0	0	6	1252	111	121.68	74.56	90.2667	26	36.8283	99.0417	12.5	18.25	216	141.75	4	7.43333	115	1.4	25
1761	3	66	0	157.48	60	24.1936	0	0	0	0	0	0	0	0	0	0	0	0	1	0	0	0	0	0	0	0	0	0	0	0	0	1	1960	89	120.045	61.8636	81.2576	23	36.3667	97.2632	15	20	101	142	4.1	6.3	111	0.5	15
1763	0	32	0	162.56	56	21.1914	0	0	0	0	0	1	0	1	0	1	1	0	0	0	0	0	0	0	0	1	1	1	0	0	1	3	1690	104	97.7895	53.4211	67.4123	23	36.5994	94.9722	12	21	110.667	143	3.73333	7.6	113.5	0.9	18.5
1767	3	72	0	162.56	65.7	24.8621	1	0	0	1	0	1	0	0	1	1	1	1	0	1	0	0	1	0	0	1	1	1	1	0	1	11	4830	81	109.481	48.037	75.5926	20	37.6566	97.2727	14	18.6667	130	142.667	3.9	9.2	112	1.2	26
1777	0	65	0	167.64	83	29.534	1	0	0	1	0	0	0	0	0	1	0	0	0	0	0	0	1	0	0	0	0	0	0	0	0	4	960	82	107.727	45.7727	67.6515	17	38.3111	97.56	14.5	23	110.5	138.5	4.32	8.1	105.5	0.6	18
1782	1	73	1	175.26	71.5	23.2777	0	1	0	0	0	1	0	0	0	0	0	0	0	0	0	0	0	0	0	0	1	1	1	0	1	4	1285	89	116.875	57.0833	77.0139	19	37.9206	95.8	21	20	160	140	4.05	7.6	103.5	1.25	22.5
1796	0	61	0	160.02	65.3	25.5014	1	1	0	0	0	0	0	0	0	0	0	0	0	0	0	0	0	0	0	1	0	1	1	0	1	1	3315	67	112.522	64.7826	80.9275	18	36.9167	96.8462	14	21	148	138	3.85	8.05	106	0.55	12.5
1802	0	70	1	175.26	70	22.7894	1	0	0	0	0	0	0	0	0	0	0	0	1	0	0	1	0	0	0	0	0	0	0	0	0	2	1480	115	101.957	51.1304	68.0725	17	36.5648	98.3182	14.5	21	136	142.5	4.05	7.8	111	0.7	16.5
1816	0	63	1	177.8	94.7	29.9562	1	0	0	0	0	0	0	1	1	0	0	1	0	0	0	0	1	0	0	0	0	0	0	0	0	4	3355	84	109.061	64.1212	75.1818	17	36.4286	97.4054	13.5	27.5	98.7	140.5	4.18889	8.5	106.5	1.3	24
1818	3	80	1	157.48	64	25.8065	0	0	0	1	0	0	0	0	0	0	0	0	0	0	0	0	1	0	0	0	0	0	0	0	0	0	1840	69	130.75	63.8571	87.8571	18	37.1528	96.4762	12	23	101	141	4.2	8.38755	110	0.7	15
1823	0	52	0	165.1	115.5	42.3729	1	1	0	0	0	0	0	0	0	0	0	0	0	0	0	0	1	0	0	1	1	1	1	0	1	1	980	64	109.4	62.9	78.4	18	35.8333	97.5714	12	26	116	138	4.7	9.8	105	0.7	19
1827	0	74	0	160.02	64	24.9938	1	0	0	0	0	0	0	0	0	0	0	0	0	0	0	0	0	0	0	1	1	1	1	0	1	0	2610	67	119.962	71.1923	87.4487	17	36.5111	98.6087	14.5	22	109.667	136.5	4.06667	8.7	104	0.6	15.5
1855	0	68	1	177.8	100	31.6327	1	0	0	0	0	0	0	0	1	0	1	1	0	0	0	1	0	1	0	1	1	1	1	0	1	16	830	100	97.3636	60.3939	70.4545	18	36.9556	87.9524	18.25	18.25	168.4	132.2	5.36	8.1	101.25	4.15	66
1859	3	47	0	210	77.1	17.483	1	0	0	0	0	0	0	0	1	0	0	0	0	1	0	0	0	0	0	1	1	1	0	0	1	2	4937	79	120.808	57.2692	78.4487	24	36.0889	98.3182	15	26.3333	149.667	140.333	3.9	9.46667	103	0.9	15.3333
1860	1	68	0	160.02	76.2	29.7582	0	0	0	0	0	0	0	0	0	0	0	1	0	1	0	0	1	0	0	0	1	1	1	0	0	6	1850	75	121.269	52.6538	75.5256	15	36.8254	96.4348	22.6667	27	138	133.25	4.125	8.8	88.3333	9.15	118.667
1866	0	85	0	154.94	82	34.1576	1	0	0	0	0	0	0	0	1	0	0	1	0	1	1	0	0	0	0	1	1	1	1	0	1	3	1920	58	126.395	51.5526	80.1667	17	36.3556	96.9583	14.5	25	158.5	140.5	3.75	8.5	105	1.1	42.5
1893	0	87	0	158.295	63.7	25.4219	1	0	0	0	0	0	0	0	0	0	0	0	0	1	1	0	0	0	0	1	1	1	0	0	1	0	1275	95	146.632	55.1053	85.614	21	36.6296	96.7273	11.5	24.5	143.5	135.5	3.95	7	103.5	0.65	9
1900	0	49	1	182.88	79.6	23.8002	0	0	0	0	0	0	0	0	0	0	0	1	0	0	0	0	0	0	0	0	0	0	0	0	0	6	530	68	134.833	59.3519	80.195	12	36.7824	99.6591	19	25	174	135	3.1	8.58217	94	9.4	60
1901	0	82	1	160.02	60.3	23.5488	0	0	0	0	0	0	0	0	1	0	0	1	0	1	1	0	0	1	0	0	0	1	1	0	1	2	1840	74	101.478	38.3478	59.3913	28	36.3556	98.0435	14	21	58	137.5	4.45	8.9	107	1.75	55.5
1908	3	76	0	157.48	91.4	36.8549	0	0	0	0	1	0	0	0	0	1	0	1	0	1	0	0	1	0	0	1	0	1	1	0	1	1	1665	66	118.571	41.5	67.1905	18	36.5556	95.5	10	31	92	138	3.7	8.8	101	0.7	15
1914	0	87	0	162.56	63.5	24.0296	0	0	0	0	1	0	0	0	0	0	0	0	0	1	0	1	0	0	0	1	1	1	0	0	0	1	1580	60	113.273	48.0909	69.8182	17	37.2778	99.7333	15	28	128	147	3.75	8.4	107	1.1	20
1917	0	59	0	152.4	81.5	35.0903	1	0	0	1	0	0	0	0	0	0	0	0	0	1	0	0	1	0	0	1	0	1	1	0	1	2	4170	69	126.714	54.1905	78.3651	15	36.8333	94.9231	12	25	107	141	4.3	8.6	108	0.8	12
1931	0	72	1	152.4	70	30.1389	1	0	0	1	0	1	0	0	1	0	0	0	0	0	1	0	1	0	0	0	0	0	0	0	0	2	1840	75	99.875	62.625	75.0417	20	36.4667	93.0556	18.6667	25	98.6667	142.333	4.06667	8.7	103	1.13333	17
1937	3	78	1	182.88	89	26.6108	1	1	1	0	0	1	0	0	1	0	0	1	0	0	0	0	0	0	0	0	0	0	0	0	0	2	4410	68	135.043	68.913	100.261	15	36.9111	95.9474	14	27	212.333	140.5	4.125	8.05	104	1	18
1939	3	56	1	180.34	95.5	29.3643	1	1	0	0	0	0	0	0	0	0	0	0	0	1	0	0	1	0	0	0	0	0	0	0	0	2	4180	74	102.292	55.7083	71.6944	17	36.4222	96.75	14	22	129	138	3.4	8.5	105	0.8	8
1968	3	45	1	185.42	105	30.5405	1	1	0	0	0	1	0	0	0	0	0	0	0	1	0	0	1	0	0	1	1	1	1	0	1	1	1800	97	133.714	79.7143	97.6666	20	37.0222	96.9167	14	25	102	134	3.6	9.1	99	1	17
1970	0	41	1	162.56	82	31.0303	1	0	0	0	0	1	0	0	0	1	0	0	0	1	0	0	0	0	0	1	1	1	1	0	1	2	1615	93	140.833	93.8049	109.867	17	37.6111	99.7241	14	21	154	136	4.46667	8.55	105.5	0.9	15
1979	3	81	1	182.88	81	24.2188	0	0	0	0	0	1	0	0	1	0	0	1	0	0	0	0	0	0	0	1	1	1	1	0	1	2	3350	68	121.034	50.3448	73.908	25	35.8	97.7083	15	23	103	139	3.95	8.85	105	1.3	43
1982	0	60	1	175.26	63.2	20.5756	0	0	0	0	0	0	0	0	0	0	0	0	0	1	0	1	0	0	0	0	1	0	0	0	0	6	1024	94	105.8	60.4333	75.5556	16	37.2531	98.8438	20.5	17.5	104	146.5	4.05	8.4	112.5	7.1	98
1989	0	75	0	152.4	62.7	26.9959	0	0	0	0	0	0	0	0	0	0	0	1	0	1	0	1	0	0	0	0	1	0	0	0	1	2	2246	67	117.12	56.44	77.0667	15	37.0397	99.9583	14	26	127	143	3.8	9.2	107	0.8	15
1991	0	39	0	149.86	78.8	35.0877	1	0	0	0	0	0	0	0	0	0	0	1	0	1	0	0	1	0	0	1	0	1	1	0	1	2	4850	97	114.5	65.42	81.2721	24	36.3778	95.6	14	25	137.5	142.5	4.05	7.8	107.5	0.4	8.5
1999	0	52	1	172.72	86.2	28.895	1	0	0	0	0	1	0	0	1	0	0	1	0	1	0	0	1	0	0	1	1	1	1	0	0	3	2570	73	105.792	57.6667	73.8889	19	36.8611	95.3571	15	22	230.75	130.25	4.28571	9	95.5	1.2	19
2003	0	60	1	172.72	93	31.1744	1	0	0	0	0	0	0	0	0	0	0	0	0	1	0	0	0	0	0	1	1	1	1	0	1	1	3150	90	121.714	70.7857	100.956	18	36.6944	97.1818	15.5	22	159.5	137	4.3	9.2	104	1.1	14.5
2011	0	40	1	182.88	185	55.3145	0	0	0	0	0	0	0	0	0	0	0	0	0	0	0	0	0	0	0	0	0	0	0	0	0	1	3975	97	134.842	79.1579	97.7193	17	37.3254	98	8	29	90	139	3.8	7.9	106	0.9	11
2017	3	81	0	169.2	80	27.944	0	0	0	0	0	1	0	0	0	0	0	0	0	0	0	0	0	0	0	0	0	0	0	0	1	1	950	69	112.273	52.0909	65.3182	15	35.8111	98.6667	13	25	121	140	3.4	6.9	105	0.4	10
2025	0	69	1	172.72	84.6	28.3586	1	1	1	0	0	1	0	0	0	0	1	0	0	0	0	0	0	0	0	1	1	1	1	0	1	8	30	81	84.5135	53.7838	69.5946	22	36.0983	98	22	20.3333	143.333	138.333	4.6	8.73333	100.333	9.85	44.3333
2034	0	61	1	172.72	88.3	29.5989	0	0	0	0	0	0	0	0	0	0	0	1	0	0	0	0	0	0	1	0	0	0	0	0	0	4	800	70	107.897	50.9655	68.1071	22	37.1429	97.069	10	20	73	142	3.4	7.1	115	0.8	19
2035	0	67	1	173.843	70.4	23.2949	1	0	0	1	0	1	0	0	0	1	0	1	0	0	0	0	0	0	0	0	1	1	1	0	1	9	235	101	87.5556	43.1481	57.9506	25	36.4444	95.5357	20.75	26	84.25	140.75	3.88	9.12	98	2.16667	17
2047	0	69	1	180.34	93.6	28.7801	1	1	1	1	0	1	0	0	1	0	0	0	0	1	0	0	0	0	0	1	1	1	1	0	1	6	1881	104	94.1778	56.8444	68.6136	21	36.9365	98.7907	12.5	23	158.5	136	3.85	8.5	104.5	0.9	22
2052	3	62	1	175.824	93	30.0833	0	0	0	0	0	0	0	0	0	0	0	0	0	0	0	0	0	0	0	0	1	0	0	0	0	3	2290	92	101.208	53.9167	69.6806	18	37.6574	92.3333	13	21	153	138	3.45	8	107	0.4	9
2056	0	72	0	161.614	93.4	35.7594	0	0	0	0	0	0	0	0	0	0	0	1	0	1	0	0	0	0	0	1	1	1	1	0	1	4	1490	88	146.792	72.875	97.5139	22	37.0648	98	19.5	23.5	165	142	3.65	9.05	103	0.65	7
2063	0	87	0	152.4	45	19.375	1	0	0	1	1	1	0	0	0	0	0	0	0	0	0	0	0	0	0	0	1	1	1	0	1	12	180	97	99.5349	52.9302	67.7674	29	37.7407	98	18.5	22.5	160	139	5.46667	8.65	103.5	1.55	56.5
2066	0	65	0	165.1	72.5	26.5977	1	0	0	0	0	0	0	0	0	1	0	0	0	0	0	0	0	0	0	1	1	1	1	0	1	2	1500	61	114.464	45.6429	69.5714	17	35.8403	99.5	14	19	129.5	139.5	3.45	8.1	112	0.9	24
2067	0	52	0	162.56	102.1	38.6366	0	0	0	0	0	0	0	0	0	0	0	1	0	1	0	0	0	0	0	0	1	0	0	0	1	2	3175	71	127.478	67	81.9091	22	36.8472	98.3333	14.3333	21.3333	101	133.667	3.1	8.8	101	1.03333	17.6667
2071	0	79	1	167.64	96	34.1598	1	0	0	0	0	0	0	0	0	1	0	0	0	1	1	1	0	0	0	1	1	1	1	0	1	7	1151	97	126.25	63.25	88.7188	20	37.7222	98.8235	17.5	21.5	217.667	139.5	3.86667	7.95	104.5	1.2	18.5
2115	0	88	0	157.48	52	20.9678	0	0	0	1	0	1	0	0	0	0	0	0	0	0	0	1	0	0	0	0	1	0	0	0	0	9	47	111	109.742	65.6452	81.7	19	37.2593	99	16	17	129	132	5.9	7.6	106	1.7	36
2153	0	45	1	182.88	75	22.4248	0	0	0	0	0	0	0	1	0	0	0	0	0	0	0	0	0	0	0	0	0	1	0	0	1	0	3200	74	107	65.625	74.8333	20	36.8778	95.4348	12	26	92	138	4.25	8.9	104	0.8	11
2154	0	33	0	163.295	69.8	26.1763	0	0	0	0	0	0	0	0	0	0	0	0	0	0	0	0	0	0	0	0	0	0	0	0	0	1	4720	62	111.609	60.087	77.2609	14	36.7963	96.8	10	28	124	144	3.7	8.7	110	0.8	5
2157	3	73	1	152.4	89.3	38.4487	1	0	0	1	0	1	0	0	0	0	0	0	0	0	1	1	0	0	0	0	0	0	0	0	0	2	1175	67	114.85	53.35	73.85	14	36.2889	95.2105	11	30	96	142	3.96667	7.8	105	1.3	28
2166	3	38	1	182.88	122	36.4777	1	1	0	0	0	0	0	0	1	0	0	0	0	0	0	0	0	0	0	1	1	1	1	0	1	1	2980	90	112.176	61.4118	78.3333	24	37.2778	95.4	15	27	141	137	3.65	8.7	99	0.9	13
2201	1	67	1	174.332	77.5	25.5005	0	0	0	0	0	0	0	0	0	0	0	0	0	0	0	0	0	0	0	1	1	1	1	0	1	7	1765	103	125.238	66.9048	86.3492	22	37.3333	96.0714	15.5	26.5	192	139	3.5	9.2	100.5	0.85	15.5
2213	0	82	1	177.8	80	25.3062	0	1	1	1	1	1	0	0	0	0	1	0	0	0	0	0	0	0	0	1	1	1	1	0	1	6	3694	89	89.5278	42.3056	58.0463	21	36.5347	95.4667	16	24	167.333	141.5	3.88	8.23262	105.5	1.3	21.5
2219	3	84	1	172.72	78	26.1462	1	0	0	1	0	0	0	0	0	0	1	0	0	1	0	0	0	0	0	1	1	1	1	0	1	2	2341	91	99.5385	59.4615	79.7692	21	37.0694	95.4286	15	23.5	145.333	132	4.25	8.3	98	1.2	35
2224	0	83	1	172.72	57	19.1069	1	0	0	0	0	1	0	0	0	0	0	0	0	1	0	0	1	0	0	1	1	1	1	0	1	4	2929	65	115.778	64.2222	85.9259	17	37.2222	99.4483	17	18	198.5	135	4.1	7.95	103.5	1.45	32.5
2229	1	66	0	167.64	80.4	28.6089	0	0	0	0	0	1	0	0	1	0	0	0	0	0	0	0	0	0	0	0	1	1	1	0	0	12	228	80	102.055	49.0182	67.7333	18	38.3519	96.5306	21	22.75	175.714	135.75	5.35	9.65	97.25	7.95	49.25
2230	0	73	1	175.26	89	28.9751	1	0	0	1	0	1	0	0	1	1	0	0	0	0	0	0	0	0	0	1	1	1	1	0	1	3	1850	64	123.125	63.5417	82.9028	14	36.3796	96.625	8	30	143	136	3.85	8.7	103	0.8	12
2231	3	81	1	175.26	87.1	28.3565	1	1	0	1	0	1	0	0	1	0	1	0	0	0	0	0	0	0	0	1	1	1	1	0	1	0	2435	79	116.636	65.9091	92.2273	22	37.2937	93.6316	12	23	119	135	3.8	7.96945	104	0.7	20
2237	0	79	0	165.1	79	28.9823	1	1	0	0	0	0	0	0	0	1	1	1	0	0	0	0	0	0	0	0	0	0	0	0	0	7	2169	90	88.375	53.75	68.2609	18	37.1181	99.4783	17	18	233.333	138	4.025	7.76667	107	0.85	16.5
2240	0	44	1	185.42	109	31.7039	0	0	0	0	0	1	0	0	1	0	0	0	0	1	0	0	0	0	0	1	0	0	0	0	0	4	3415	98	118.1	58.2667	78.2111	19	36.3778	95.4828	16	25	101	138	3.8	8.7	101	1.5	19
2241	0	73	1	169.2	80	27.944	0	0	0	0	0	0	0	0	0	0	0	0	0	0	0	0	1	0	0	0	1	1	1	0	1	1	1760	67	120.562	65.625	83.9375	17	36.4074	96.0625	16	21	101	141	3.7	8.74168	108	0.8	20
2243	0	68	1	185.42	90	26.1776	0	0	0	0	0	1	0	0	0	0	0	1	0	0	0	0	0	1	0	1	1	1	1	0	1	2	1060	78	118.222	51.2778	73.5926	18	37.7222	96.2857	16	22	185	135	4.3	8.2	101	1.4	39
2246	1	50	0	169.2	80	27.944	0	0	0	0	0	0	0	0	0	0	0	1	0	1	0	0	0	0	0	0	0	0	0	0	0	3	3660	87	133	66.0714	88.381	20	37.2889	93.8	15	27	376.2	138.6	4.1	9.2	100.6	1.28	27.2
2253	0	80	1	177.8	86	27.2041	0	0	0	0	0	0	0	0	0	0	0	0	0	1	0	0	1	0	0	0	1	1	1	0	0	2	1975	51	118.967	51.6667	74.1	16	36.6556	95.9167	10	28	87	137	4.2	8.6	103	1.2	19
2259	3	71	1	173.99	85	28.0783	1	0	0	0	0	1	0	0	0	0	0	1	0	0	0	0	0	0	0	1	0	1	0	0	1	1	3655	73	101.667	53.5714	70.6349	15	36.5926	97.2941	13	25	130	130	4.83333	8.8	96	1	23
2272	3	76	0	152.4	68	29.2778	1	1	0	0	0	1	0	0	1	0	1	1	0	1	0	0	0	0	0	1	1	1	1	0	1	4	768	63	112.52	56.6	75.24	25	36.25	98.3636	20	18.3333	240	131.667	4.83333	8.3	98.3333	1.96667	66.3333
2274	2	23	0	164.136	69.7	25.8716	0	0	0	0	0	0	0	0	0	0	0	0	0	0	0	0	0	0	0	0	1	0	0	0	0	2	2710	117	99.9091	55.4545	65.5455	22	36.8889	97.4167	16.5	14.5	80	138.5	3.65	8.55	111	0.95	15.5
2279	0	79	1	170.18	150	51.7934	0	1	0	1	0	1	0	0	0	0	0	0	1	1	0	0	0	0	0	1	1	1	1	0	1	3	1081	77	116.111	60.7407	79.1975	21	36.4722	92.1154	13.6667	27	152	147.333	4.13333	8.65168	110.667	0.933333	41
2291	0	68	0	158.693	46.1	18.3056	0	0	0	0	0	0	0	0	0	0	0	0	1	0	0	1	0	0	0	0	1	0	0	0	0	2	1170	99	127.677	60.9677	86.4946	21	36.9877	99.2857	10.3333	34.6667	146.333	139.333	4.1	8	98.6667	0.8	20.6667
2301	0	69	1	187.96	98.2	27.7959	0	0	0	0	0	1	0	0	0	0	0	0	1	0	0	1	0	0	0	1	1	1	0	0	1	3	1575	86	115.8	74.6	83.5789	21	36.6222	96.7895	16	25	130	138	4.2	9.9	101	0.9	19
2305	0	41	1	169.2	80	27.944	0	0	0	0	0	0	0	0	0	0	0	0	0	1	1	0	0	0	0	0	1	1	0	0	1	4	3130	85	144.118	89.0588	101	27	36.9259	95.5	11	21	96	130	3.4	7.5	101	0.8	14
2326	0	49	1	172.72	90	30.1687	1	1	0	0	0	0	0	0	0	1	0	0	0	0	0	0	0	0	0	1	1	1	1	0	1	3	1980	90	108.85	64.7	79.4167	17	36.9556	95.7273	17	24	158	139	4.35	9.2	102	0.6	15
2343	0	50	1	182.88	64	19.1358	1	0	0	0	0	1	0	0	0	0	0	0	0	1	0	0	0	0	0	1	1	1	1	0	0	3	2870	105	122.067	58.3333	79.5778	29	35.6806	95	15	18	137.5	134	4.15	9.4	105	1.2	20
2346	0	85	0	165.1	80	29.3492	1	0	0	1	0	1	0	0	0	0	1	0	0	0	0	1	0	0	0	0	1	1	1	1	0	9	1080	107	81.2642	40.6604	60.3774	22	37.9556	97.3023	15	20	237.5	139	4.03333	7.85	108	1.23333	27.6667
2356	0	76	0	160.02	67.7	26.4387	1	0	0	1	0	1	0	1	1	0	0	1	0	1	0	0	0	0	0	1	1	1	1	0	1	1	4657	79	140.75	58.4643	95.6429	16	36.7937	96.1538	12	33	98	141	3.95	8.7	100	1.3	34
2366	0	36	0	147.32	60	27.6457	0	0	0	0	0	0	0	0	0	0	0	0	0	0	0	0	0	0	0	1	1	1	1	0	1	2	2815	120	95.4	46.2	62.6	32	38.25	96.28	15.5	20.5	102	138.5	4.05	8.25	106.5	0.6	12.5
2370	0	78	0	154.94	65	27.0761	1	1	1	0	0	0	0	0	0	1	1	0	0	1	1	0	0	0	0	0	1	1	1	1	0	8	562	90	79.0476	36.1515	53.7083	23	37.0829	94.2692	19	12.5	196.75	135.5	5.03333	7.76667	107.5	1.9	45.5
2381	3	89	0	163.383	140	52.446	1	1	0	0	0	1	0	0	0	0	1	0	0	1	0	0	0	0	0	0	0	0	0	0	0	3	1845	81	114.887	61.4717	80.8176	18	36.4167	97.8519	19.6667	19.6667	167	135.5	4.22	7.65	100	1.26667	46.6667
2404	0	51	1	182.88	81	24.2188	1	1	0	0	0	0	0	0	0	0	0	0	0	1	1	0	1	0	0	1	1	1	1	0	1	0	5800	73	138.905	85.8095	103.683	15	36.5	99.3	13	25	92	139.5	4.16667	8.75	105.5	0.7	12.5
2413	1	89	0	165.1	68.5	25.1302	1	0	0	0	0	0	0	0	0	0	0	0	0	0	1	0	1	0	0	0	0	0	0	0	0	2	700	67	111.654	45.76	67.6533	26	37.1667	98.2941	10	21.5	98	139	4.1	8.6	111.5	1.175	15
2427	0	76	0	160.02	65	25.3843	1	1	0	1	0	0	0	0	0	0	0	0	0	1	0	0	1	0	0	1	1	1	1	0	1	8	365	57	98.4583	36.7083	57.2917	22	37.2698	95.375	18.5	19.5	111.5	136.5	4.9	8.05	103.5	3	50.3333
2433	3	72	1	170.18	82.7	28.5554	1	1	0	1	0	0	0	0	0	0	0	1	0	1	0	0	1	0	0	1	1	1	1	0	1	5	705	69	135.964	61.5714	84.0357	15	36.3896	95.4167	13.5	23.5	175.286	137.75	4.08571	8.36339	106.5	0.8	17.5
2446	0	50	1	170.18	87.4	30.1783	1	0	0	0	1	1	0	1	1	0	0	0	0	1	0	0	0	0	0	0	1	1	1	0	1	0	2090	74	132.542	82.2083	108.208	14	36.6574	99.0526	12	26	109	137	3.9	8.74504	103	0.8	14
2455	3	54	1	180.34	128	39.3573	1	0	0	0	0	0	0	0	0	0	0	1	0	1	0	0	1	0	0	1	1	1	0	0	1	6	4454	103	133.744	73.1163	98.3023	17	36.9783	96.6	11.6667	33	179.2	130.2	4.31	7.9	90.6667	0.766667	10.6667
2458	0	56	1	185.42	100	29.0862	1	0	0	0	0	0	0	0	0	0	0	1	0	0	0	0	0	0	0	1	1	1	1	0	1	1	3150	89	123.391	73.913	86.8095	21	37.6667	96.8333	15	26	161.667	136	4.03333	8.9	99	1.1	14
2469	0	76	0	159.662	70	27.4597	0	0	0	0	0	0	0	0	0	0	0	0	0	0	0	0	1	0	0	1	0	1	1	0	1	1	550	55	143	35.5	70.0667	18	36.2778	98.6316	11	26	89	134	4.1	8.8	101	0.8	17
2479	1	55	0	153.67	112	47.4286	1	0	0	0	0	0	0	0	0	0	0	1	0	1	0	0	1	0	0	0	0	0	0	0	0	2	3095	80	133.217	63.3478	86.8841	24	36.9222	95.1765	17	23	178.5	139	3.45	8.5	102.5	1.2	19
2481	0	78	0	159.148	65	25.6633	0	0	0	0	0	0	0	0	0	0	0	0	0	1	0	0	1	0	0	0	0	1	1	0	0	3	2875	68	114.31	52.2759	68.5517	14	36.9667	95.0833	12	27	128	137	3.9	8.55665	102	0.7	14
2487	0	58	0	157.48	208	83.8711	1	0	0	0	0	1	0	0	0	0	0	1	0	1	0	1	0	0	0	1	1	1	1	0	1	4	1695	65	115.393	49.1429	76.2069	16	37.9926	99.6765	14.3333	27.6667	186.667	136	4.34	8.46667	99	2.13333	58.6667
2488	0	67	0	172.72	85	28.4927	0	0	0	0	0	0	0	0	0	0	0	0	0	0	0	0	0	0	0	0	0	0	0	0	0	8	6490	55	120.227	65.9545	81.4091	12	36.8704	98.4074	17	24.5	119.25	142.75	4.15	10.35	113	2.6	41.5
2489	3	66	1	165.1	66	24.2131	1	0	0	0	0	0	0	0	0	0	0	0	0	1	0	0	1	0	0	0	0	1	1	0	1	2	1890	64	90.6889	49.4444	63.2667	17	37.0556	98.1818	11.5	22.5	101.5	140	4	7.7	110	0.9	13
2498	3	79	1	172.742	69.2	23.1905	0	0	0	0	0	1	0	0	0	1	0	0	0	0	0	0	0	0	0	0	1	1	1	0	1	4	751	60	149.095	62.9524	91.6667	22	36.1019	98.3529	23	17.6667	160.333	132.667	5.26667	8.6	97.3333	6.86667	102.667
2516	3	70	1	167.64	121	43.0556	1	0	0	0	0	1	0	0	1	0	0	1	0	1	0	0	0	0	0	1	1	1	1	0	1	1	2425	80	125.2	63.4667	81.4222	17	36.1481	96.2973	14.6667	26.6667	254	137	3.83333	9.2	99.6667	0.833333	17
2534	3	65	1	177.8	206	65.1634	1	1	0	0	0	0	0	0	0	0	0	0	0	1	0	0	0	0	0	1	1	1	1	0	1	1	1665	64	137.435	82.3043	102.682	19	36.8111	94.5625	11	25	99	141	3.95	8.45853	109	0.7	17
2536	3	57	0	160.02	70	27.3369	1	1	0	0	0	0	0	0	0	0	0	0	0	0	0	0	0	0	0	1	0	1	1	0	1	1	3305	65	120.75	66.15	84.35	16	36.7361	96.7368	11	25.5	96	139	3.95	9.2	106.5	0.45	7
2540	0	89	1	169.2	80	27.944	0	0	0	0	0	1	0	0	0	0	0	0	0	1	0	0	0	0	0	1	0	0	0	0	0	2	1855	72	142.417	67.3333	92.3611	15	36.3889	98.8571	11	24	100	138	3.4	8.7	106	0.8	13
2549	1	68	0	162.56	65	24.5972	0	0	0	1	0	0	0	0	0	0	0	0	1	0	0	1	0	0	0	0	0	0	0	0	0	3	1303	129	114.296	61.6667	79.2099	18	37.6667	97.6429	15	28	102	144	3.9	8.8	105	0.5	12
2557	0	89	0	158.731	72.5	28.7748	0	0	0	0	0	0	0	0	0	0	0	0	0	1	0	0	1	0	0	1	1	1	0	0	0	1	600	69	122.333	55.6	72.8	15	36.7222	95.9231	11	28	95	140	4.2	8.83612	105	1	23
2573	3	45	0	161.864	63.8	24.3512	0	0	0	0	0	0	0	0	0	0	0	0	0	0	0	0	0	0	0	0	1	0	0	0	0	0	2005	65	118.111	76.8889	90.6297	16	36.4537	99.3438	14	19	130	143.667	3.83333	9.56667	114.333	0.8	9.33333
2590	0	81	1	162.56	56	21.1914	0	0	0	0	0	1	0	0	1	0	0	0	0	1	0	0	0	0	0	1	1	1	1	0	1	3	1007	66	115.957	53.5217	74.3333	20	36.8796	92.96	11	30	86	140	4.1	8.9	103	0.7	16
2598	0	89	0	152.4	64	27.5556	0	0	0	0	1	1	0	0	1	1	1	0	0	1	0	0	0	0	0	1	1	1	1	0	1	6	1205	74	114.087	35.5	60.5797	17	36.8413	97.3913	14	17	142	136	4.05	7.7	109	1.1	28
2604	0	50	1	182.88	95	28.4048	1	1	0	1	0	0	0	0	0	0	0	0	0	0	0	0	0	0	0	1	1	1	1	0	1	0	2030	75	111.105	68	82.8772	19	36.8426	96.8333	10.5	24	115	140	3.9	8.35	109.5	0.75	10.5
2610	0	81	0	162.56	58	21.9483	1	1	1	0	0	1	0	0	0	0	0	0	0	0	0	0	0	0	0	1	1	1	1	0	1	1	2235	107	121.2	62.8	82.2667	21	36.6667	96.6923	11	25.5	143.5	137	3.93333	7.9	104.5	0.6	15.5
2614	0	89	0	165.1	70	25.6805	1	0	0	0	0	1	0	0	0	0	0	0	0	1	0	1	0	0	0	1	1	1	1	0	1	4	1203	84	114.386	48.9091	69.6136	17	36.3571	98.1905	12	26.3333	112	132	3.975	8.43333	99.3333	0.9	29
2639	0	59	0	162.56	58	21.9483	1	0	0	0	0	1	0	1	0	0	0	0	0	0	0	0	0	0	0	0	1	1	1	1	1	7	2250	107	108.816	52.3158	77.8571	23	38.1667	96.1892	13.5	19.5	163.5	144	4.35	8.25	115	0.6	18
2672	3	48	1	167.64	71.5	25.442	1	0	0	0	0	0	0	0	0	0	0	1	0	0	0	0	0	0	0	0	0	0	0	0	0	1	1250	76	106.692	53.3077	71.1026	17	37.0972	97	12.6667	26	232.667	137.333	3.76667	8.7	102.667	0.6	11
2689	0	61	1	177.8	90.4	28.596	1	1	1	0	0	0	0	0	0	0	0	0	0	0	0	0	1	0	0	1	1	1	1	0	1	3	1970	75	97.1481	63.4074	74.6667	17	37.25	99.0741	12.5	29.5	131	136.5	4.05	8.5	98.5	1.3	12.5
2691	0	83	1	190.5	69.7	19.2063	0	0	0	1	0	0	0	0	0	0	0	0	0	1	0	0	0	0	0	0	1	0	1	0	1	4	2045	95	122.81	51.6667	68.8571	24	38.0952	95.0455	15.5	21.5	142.5	137	5.33333	7.85	105	1.3	33.5
2703	1	47	0	172.72	116	38.8842	0	0	0	0	0	1	0	1	0	0	0	1	0	1	0	1	0	0	0	1	0	1	1	0	1	4	2115	66	150.667	80.4444	101.167	19	36.9111	98.3333	14.5	25.5	196.5	137	3.675	8.95	101	1.4	14.5
2714	1	67	1	198.12	85.5	21.7826	0	0	0	0	0	0	0	0	0	0	0	0	0	0	0	1	0	0	0	0	0	0	0	0	0	12	215	85	117.71	54.2581	70.8065	22	36.4028	97.5	26.5	11.6667	250.75	144.286	5.42222	6.52	114.2	2.98	57.4
2722	3	82	0	157.48	71.8	28.9517	1	1	1	0	0	1	0	0	0	1	0	0	0	0	0	0	1	0	0	0	0	0	0	0	0	3	2600	84	127.739	64.9565	85.884	21	36.3811	94.4737	18	23	239	138	3.93333	8.76894	101	0.7	18
2730	0	51	1	180.34	90	27.6731	1	1	0	0	0	0	0	0	0	0	0	0	0	0	0	0	1	0	0	0	0	0	0	0	0	1	5985	80	112.912	69.0882	82.049	15	36.5222	98.7917	13	27	96	140	4	8.61205	104	0.8	10
2733	3	57	0	166.37	92.5	33.4189	1	0	0	0	0	0	0	0	1	0	0	0	0	0	0	0	0	0	0	1	1	1	1	0	1	1	5640	88	100.731	61.2692	76.7308	14	36.7091	99.4783	9	29	106	139	3.45	8.1	105	0.6	15
2744	0	47	1	193.04	159	42.668	0	0	0	1	0	0	0	0	0	0	0	0	0	1	0	1	0	0	0	0	1	0	0	0	1	0	1820	106	124.889	65.3889	85.2222	22	37.0926	90	13	38	186	140	4.5	8.7	94	1.1	12
2757	0	40	1	177.8	83	26.2552	1	0	0	0	0	1	0	0	0	1	0	0	0	1	1	0	0	0	0	1	1	1	1	0	1	5	2310	90	107.767	70.2	81.7586	20	37.0741	97.8148	16.3333	22.3333	161	138.333	4.2	8.33333	103.667	1.23333	16.3333
2762	0	89	0	157.48	72	29.0323	0	0	0	1	0	0	0	0	0	0	0	0	1	0	0	0	0	0	0	0	1	1	0	0	0	1	1925	82	114.25	54.25	74.25	26	36.5278	95.9167	16	30	104	137	3.7	8.6	95	0.8	23
2783	0	82	1	172.72	91	30.504	1	0	0	0	0	1	0	0	0	0	0	1	1	1	0	0	0	0	0	1	1	1	1	0	1	2	1445	75	114.077	57.4615	76.3333	18	36.4762	92.76	19.5	20	382	135.5	4.4	8.9	101.5	1.4	31.5
2787	3	59	1	152.4	80	34.4445	1	0	0	0	0	0	0	0	0	0	0	0	0	1	0	0	1	0	0	1	0	1	1	0	1	1	3100	81	100.731	53.1538	71.6296	22	36.9074	96.875	12.5	21	146.5	138	4.03333	8.3	109	0.75	16.5
2788	0	66	1	175.26	101	32.8818	1	0	0	0	0	0	0	0	0	1	1	1	0	1	0	1	0	0	0	0	1	1	1	0	0	9	822	83	89.0909	46.8409	61.7348	18	36.4556	98.6429	20.2	16.6	382	133.5	4.22857	8.1	100.8	2.28	39.4
2790	0	77	0	158.75	86.3	34.2439	1	0	0	0	0	0	0	0	1	0	0	1	0	1	0	0	0	0	0	1	1	1	1	0	1	5	1615	72	98.0385	55.4615	75.1667	18	36.5505	96.7619	9	37	301	141	3.4	7.3	98	1.2	20
2799	0	43	1	177.8	113	35.745	1	1	1	0	0	1	0	0	0	0	1	0	0	0	0	0	0	0	0	1	1	1	1	0	1	3	3040	117	100.524	72.5714	88.4127	15	37.8519	98	16	24	143	137.5	4.2	8.55	102.5	0.9	10
2825	1	33	1	177.8	161.3	51.0236	0	0	0	0	0	1	0	1	0	1	0	1	0	1	0	0	0	0	0	1	0	0	0	0	1	4	4220	90	119.609	70.4348	86.2464	20	36.9111	96.76	16	24	132	139	5	9.3	105	1.6	24
2832	0	65	1	172.72	99.6	33.3867	1	1	0	0	0	0	0	0	0	0	0	0	0	1	0	0	0	0	0	0	0	0	0	0	0	0	700	58	140.417	64	89.4722	18	36.5556	96.75	13.5	28	113	141.5	3.5	9.15	104	0.95	17
2841	0	60	1	167.64	57	20.2824	1	1	1	0	0	0	0	0	0	0	0	0	0	0	0	0	0	0	0	1	1	1	0	0	1	5	3670	104	107.194	56.2581	75.5	18	37.6607	96.8387	11	25.3333	114.091	137.5	4.24	8.35	109	0.6	11.5
2862	3	64	0	162.56	82	31.0303	1	0	0	0	0	0	0	0	1	0	0	1	0	1	0	0	0	0	0	1	1	1	1	0	1	1	1545	76	105.172	53.3448	70.7012	13	36.5926	98.6087	13.3333	21.3333	126.75	141	4.13333	8.25013	110.667	0.433333	13.6667
2889	1	55	1	182.88	81.6	24.3982	1	0	0	0	0	1	0	0	1	0	0	1	0	0	0	0	0	0	0	0	1	0	0	1	0	10	260	91	101.125	67.75	78.1579	26	37.8333	96.3077	22	19.5	324	141	5.2	10.35	107	2.25	16.5
2902	0	81	0	162.56	79	29.8951	1	1	0	0	0	0	0	0	0	0	0	1	0	0	0	0	0	0	0	0	0	1	1	0	1	4	1003	64	104.425	46.475	65.675	19	37.1759	96.84	13	22	150	142	4.15	8.7	111	1.9	49
2906	0	59	1	172.72	160	53.6333	1	0	0	1	0	1	0	1	0	1	0	1	0	0	1	1	0	1	0	1	1	1	1	0	1	1	1788	70	120.76	58.12	74.2	15	37.6852	98.0417	12	25.6667	158.667	137.667	3.86667	8.25	104	0.833333	16
2917	3	54	1	172.72	91	30.504	1	0	0	0	0	0	0	0	0	0	0	0	0	1	1	0	0	0	0	0	0	0	0	0	0	3	2600	79	112.929	72.4286	89.5	14	35.7444	97.9	15.5	23.5	141.2	137.833	4.02	8.6	103.5	1	11
2921	1	45	0	162.56	45	17.0288	0	0	0	0	0	0	0	0	0	0	0	0	0	0	0	0	0	0	0	0	1	0	0	0	0	6	485	92	144.609	93	104.842	18	36.6944	98.5	19.5	21	117.5	131.5	3.9	8.75	95	9.85	70
2924	0	55	0	162.56	77.1	29.1761	0	0	0	0	0	0	0	0	0	0	0	0	0	0	0	0	0	0	0	0	1	0	1	0	0	1	2716	88	103.591	59.2273	69.9091	19	37.6914	94.6667	12	24	133	137	4.3	8.19334	105	0.7	12
2928	0	38	1	177.515	88	27.9262	0	0	0	0	0	0	0	0	0	0	0	0	0	0	0	0	0	0	0	0	0	0	0	0	0	1	1325	74	111.614	58.4419	70.814	17	37.1389	97.3182	12	28	130	145	4.2	8.89706	109	0.9	11
2930	0	37	1	172.72	75	25.1406	1	0	0	0	0	0	0	0	0	0	0	0	0	1	0	0	1	0	0	0	0	1	1	0	1	2	1935	91	113.529	63.2941	85.2604	19	37.5792	98.88	13	24.5	123.667	136.75	4.275	8.41788	105.5	0.9	11.5
2940	0	74	0	160.197	75.3	29.3419	1	0	0	0	0	0	0	1	0	1	0	0	0	1	0	0	0	0	0	1	1	1	1	0	1	3	675	56	126.963	45.2593	72.2564	13	36.2361	99.5926	16	22	235	141	3.8	8.5	107	1.3	27
2941	0	59	1	182.88	109.7	32.8	1	0	0	0	0	1	0	0	0	1	0	0	0	1	0	0	1	0	0	1	1	1	1	0	1	2	2375	60	133.857	66.1429	88.7143	19	36.3025	96.44	13.5	25	120.5	137.5	4.15	8.85	103	1.05	19
2944	3	76	1	180.34	112	34.4377	0	0	0	0	0	0	0	0	0	0	0	0	0	0	0	0	0	0	0	0	0	1	1	0	0	10	252	106	101.485	59.9062	73.6667	27	37.5444	95.5357	20.3333	17.8333	309.286	140.111	5.04444	7.94	106.5	2.28333	34.8333
2946	0	67	0	167.64	63.5	22.5953	1	0	0	0	0	0	0	0	1	0	0	0	0	0	0	0	0	0	0	0	1	1	0	0	1	4	5940	65	120.034	49.7241	73.1609	14	37.2917	98.4375	14.5	24.5	144.5	140	4	8.7	105	0.65	11.5
2958	1	72	1	169.2	80	27.944	0	0	0	0	0	0	0	0	0	0	0	0	0	1	0	0	0	0	0	0	0	0	0	0	0	1	1390	61	146.714	63.2857	91.0953	20	37.4603	94.3182	14.5	23	115.5	136.5	3.66667	7.9	102	0.8	6
2961	0	85	0	154.94	65	27.0761	0	0	0	0	0	0	0	0	0	0	0	0	0	0	0	0	0	0	0	1	1	0	0	0	0	4	1545	76	132.153	56.1186	83.0565	17	36.8611	99.1786	15	25.5	146	141.5	3.4	9.2	104.5	0.55	12.5
2964	3	70	0	167.64	73	25.9757	1	0	0	0	0	1	0	0	0	0	0	1	0	1	0	0	0	0	0	1	1	1	0	0	1	2	3895	72	119.417	56.75	84.3056	18	37.0111	94.95	16.5	24.5	164	136.333	3.83333	8.46011	99.5	1.26667	33.3333
2973	0	50	1	185.42	78.4	22.8036	0	0	0	0	0	1	0	0	0	0	0	1	0	0	0	0	0	0	0	0	0	0	0	0	0	7	2120	92	166.864	62.88	98.88	12	36.9365	97.8261	18	20	81.6667	133.5	5.53333	8.7	101.5	7.15	80
2978	0	59	1	170.18	194	66.9861	0	0	0	0	0	0	0	0	0	0	0	0	0	1	0	0	0	0	0	0	1	0	0	0	1	2	3650	101	118.28	56.84	77.32	21	37.2698	94.8462	13	25	92.75	123.333	4.475	8.5	88	0.825	29
2986	3	76	0	167.64	78.4	27.8972	0	0	0	0	0	0	0	0	0	0	0	0	1	1	0	0	1	0	0	0	0	0	0	0	0	1	2260	79	118.893	58.3929	78.5476	16	37.3358	95.5833	12.5	27	141	147.5	3.9	8.05	111.5	1	31.5
2990	0	52	1	175.26	61.9	20.1523	0	0	0	0	0	1	0	0	0	1	0	0	0	0	0	1	0	0	0	1	1	1	1	0	1	10	3099	88	93.0909	56.5455	75.5758	29	37.7302	99.8182	12.3333	31.6667	200.75	140.333	5.06667	9.5	101.333	1.1	41.6667
2996	0	47	1	171.45	121	41.1633	1	1	0	1	0	0	0	0	0	0	0	0	0	0	0	0	0	0	0	1	0	1	1	0	1	1	1545	96	100.783	56.3043	71.1304	18	36.7556	92.1111	14	23	142	140	4.7	8.3	108	1.1	24
3007	3	47	1	182.88	80	23.9198	0	1	1	0	0	0	0	0	0	0	1	0	0	0	0	0	0	0	0	1	1	1	1	1	1	12	6020	114	123.972	88.6944	105.571	21	36.85	96.5789	15	18.5	198.875	142.2	3.78	7.675	113.25	1	16.75
3022	0	57	1	172.72	75.7	25.3753	0	0	0	0	1	1	0	0	0	0	0	0	0	0	0	0	0	0	0	1	1	1	0	0	1	1	3150	63	112.8	60.55	77.9667	16	36.3333	97.6667	13	28	111	139	3.7	8.9	102	0.7	9
3024	0	75	1	182.88	53.7	16.0562	0	0	0	0	0	0	0	0	0	0	0	0	0	0	0	1	0	0	0	0	1	0	0	1	1	5	1896	91	105.649	48.3514	66.8108	17	36.7937	97.3429	12.6667	22	160	135.333	3.56667	7.06667	104.333	0.7	19.6667
3039	0	62	0	152.4	113	48.6529	1	0	0	0	0	0	0	0	0	1	0	0	0	1	0	0	0	0	0	1	1	1	1	0	1	1	1000	82	141.263	76.0526	99.0392	17	36.7889	99.5238	16.5	21.5	212	138.333	3.7	8.5	103.5	0.9	20.5
3042	1	49	1	165.1	59.7	21.9018	1	0	0	0	0	1	0	0	1	0	0	1	0	0	0	0	0	0	0	1	1	0	0	0	1	4	1840	86	119.745	50.6364	71.3939	17	36.6637	97.8864	17.5	29.5	89.5	140	4.5	9.6	97.5	8.25	33
3089	0	85	1	152.4	169	72.764	1	0	0	1	0	1	0	0	0	1	0	1	0	0	0	0	0	0	0	0	0	1	0	0	0	7	61	108	94.2273	48.5	63.7424	15	36	99.6875	18	18	106	137	5.2	8.16812	106	4.5	118.667
3097	3	79	1	170.18	143	49.3764	1	0	0	0	0	0	0	0	0	0	0	0	0	0	1	0	1	0	0	0	0	0	0	0	0	1	2550	78	121.938	65.8125	84.5625	17	36.7778	96.875	17.5	20.5	155	138.5	4	8.8	104.5	0.8	13.5
3134	0	58	1	172.72	75	25.1406	0	0	0	0	0	0	0	0	0	0	0	1	0	1	0	0	0	0	0	1	1	0	1	0	0	1	950	69	111.276	53.3793	72.8966	17	36.7037	99.15	10	24	83	138	3.9	8.3	108	0.9	20
3137	0	57	1	175.26	86.2	28.0635	1	1	1	0	0	0	0	0	0	1	0	0	0	0	0	0	0	0	0	1	1	1	1	0	1	2	4300	70	107.857	66.1905	84.2222	20	37.3148	98.3333	14	22.5	152.5	137	3.95	8.35	104.5	0.8	14
3142	3	68	1	177.8	208	65.7961	1	1	0	0	0	0	0	0	0	0	0	0	0	0	1	0	0	0	0	1	1	1	1	0	1	2	1375	78	107.345	54.5172	72.1264	21	36.7111	96.3226	15	24	140	134	4.9	8.9	100	1.2	23
3149	0	55	1	172.72	71	23.7998	1	1	0	0	0	0	0	0	0	0	0	0	0	1	0	0	0	0	0	0	0	0	0	0	0	1	1435	82	129.059	70.7647	90.1961	15	36.6852	99.3333	12.75	27.5	122.5	140.75	4.025	8.13333	104.5	0.95	13.5
3165	0	57	0	170.18	134	46.2688	0	0	0	0	0	0	0	0	0	0	0	1	0	0	0	0	0	0	0	0	0	0	0	0	0	5	1840	74	130.737	49.3158	76.4561	18	36.2222	97.3333	19	20	66	136	4.1	9.4	101	5.5	40
3171	0	56	1	182.88	80	23.9198	0	0	0	1	0	0	0	0	0	0	0	1	0	1	0	0	0	0	0	0	0	0	0	0	0	1	3150	95	92.9394	57.9091	70.6465	26	37.9028	95.9091	11	28	280	140.5	4.4	9.65	105.5	1.05	19
3179	0	81	1	177.8	99	31.3164	0	0	0	0	0	1	0	0	0	0	0	0	0	0	0	0	0	1	0	0	1	1	1	0	0	3	2330	79	133.5	61.1111	77.5556	24	37.463	91.9474	17	20	114	139	4.55	8.5	107	2.9	66
3183	0	56	1	182.88	95	28.4048	1	0	0	0	0	0	0	0	0	0	0	0	0	1	1	0	0	0	0	0	1	1	1	0	1	3	4465	78	99.3143	49.3714	66.019	16	37.0944	96.1333	10	19.5	137	136	4.175	9.1	110.5	1.05	26
3199	2	72	0	154.94	54	22.494	1	0	0	0	0	0	0	0	0	0	0	0	0	1	0	0	1	0	0	0	0	1	1	0	0	2	2225	56	126.364	43.5152	71.1313	21	37.2037	98.1795	11	25	109	136	4.1	7.9	104	0.8	13
3217	0	81	0	160.616	90	34.8871	0	0	0	0	0	0	0	0	1	0	0	1	0	0	0	0	0	0	0	1	1	1	1	0	1	4	1959	93	160.348	49.6957	76.2857	21	36.912	97.0435	17.3333	25	151.333	139.667	4.06667	9	101.333	2.06667	52.6667
3221	0	52	0	157.48	79.8	32.1775	0	0	0	0	0	0	0	0	0	0	0	0	0	1	0	0	1	0	0	0	1	1	0	0	1	1	1100	82	129.645	57.2258	80.828	21	36.6944	97.8667	13.5	25.5	115.5	136.5	4.3	9.7	101.5	0.7	10.5
3226	3	89	0	157.48	65.2	26.2904	1	1	1	0	0	1	0	0	0	0	0	0	1	1	0	0	1	0	0	0	0	1	1	0	1	3	2710	90	111.625	53.8333	73.0972	19	36.2	97.2083	14	21.5	174	138	3.6	7.7	106.5	2.4	31
3235	3	66	0	157.48	84	33.871	0	0	0	1	0	1	0	0	0	1	0	0	0	0	0	0	0	0	0	0	1	1	1	1	1	2	4050	82	111.429	59.6667	88.0476	18	36.4722	94.0526	18	23.5	181.5	137	4.25	9.05	100	1.75	36
3238	0	68	0	170.18	70	24.1702	0	0	0	1	0	0	0	0	0	0	0	0	0	1	0	1	0	0	0	1	0	1	0	0	1	1	1140	70	129.558	61.5581	82.6589	17	37.0556	92.2381	9.5	31	105.5	137	3.2	8.7	100	0.7	7.5
3243	3	72	0	210	69.9	15.8503	1	1	0	1	0	0	0	0	0	0	0	0	0	1	0	0	0	0	0	1	0	1	1	0	1	1	2145	77	98.12	61.08	73.5733	15	37.2361	99.375	14	23	159	136.5	4.26667	8.7	103.5	0.85	15
3248	3	89	0	140	43	21.9388	0	0	0	0	0	0	0	0	0	0	0	0	0	1	0	0	0	0	0	0	0	0	0	0	1	4	1116	74	136.486	69.0571	94.3905	19	36.6481	97.3636	17	17	223.5	142	3.9	6.8	112	1.3	44
3252	0	68	0	165.1	165	60.5327	1	0	0	1	0	0	0	0	0	0	0	1	0	0	0	0	0	0	0	1	1	1	1	0	1	3	1600	75	131.042	62.9583	85.6527	16	37.3519	96.8333	15	27	348.5	137.5	3.76667	8.7	100	1	21
3261	3	74	1	172.72	78.2	26.2133	0	0	0	1	0	1	0	0	0	0	0	0	0	0	0	0	1	0	0	1	1	1	1	0	1	5	2375	108	94.3478	57.1304	69.5362	21	35.6111	97.2105	20	21	142.333	137	4.33333	9.25	100.333	3.86667	102
3263	0	70	1	180.34	76.3	23.4607	0	0	0	0	0	1	1	0	0	0	0	1	0	0	0	0	0	0	0	1	1	1	1	0	1	7	50	94	106.75	50.2	69.05	16	37.2222	95.7222	19.5	25.5	157.5	141	5.73333	8.9	102.5	4.65	58.5
3287	3	78	0	154.94	63	26.243	0	0	0	0	0	1	0	0	0	0	0	0	0	0	0	0	0	0	0	0	0	1	0	0	0	5	945	61	109.964	36.3929	60.9167	12	35.3571	96.4643	14	20	113	132	3.7	8.2	102	2.9	83
3295	1	47	0	160.02	50	19.5264	0	0	0	0	0	0	0	0	0	0	0	0	0	0	0	0	0	0	0	0	0	0	0	0	0	2	2475	99	103.591	56.5909	72.5227	23	37.1889	98.0345	16	22	124.5	138	3.1	8.05885	103	0.7	7
3297	0	81	1	172.72	60	20.1125	1	0	0	0	0	1	0	0	0	0	0	0	0	0	0	1	0	0	0	1	1	1	1	0	1	6	1220	79	94.4828	49.0345	63.6896	26	36.5444	93.5	19	30.5	106	140	4.55	9.2	95	2.3	55.5
3301	0	75	0	159.057	60	23.7161	0	0	0	0	0	0	0	0	0	0	0	0	0	1	0	1	0	0	0	0	0	0	0	0	1	4	1130	106	133.909	69.9091	91.2423	19	37.9365	97.7308	15	28	152	140	3.6	8.9	101	0.7	12
3311	3	67	1	172.72	77	25.811	1	0	0	0	0	0	0	0	0	0	0	0	0	0	0	0	0	0	0	0	0	0	0	0	0	2	5150	59	105.2	52	69.85	16	37.0556	97.8889	13	25	88	142	3.7	8.1	108	0.7	8
3319	0	64	0	169.2	80	27.944	0	0	0	0	0	0	0	0	0	0	0	0	0	1	0	0	0	0	0	0	1	0	0	0	1	5	3205	84	120.062	56.25	78.0937	19	37.9127	97.3214	13	24	157	141.5	3.45	9.1	108	0.5	11
3323	0	55	1	182.88	101.7	30.408	1	1	0	0	0	1	0	0	0	0	0	0	0	1	0	0	0	0	0	1	0	1	1	0	1	1	4150	95	125	81.7241	96.1495	18	36.9028	97	18	23	173	139	3.95	9.3	102	0.8	15.5
3326	0	66	0	157.48	95.9	38.6694	0	0	0	1	0	1	0	0	0	0	0	1	0	1	0	1	0	0	0	0	0	0	0	0	0	1	4170	89	134.071	51.7143	79.1666	21	36.9907	87.6667	8	38	108	141	4.15	8.8	94	1	18
3335	0	64	0	162.56	56	21.1914	1	1	0	0	0	0	0	0	0	1	0	0	0	0	0	0	0	0	0	0	0	0	0	0	0	1	1120	66	94.7143	50	65.619	16	36.9722	96.4167	16.5	19	118.5	140	4.03333	8	108.5	0.65	11
3345	0	59	1	172.72	88	29.4983	1	1	0	0	0	0	0	0	0	0	0	1	0	1	0	0	1	0	0	1	1	1	1	0	1	1	930	75	101.103	64.5862	74.1071	20	37.0889	96.4	12	22	104	135	3.7	8.04063	105	1	24
3351	3	76	1	177.8	83.4	26.3817	1	1	0	1	0	1	0	0	0	0	0	0	0	0	0	0	0	0	0	1	1	1	1	0	1	1	2255	77	92.963	53.1538	65.1111	25	36.7361	96.4	11	22.5	106	132	4.4	7.95	102.5	0.8	14.5
3360	0	81	1	169.2	80	27.944	0	0	0	0	0	0	0	0	0	0	0	0	0	1	0	0	0	0	0	0	1	1	0	0	1	3	3670	76	136.8	69.52	91.9467	16	37	97.6842	13.5	27.5	121	140	3.8	9.3	103	0.8	10.5
3362	0	63	0	170.18	130	44.8876	0	0	0	0	0	1	0	0	0	0	0	1	0	0	0	0	1	0	0	1	1	1	1	0	1	2	980	56	148.931	53.1724	85.0919	16	36.1481	96.0769	12	22	106	142	4.6	8.45843	113	2.2	74
3365	0	73	0	157.48	57.7	23.2662	1	0	0	1	0	1	0	0	1	0	1	0	0	1	0	0	0	0	0	1	1	1	1	0	1	6	3980	82	109.379	47.4386	66.462	16	37.0111	98.0182	16	25	89	139.5	4.03333	8.95	102.5	0.75	15.5
3369	0	29	1	162.56	46.7	17.6722	0	0	0	0	0	0	0	0	0	0	0	0	0	0	0	0	0	0	0	0	1	1	1	0	1	5	4035	107	101.667	39.6	60.6333	14	37.8704	98.8824	14.5	20	94.3333	149.333	3.1	8.9	118	1.2	13.5
3393	0	67	0	165.1	58	21.2781	0	0	0	0	0	0	0	0	0	0	0	0	0	0	0	0	0	0	0	1	1	0	1	0	0	1	2375	110	101.179	55.6071	70.7976	26	36.2593	94.3462	14	25	125	140	4.5	8.7	106	0.8	12
3397	0	68	0	162.56	80	30.2735	0	0	0	0	0	0	0	0	0	0	0	0	0	1	0	0	0	0	0	0	1	0	0	0	0	3	383	104	128.833	72.875	91.5278	15	36.5253	98.2778	13	21	81	140	4	8.5	110	1.1	34
3401	3	76	1	177.8	76.2	24.1041	1	0	0	1	0	1	0	0	0	0	0	0	0	0	0	0	0	0	0	1	1	1	1	0	1	3	2410	65	110.692	57.6923	75.359	24	36.0111	95.5185	19.5	23.5	126.5	135	4.6	9.3	96.5	1.4	20
3404	1	59	0	160.02	86.4	33.7416	1	1	0	0	0	1	0	0	0	0	0	0	0	0	0	0	0	0	0	1	1	1	1	0	1	1	2747	82	118.238	69.4762	93.0952	22	37.6944	97.8333	12	26	240	136.5	3.83333	8.4	102.5	1.4	31
3426	0	71	1	180.34	82	25.2133	1	0	0	0	0	1	0	0	1	0	1	1	0	1	0	0	0	0	0	1	1	1	1	0	1	1	3160	92	98.8077	50.5	61.963	22	36.4333	95.6364	13.6667	25.6667	123	142.333	3.8	8.25	107	0.9	20.6667
3439	2	58	1	162.56	63.4	23.9917	1	0	0	0	0	0	0	0	0	0	0	0	0	1	0	0	1	0	0	1	1	1	1	0	1	3	2255	64	123.778	67.2222	92.2222	14	36.5741	99.0833	13	26	151.286	135.5	4.12857	8.8	104	0.9	18
3441	3	62	1	176.444	102	32.763	0	0	0	0	0	0	0	0	0	0	0	0	0	0	0	0	0	0	0	1	1	1	0	0	0	5	1000	74	162.286	69.8571	103.048	14	36.5833	97.25	20.5	18	137.5	141	3.75	7.85	106.5	9.85	91.5
3461	0	71	1	170.18	50	17.2645	1	0	0	0	1	1	0	0	0	0	0	1	0	1	0	0	0	0	0	1	1	1	0	0	1	5	2678	65	132.37	67.5185	89.1358	22	37.1444	97.8214	15	21	104	149	3.65	6.9	117	1.3	53
3482	0	52	1	167.64	56.2	19.9977	1	0	0	0	0	0	0	0	0	0	0	0	0	1	1	0	1	0	0	1	1	1	1	0	1	4	1225	80	112.7	43.8	60.85	18	37.0333	97.6667	10	27	73	135	4.4	8.77814	102	0.5	5
3496	0	83	0	154.94	55	22.9106	0	0	0	1	0	1	0	0	1	0	0	0	0	0	0	0	0	0	0	1	1	1	0	0	0	1	1100	73	129.7	47.3	76.15	17	36.3111	87.6667	10	38	95	140	4.6	9.4	92	1	28
3498	0	63	0	162.56	99	37.4635	1	0	0	0	0	0	0	0	0	1	0	0	0	0	0	0	0	0	0	1	0	1	1	0	1	2	2915	72	119.238	68.4762	87.95	18	36.787	99.6667	12.6667	23.6667	136	140	4.23333	8	108.333	0.633333	16.6667
3512	3	80	0	158.806	62.5	24.7827	0	0	0	1	0	1	0	0	1	0	0	0	0	0	0	0	0	0	0	0	0	0	0	0	1	1	1975	79	123.476	56.6667	78.9365	15	36.75	98.45	12.5	23.5	113.5	138	3.8	8	106	0.45	8
3521	3	76	1	175.26	90	29.3006	0	0	0	0	0	1	0	0	0	0	0	1	0	0	0	1	0	0	0	0	1	1	1	1	0	9	2445	98	110.577	61.6923	74.4568	17	37.7081	97.8276	18	21.5	262.333	143	3.9	8	107.5	1.5	25
3522	0	70	1	172.72	180	60.3375	0	0	0	1	0	0	0	0	0	0	0	0	0	1	0	0	0	0	0	0	0	0	0	0	0	1	1370	53	147.895	54.2105	85.4386	15	36.0741	95.9412	13	26	130	139	4	9.1	104	0.9	17
3530	3	67	1	182.88	77	23.0228	1	0	0	0	1	0	0	1	1	0	0	0	0	0	0	0	0	0	0	1	1	1	1	0	1	1	3570	83	101.37	47.7407	60.1815	15	36.995	96.5185	18	25.3333	128.333	142	4.3	9.1	103	0.966667	18.6667
3534	0	76	1	172.72	160	53.6333	1	0	0	0	1	0	0	0	0	0	0	0	0	1	1	0	0	0	0	1	1	1	1	0	1	1	1200	55	111.167	52.6667	72.1667	16	36.6111	99.1786	12	26.5	122.5	134.5	3.7	9	99.5	1.1	12
3564	3	81	0	162.56	66	24.9756	0	0	0	0	0	0	0	0	0	0	0	0	0	0	0	1	0	0	0	1	1	1	1	1	1	11	2710	84	111.457	51.4286	73.2	27	37.6826	94.2286	21	17	167.5	140.5	4.06667	7.5	106.5	2.5	67.5
3566	0	76	1	175.26	67	21.8127	1	0	0	0	0	0	0	0	0	0	0	0	0	0	0	0	0	0	0	1	1	1	1	0	1	11	5140	91	115.786	45.6905	70.3175	14	37.2667	98.1176	18.3333	19.6667	150.25	139.333	4.975	7.55	106.333	1.93333	29.3333
3569	0	82	1	170.18	67	23.1344	1	1	0	1	0	0	0	0	0	1	0	0	0	1	0	0	1	0	0	1	0	1	1	0	1	6	4735	73	102.409	56.6818	71.9243	18	36.0741	95.5	18	23.5	131	140.5	3.65	9.4	103.5	1.26667	17.3333
3571	3	51	1	185.42	101	29.3771	1	1	0	0	0	0	0	0	0	0	1	0	0	0	0	0	0	0	0	1	1	1	1	0	1	1	3150	78	110.077	63.8846	79.282	19	37.1204	96.6316	12	25	104	141	3.85	8.1	108	0.75	9
3586	3	44	0	154.94	55	22.9106	0	0	0	0	0	1	0	0	0	0	0	1	0	0	0	1	0	0	0	0	0	0	0	0	0	8	71	106	127.346	69.88	92.2667	18	36.6111	98.6	18	30	77	143	5.9	8.9	99	6.3	39
3593	1	69	0	193.04	110	29.5188	1	0	0	1	0	1	0	0	0	0	0	1	0	0	0	0	0	0	0	0	0	0	0	0	0	8	800	94	89.193	39.386	55.9883	17	36.8333	96.8889	14	30	194	140	4.4	8.56631	100	4.15	95
3606	3	37	1	170.18	93.7	32.3536	1	1	1	0	0	0	0	0	0	0	0	1	0	1	0	0	0	0	0	0	0	0	0	0	0	0	2750	81	119.6	63.4	82.1333	22	36.5	99.6	13	26	147	135	4.95	8.75	101	0.95	14.5
3616	0	54	1	187.96	134.5	38.0707	0	0	0	0	0	1	0	1	0	0	0	1	0	0	0	0	0	0	0	1	1	1	0	0	1	4	300	76	105.222	63.5926	77.2716	17	36.0648	94	15	31	136.5	141	3.45	8.85	98.5	2.05	40
3617	0	74	1	170.18	75	25.8967	1	1	1	0	0	0	0	0	0	0	0	0	0	0	0	0	0	0	0	1	1	1	1	0	1	1	4040	64	115.484	60.5806	75.129	17	36.4841	97.875	11	25	111	139	3.83333	8.57572	107	0.85	10.5
3623	0	56	1	177.8	108	34.1633	0	0	0	0	0	0	0	0	0	0	0	0	0	0	0	1	0	0	0	0	0	0	0	0	0	4	1085	104	127.273	52.1818	77.2121	27	37.4778	95.5185	12.5	26.5	92.5	137.5	4.35	7.9	103	0.8	11.5
3630	0	87	0	169.2	80	27.944	0	0	0	0	0	0	0	0	0	0	0	1	0	1	0	0	0	0	0	1	1	1	1	0	0	3	810	63	124.625	55.4167	78.4861	19	36.6597	96.4	12	28.5	80	137.5	4.45	9.45	101.5	1.2	30.5
3640	3	18	1	175.26	180	58.6012	0	0	0	0	0	0	0	0	0	0	0	0	0	0	0	0	0	0	0	0	0	0	0	0	0	2	1840	63	118.647	61.7647	72.2	19	36.1667	97.3636	13	26	94.5	139.5	4.1	9.25	104.5	0.8	13
3652	0	81	0	158.549	60	23.8686	0	0	0	0	0	0	0	0	0	0	1	0	0	1	0	0	0	0	0	0	1	0	0	1	0	7	432	72	107.556	56.5185	75.1235	18	36.2901	98.7551	16	20	91	134.5	3.8	8.5	102	2.9	41
3674	3	45	1	177.8	109	34.4797	1	1	1	0	0	1	0	0	1	0	0	0	0	0	0	0	0	0	0	1	1	1	1	0	1	1	4750	84	104.789	72.6842	90.6316	14	36.9056	96.8462	11	27	99	136	4.06667	8.8	102	0.9	11
3680	0	57	1	160.02	68	26.5559	1	0	0	0	0	0	0	0	0	0	0	0	0	0	0	0	0	0	0	0	1	1	0	0	1	5	2689	85	103.771	53.2857	74.9697	13	37.2071	99.4375	13.5	24.5	137.875	136.6	4.0375	9.6	103.5	0.9	13.5
3686	0	56	1	177.8	85.3	26.9827	1	0	0	0	0	1	0	1	1	0	0	0	0	1	1	0	0	0	0	1	1	1	1	0	1	0	805	51	137.5	72.0769	96.96	16	36.4111	96.2308	9	27	104	139	4.1	8.9	108	0.9	14
3735	0	71	1	182.88	94	28.1058	0	0	0	0	1	1	0	0	0	0	1	0	0	0	0	1	0	0	0	0	1	1	1	0	0	7	5025	129	111.5	72.125	88	16	37.9783	97.5217	18.3333	19.6667	217.75	136.667	4.08	7.53333	103	1	12
3744	0	85	0	160.02	53.6	20.9323	1	0	0	1	0	1	0	1	0	0	0	0	0	0	0	0	0	0	0	0	1	1	1	0	1	1	2200	65	91.3514	45.7568	60.1892	17	35.4259	98.08	10.5	21	138	135	4.1	6.3	108.5	0.8	14.6667
3745	1	73	0	175.26	57	18.5571	1	1	1	0	0	0	0	0	0	0	0	0	0	0	0	0	0	0	0	1	1	1	1	0	1	2	1895	81	104.6	53.3714	70.9619	20	36.8803	99.6176	13	21	212	138	3.9	7.6	108	0.7	17
3748	0	83	1	167.64	73	25.9757	1	0	0	0	0	0	0	0	0	1	0	0	0	1	0	0	1	0	0	1	0	1	1	0	0	1	1960	95	102.961	62.902	76.2026	20	36.3472	94.8478	14	23	137	140	3.7	8.28576	107	1	15
3757	3	72	0	162.56	208	78.7111	1	1	0	1	0	1	0	0	0	1	0	1	0	0	0	0	0	0	0	0	0	0	0	0	0	1	3900	68	124.5	50.4333	75.1222	15	36.6019	95.4	14.5	24.5	109.5	140.5	3.76667	8.8	105.5	0.5	9.5
3775	0	80	0	167.64	98	34.8715	1	0	0	0	0	1	0	0	0	0	0	1	0	0	0	0	0	0	0	1	1	1	1	0	0	1	1800	84	145.3	72.5	98.1	24	36.6111	98.2	14.5	26.5	210	139.5	4.05	8.95	102.5	1.35	20
3780	0	86	1	173.375	87	28.9432	0	1	0	0	0	1	0	0	0	0	0	0	0	0	0	1	0	0	0	0	1	0	0	0	0	6	10	73	79.0476	48.9583	54.0833	21	37.9762	98.3158	26.5	20	132.5	143	5.6	10.35	101.5	9.85	79.5
3794	3	77	0	165.1	81	29.716	0	1	1	1	0	0	0	0	0	1	0	0	0	0	0	0	0	0	0	0	1	1	1	0	0	8	860	122	98.5758	53.7576	68.9899	17	37.9683	97.125	18	24.5	282	141	4.7	9.1	104	1.05	41.5
3798	3	87	1	177.8	79.9	25.2745	1	1	0	1	0	1	0	0	0	1	1	0	0	0	0	0	0	0	0	1	1	1	1	0	1	5	2920	88	112.217	54.8696	74.942	17	37.2444	98.1	14	26	130	133.5	4.225	8.5	98	1.425	28
3802	0	68	1	177.8	80.3	25.4011	1	1	1	0	0	0	0	0	0	0	0	0	0	0	0	0	0	0	0	1	1	1	1	0	1	3	3225	82	104.4	67.2	79.2917	20	36.8981	98.8333	14	29	118.5	140.5	3.6	8.55	101	1.3	18
3818	3	37	0	168.91	55	19.2776	0	0	0	0	0	0	0	0	0	0	0	0	0	0	0	1	0	0	0	0	1	0	0	0	0	4	1850	105	100.857	52.4643	68.6429	25	37.2111	96.3636	12	35.5	92	142.5	3.85	8.55	99	0.4	13.5
3834	0	67	1	175.814	99	32.028	1	0	0	0	0	0	0	0	0	0	0	1	0	1	0	0	1	0	0	0	1	1	1	0	1	2	2180	87	116.577	58.6923	79.3462	15	37.3222	98.72	16	21	176.111	134.667	3.975	8.27161	102	0.8	13
3838	0	75	0	167.64	60	21.3499	1	0	0	0	0	0	0	0	0	0	0	0	0	0	0	0	0	0	0	0	0	0	0	0	0	9	2768	92	106.171	69.6829	85.3077	14	35.2235	99.3714	14.6667	17.6667	259.7	138.667	3.99167	7.1	111.167	0.483333	8.5
3847	0	77	0	159.219	64.8	25.5616	0	0	0	1	0	0	0	0	0	0	0	1	0	0	0	1	0	0	0	1	1	1	1	0	1	4	370	75	99.5091	37.4909	57.4727	18	36.3444	97.129	17	21.5	96.5	129	4.6	7.9	95.5	1.95	50.5
3848	0	73	0	177.8	80.7	25.5276	0	0	0	1	0	0	0	0	0	0	0	0	0	1	0	0	0	0	0	1	1	1	0	0	1	3	602	107	119.139	72.3889	85.9167	19	36.3889	96.3182	19	19	190.667	140.667	4.23333	8.1	107	1.66667	46.6667
3850	3	63	1	170.18	112.27	38.7656	1	1	0	0	0	0	0	0	0	0	0	0	0	1	0	0	0	0	0	1	1	1	1	0	1	1	4200	67	102.926	64.963	77.6173	18	36.4815	96.0333	11	26	129	134	4	9.1	101	0.9	21
3853	1	82	1	170.682	43	14.7602	0	0	0	0	0	0	0	0	0	0	0	0	0	0	0	1	0	0	0	0	0	0	0	0	0	10	906	87	91.16	56.24	70.76	22	34.4722	87.6667	21	15	181	145	4.1	6.3	113	1.7	114
3860	0	54	0	160.02	153	59.7507	0	1	0	0	0	0	0	0	0	0	0	0	0	0	0	1	0	0	0	0	0	0	0	0	0	6	1230	83	114.6	46.44	69.16	17	36.6944	98.9615	17.5	21.5	275.333	134	5.4	8.05	101	3.43333	57.3333
3861	3	82	0	170.18	150	51.7934	1	0	0	1	0	0	0	1	0	0	0	1	0	1	0	0	0	0	0	1	0	1	1	0	1	1	2680	84	94.2	51.6667	65.8444	21	36.8148	94.9643	15.5	22	158	140	4.03333	8.42661	106.5	0.7	11.5
3877	3	54	1	170.18	79	27.2778	1	0	0	1	0	0	0	0	0	0	0	0	0	1	0	0	0	0	0	1	1	1	1	0	1	0	1970	65	131.176	70.7059	99	20	37.3333	98.2941	12.5	27	194.5	132.667	4.23333	9.05	97.6667	0.8	8
3879	0	83	1	175.26	86	27.9984	0	0	0	1	0	0	0	0	0	0	0	0	0	0	0	1	0	1	0	0	1	1	1	0	1	4	944	70	105.13	56.7826	72.8986	22	35.2	98.3	16.5	24.5	127.5	149.333	4.4	8.85	113	3	104
3914	3	74	1	167.64	75	26.6874	1	1	1	0	0	1	0	0	1	0	0	0	0	0	0	1	1	0	0	0	1	1	1	0	1	11	1393	85	120.914	51.9483	68.2241	17	36.9	96.8548	17	19	224.667	137.5	4.275	7.85	106	3.6	64.5
3954	0	45	1	180.34	111	34.1302	0	0	0	1	0	1	0	1	0	0	0	0	0	0	0	0	0	0	0	1	1	1	0	0	1	1	850	117	100.125	65.0938	74.4194	17	35.8222	97.7391	15	22	116	139	4.4	9.4	106	1	12
3973	3	84	1	177.8	59	18.6633	1	0	0	0	0	0	0	0	0	0	0	0	0	0	0	0	0	0	0	0	1	1	1	0	1	3	3605	78	96.28	51.96	73.96	16	36.3611	99.25	14.5	23	95.5	139	4.1	8.2	105.5	0.75	13
3974	0	59	0	170.18	63	21.7532	1	1	0	0	0	1	0	0	1	0	0	0	0	0	0	0	0	0	0	0	0	0	0	0	0	3	2720	111	110.912	52.9706	73.8039	18	37.254	99.0909	18	20	182	136	3.9	7.3	101	0.7	14
3980	0	85	0	148.59	55.2	25.0011	1	1	0	1	0	0	0	0	0	0	0	0	0	1	0	1	0	0	0	1	1	1	0	1	1	6	3083	82	105.025	51.575	75.925	16	36.5656	98.6341	18	19.5	147.5	136	4.66923	8.1948	102.333	1.45	36.3333
4022	0	89	0	152.4	55.3	23.8098	0	0	0	0	0	1	0	0	0	0	0	0	0	0	0	0	0	0	0	0	1	0	0	0	1	9	600	78	112.643	48.4643	69.8572	15	36.6458	95.5806	13	26	91	136	4.7	7.2	102	1.1	61
4032	0	85	1	179.318	172	53.4911	0	0	0	1	0	1	0	0	0	0	0	0	0	1	0	1	0	0	0	0	1	1	0	0	1	7	800	77	117.808	66.7308	82.5926	22	36.3889	98.48	26.5	15	78.75	141.667	5	9.95	104	2.1	36.5
4041	3	87	1	175.26	75	24.4172	1	0	0	0	0	0	0	0	0	0	1	1	0	0	0	0	0	0	0	1	1	1	1	0	1	7	1627	88	95.1818	57.1818	77.6212	25	36.6389	97.35	14.3333	24.3333	178	137	3.8	8.8	102.333	1.66667	48
4048	0	59	1	170.18	81	27.9684	0	0	0	0	0	0	0	0	0	1	0	0	0	0	0	0	1	0	0	0	0	0	0	0	0	3	1900	99	93.4444	49.2778	64	21	37.1222	97	12.5	21	99	142.5	3.93333	7.6	113	0.8	14
4070	0	77	1	175.26	69	22.4638	0	0	0	0	0	1	0	0	0	0	0	1	0	0	0	1	0	0	0	1	1	1	1	0	1	7	645	60	123.192	52.7692	76.2436	20	37.1204	98.4444	14	26.5	298	149.333	4.4	9.7	115.5	0.8	40
4073	3	76	0	160.02	59.4	23.1973	1	0	0	0	0	1	0	0	0	0	0	0	1	1	0	1	0	0	0	1	1	1	1	0	1	4	1083	88	122.022	61.1087	82.3333	16	36.7381	95.1471	10.5	35	138	148	4.4	8.6	106.5	0.5	27.5
4091	0	63	1	169.2	80	27.944	0	0	0	0	0	0	0	0	0	0	0	0	0	0	0	0	0	0	0	0	0	1	1	0	1	2	1710	60	122.033	68.3667	86.2556	15	36.6222	96.6842	17	25	93	140	3.7	9.3	102	1	15
4094	0	61	1	175.26	51.9	16.8967	1	0	0	0	0	1	0	1	0	0	0	1	0	1	0	0	0	0	0	1	1	1	1	0	1	1	2665	64	125.1	62.05	83.0667	23	36.6806	94.55	15	26	110	140	3.5	9.1	103	1.1	17
4100	1	77	0	140	111	56.6327	1	0	0	1	0	0	0	0	0	0	0	0	0	1	1	0	1	0	0	0	1	0	1	0	1	5	3395	97	102.778	57.7333	72.7482	15	37.1389	98.7857	15.3333	20.3333	92.6667	133.667	4.725	7.36667	102.667	1.9	34
4126	3	45	1	170.18	106	36.6007	0	0	0	0	0	0	0	0	0	0	0	0	0	1	0	0	0	0	0	0	0	0	0	0	0	0	2750	79	116.5	69.5	85.1667	15	36.8016	96.4667	14	26	109	138	4	9	102	0.9	18
4131	1	83	0	152.4	57	24.5417	1	1	0	0	0	0	0	0	0	0	0	0	0	0	0	0	0	0	0	1	0	1	1	0	1	2	2475	64	115.233	54	75.0667	18	36.5741	99.7857	10	33	128	137	4.1	9.9	98	1.2	15
4147	0	84	0	165.1	68	24.9468	0	0	0	1	0	0	0	0	0	0	0	0	0	0	0	0	0	0	0	0	1	1	1	0	1	8	440	92	115.577	65.2692	82.0385	17	36.4778	94.625	20.3333	20.3333	116.667	143.333	4.96667	8.6	107.667	4.56667	81.6667
4165	3	55	1	175.26	82	26.6961	1	1	1	0	0	0	0	0	0	0	0	1	0	0	0	0	1	0	0	1	0	1	1	0	1	1	1325	76	107.7	58	74.5667	19	36.7444	99.2857	12.5	25	223	136.5	3.9	8.75	103	0.766667	14.3333
4188	0	89	0	157.181	50	20.2382	1	0	0	0	0	0	0	0	0	0	0	0	0	1	0	0	0	0	0	1	1	1	1	0	1	3	2580	65	144.6	56.45	86.5	15	36.5222	98.7	11	22	109	141	4.26667	8.2	112	0.8	17
4191	0	76	0	152.4	95.6	41.1612	0	0	0	0	1	1	0	0	1	0	0	1	0	1	0	0	0	0	0	1	0	0	1	0	1	4	6232	73	139.923	50.2308	78.782	22	36.2361	93.8846	16	25	140	144	3.2	9	106	1.5	43
4202	0	74	1	172.72	174	58.3262	0	0	0	0	0	1	0	0	0	0	0	0	0	1	0	0	1	0	0	0	0	0	0	0	0	2	3310	51	142.85	52.3	82.4833	19	36.6852	97.4	12	22	87	147	3.5	6.6	117	0.8	19
4236	0	89	1	167.64	73	25.9757	1	0	0	0	0	0	0	0	1	0	0	0	0	0	0	1	0	0	0	0	1	1	0	0	1	5	1500	100	88.4118	47	56.3529	26	37.6496	95.3548	11.5	21.5	134.5	141.5	4.25	7.1	112.5	1.05	23.5
4240	0	78	1	173.99	70.3	23.2224	1	0	0	0	0	1	0	1	0	0	1	0	0	0	0	0	1	0	0	1	1	1	1	0	1	3	4790	86	105.964	67	76.3214	21	36.4167	97.3103	14	27	114	129.5	4.3	8.5	92.5	1.2	25.5
4254	3	82	1	173.783	88	29.1385	1	0	0	0	0	0	0	0	1	1	0	0	0	0	1	0	0	1	0	1	1	1	1	0	1	4	1925	60	127.263	62.1579	83.8596	24	37.6222	99.7222	15	23	126	136	4.3	9.5	105	2	28
4255	1	77	1	172.905	69.1	23.1134	1	0	0	0	0	1	0	0	0	0	0	1	0	1	0	0	1	0	0	1	1	0	1	0	1	5	3730	90	141.227	79.9545	100.379	19	37.4352	97.8	13	29	246.5	140.5	3.85	8.35	102.5	1.3	29.5
4261	3	57	1	180.34	72.6	22.323	1	1	0	0	0	0	0	0	0	1	0	0	0	0	0	0	0	0	0	1	1	1	1	0	1	1	2745	64	97.2727	54.1364	68.5152	17	36.5	97.8235	11	26	97	138	4.2	8.95	105	0.75	10.5
4273	0	61	0	160.941	70.1	27.0636	0	0	0	0	0	0	0	0	0	0	0	1	0	1	0	0	0	0	0	0	1	0	1	0	0	6	380	94	94.5652	56.7826	69.3768	12	36.4722	94.6842	14	32	132	137	5.05	8.5	96	0.7	14
4275	0	80	1	180.34	90	27.6731	1	1	0	0	0	1	0	0	0	1	0	0	0	0	0	0	0	0	0	0	1	1	0	0	1	3	653	73	93.8846	54.3462	67.5256	26	35.8889	94.6923	16.5	19	131.5	140.5	4.25	8.55	109	2.7	50
4279	0	86	0	160.02	92	35.9285	1	1	0	1	0	1	0	0	1	0	0	1	0	0	0	0	0	0	0	1	1	1	1	0	1	3	1047	79	103.739	39.1304	60.6667	21	37.037	99.3043	10	25	127	134	4.65	7.4	104	0.6	16
4301	0	48	1	177.8	70.3	22.2378	1	1	1	0	0	1	0	0	0	0	0	0	0	0	0	0	0	0	0	1	1	1	1	0	1	1	1750	91	100.7	71	80.9	16	36.9907	97.3438	12.5	22	118.5	139.5	4.1	8.5	109	0.9	15.5
4318	0	79	0	167.64	82	29.1782	0	0	0	1	0	1	0	0	0	1	0	0	0	1	0	0	0	0	0	0	0	0	0	0	0	5	275	81	139.779	74.6471	97.7745	18	36.0694	98.4516	15	18.5	176	142	4.66667	7.16667	113.5	0.8	15
4323	1	58	0	165.261	129.1	47.2697	0	0	0	1	0	0	0	0	0	1	0	1	0	1	0	1	0	0	0	0	1	1	1	0	1	10	808	86	139.88	75.58	94.26	24	38.5269	95.7708	23.125	23	266.5	137.5	3.7625	8.6	95.375	2.72857	59.125
4324	3	68	1	182.88	97	29.0028	0	1	0	0	0	0	0	0	0	1	0	1	0	0	0	1	0	0	0	0	1	0	0	1	0	9	1550	63	102.957	56.2826	71.3043	16	37.1875	98.25	16	26	202	138.5	4.7	7.1	101.5	2	85
4327	3	43	1	175.26	104.6	34.0538	0	0	0	0	0	0	0	0	0	0	0	0	0	1	0	0	0	0	0	1	1	1	1	0	0	0	4620	82	166.864	93.8049	111.479	20	36.2556	96.2727	15	24	104	135	3.7	9.1	100	0.9	10
4329	0	80	0	154.94	90	37.49	0	0	0	0	0	1	0	0	0	0	0	1	0	0	0	0	0	0	0	0	1	1	1	0	1	4	1860	76	116.667	43.5238	65.5	13	36.8241	97.1	15	24	130.5	136	4.55	9.2	101.5	1.75	82.5
4331	0	73	1	160.02	75	29.2896	0	0	0	0	0	0	0	0	0	0	0	0	0	0	0	0	0	0	0	0	1	0	0	1	1	10	33	119	128.479	65.6458	90.3542	24	34.1444	99.9565	26.5	17	382	138.25	3.93333	7.8	91.6667	1.9	32
4351	0	76	1	175.26	72	23.4405	0	0	0	1	0	0	0	0	0	0	0	0	0	1	0	0	0	0	0	0	0	0	0	0	0	5	300	80	142.625	50.4583	81.1806	28	36.5278	98.4583	10	28	89	142	4.1	8.5	108	0.9	11
4354	0	72	1	173.99	205	67.7182	1	0	0	1	0	1	0	1	0	0	0	0	0	0	0	0	0	0	0	0	1	1	1	0	1	2	725	110	102.72	72.48	79.72	19	36.5185	96.4118	15	25	122	137	3.9	9	101	1	17
4359	3	81	1	177.8	90	28.4694	0	0	0	0	0	0	0	0	1	0	0	0	0	1	0	0	1	0	0	0	1	1	1	0	1	0	3750	60	140.48	69.24	93.1867	14	36.4306	97.8947	11.5	23	95.5	131.5	3.9	9.25	101	0.9	15.5
4362	3	89	1	170.977	55.9	19.1221	0	0	0	1	0	1	0	0	0	0	0	0	0	0	0	1	0	0	0	1	1	1	1	0	1	1	1848	62	144.357	62.4286	89.6667	14	36.8426	99.6429	14	24	108	145	4.5	10.1	111	1	26
4369	3	83	1	175.26	68	22.1383	1	1	1	1	0	0	0	0	1	1	0	0	0	0	0	0	0	0	0	1	0	1	1	0	1	2	1925	65	86.8	49.85	69.25	19	36.7315	95.8636	14.6667	20.6667	151.75	139.333	4.375	8.15	108.333	1.03333	31.6667
4374	3	45	1	180.34	86	26.4432	1	1	0	0	0	0	0	0	0	1	0	0	0	0	0	0	0	0	0	1	1	1	1	0	1	2	2415	78	92.8571	59.8929	71.7857	18	36.5	95.7037	16	20	157	138	4.43333	8.28582	106	0.7	17
4387	0	60	0	167.64	146	51.9514	0	0	0	1	0	0	0	0	0	0	0	0	0	1	0	0	0	0	0	0	0	0	0	0	0	1	2090	112	112.417	56.8333	75.3611	30	37.881	96.1579	12	19.5	160.5	140.5	4.2	7.85	113	0.7	12.5
4395	0	72	1	182.88	86	25.7138	1	0	0	1	0	0	0	0	0	0	0	1	0	0	0	1	0	0	0	1	1	1	1	0	1	4	1697	86	127.724	57.0345	78.8851	23	36.4907	93.8966	18	22.5	154.5	138	3.83333	8	101.5	3.6	72.5
4406	1	62	0	167.64	158	56.2214	0	0	0	1	0	1	0	0	0	0	0	0	0	0	0	0	0	0	0	0	1	1	1	1	1	5	768	129	108.553	58.9474	73.0439	19	36.8333	99.4242	18.5	16.5	262.333	139	4.03333	8.4	108.5	2.1	51
4408	1	47	0	172.72	98.1	32.8839	0	0	0	1	0	1	0	0	0	0	0	1	0	1	0	0	0	0	0	1	1	0	0	0	1	2	2600	80	105.708	44.4583	64.875	22	36.1222	98.4545	16	25	151.5	138	4.25	9.8	101	1.35	33
4416	3	85	1	180.34	83	25.5208	1	0	0	1	0	0	0	0	0	0	0	0	0	0	0	0	1	0	0	0	1	1	1	0	1	1	1600	74	114.4	49.8667	71.3778	18	36.7121	97.1613	14	23.5	129.125	138.5	4.25	8.45	107.5	0.85	18
4420	0	71	1	175.26	89	28.9751	0	0	0	1	0	1	0	0	0	0	0	0	0	1	0	0	0	0	0	0	1	0	0	0	1	1	1940	76	142.679	70.3571	100.143	15	35.6111	97.4706	12	22	101.333	136.333	4.3	8.45	106.5	0.8	17
4422	3	79	0	172.72	64	21.4533	1	1	1	1	0	1	0	0	0	0	1	1	0	0	0	0	0	0	0	1	1	1	1	0	1	10	1982	75	102.613	44.6452	69.2258	17	37.9333	99.5152	16.6667	24.6667	343	133.667	4.36667	8.75	97	1.13333	21.6667
4436	0	56	1	172.72	100	33.5208	1	1	0	0	0	0	0	0	0	0	0	0	0	0	1	0	0	0	0	0	0	0	0	0	0	1	1980	73	115.214	59.4286	78.0238	21	36.9167	96	14	25	104	137	3.75	7.9	102	0.8	18
4453	0	75	0	160.02	80.8	31.5546	1	0	0	1	0	1	0	0	1	0	0	0	0	1	0	1	0	0	0	0	1	1	1	0	1	7	1290	82	109.633	41.1333	63.6444	15	37.3403	97.75	14.6667	24.3333	151.333	139.667	3.63333	8.56667	104.333	0.966667	26
4462	0	82	0	144.78	57	27.193	1	1	1	0	0	1	0	0	0	0	0	0	0	0	0	0	0	0	0	0	0	0	0	0	0	3	1153	77	96.9459	55.8649	71.9279	19	36.8131	97.871	13	24.5	152.5	137	3.9	8	103.5	0.95	19
4465	0	47	1	180.34	76	23.3684	0	0	0	0	0	0	0	0	0	0	0	0	0	0	0	1	0	0	0	0	0	0	0	0	0	13	15	92	112.433	52.6333	72.5667	15	36.8056	98.2903	20	21	89.6667	127.5	5.35	8.9	92	4.55	57
4477	1	78	1	182.88	91.2	27.2686	0	0	0	1	0	1	0	1	0	0	0	0	0	0	0	1	0	1	0	1	1	1	1	0	1	6	2148	80	107.167	76.9048	85.0526	21	35.9444	98.8182	11.5	18.5	182.5	140	5.05	8.4	115	2.25	30
4481	3	71	0	162.56	77.1	29.1761	1	1	0	0	0	0	0	0	1	0	0	0	0	0	0	0	1	0	0	1	1	1	1	0	1	1	2735	62	105.839	51.8387	69.9247	14	36.4222	98.7917	11.5	23	144	131.5	3.95	8.25	101	0.75	16
4485	0	85	0	162.56	68	25.7325	1	0	0	0	0	1	0	0	1	0	0	0	0	1	0	0	0	0	0	1	1	1	1	0	1	1	1990	75	104.613	56.1613	72.3118	17	35.9722	98.7742	15	25	109	134	3.9	8.49984	98	0.7	9
4491	0	57	0	167.64	71	25.2641	1	1	1	0	0	0	0	0	0	0	0	0	0	1	0	0	0	0	0	1	1	1	1	0	1	2	2855	84	117.03	62.8788	81.1515	17	37.1778	98.0588	14	26.5	153.5	138.5	3.8	8.42205	102	0.45	12.5
4496	3	70	1	170.18	82	28.3137	1	1	1	0	0	0	0	0	0	0	0	0	0	1	0	0	0	0	0	0	1	1	1	0	1	3	3690	55	113.867	59.5667	77.8444	17	36.8704	96.44	12	25	100	141	4.15	9.3	108	1	9
4502	0	54	1	173	91.4	30.5389	1	1	0	0	0	0	0	0	0	0	0	0	0	0	1	0	0	0	0	1	1	1	1	0	1	1	1365	88	111.741	70.4074	79.4074	19	36.8889	94.5862	14.5	24.5	124	139.5	4.05	8.6	104.5	0.75	18
4509	3	66	1	182.88	100	29.8998	1	0	0	1	0	0	0	0	0	1	0	0	0	1	0	0	0	0	0	0	1	1	1	0	1	2	1390	85	114.25	63.0417	80.1111	20	37.2778	96.48	13.5	21	120.857	137.5	4.27143	8.0587	110	1	20.6667
4518	0	89	0	157.48	49.6	20	0	0	0	0	0	1	0	0	1	0	0	1	0	1	0	0	0	0	0	1	1	1	1	0	1	7	2420	79	125.923	52	76.641	32	36.3889	93.5769	19.75	20.75	236.75	141.5	3.42	8.8	104.25	1.95	33.5
4525	0	82	0	167.64	61.5	21.8837	0	0	0	0	0	0	0	0	0	0	0	1	0	1	0	0	0	0	0	0	1	1	0	0	0	2	3505	87	153.692	74.1538	100.667	19	37	96.125	12.5	23	107.5	142	4	8.9	110.5	0.9	14.5
4533	3	77	1	173.99	73	24.1143	0	0	0	0	0	0	0	0	1	0	0	0	0	1	0	0	1	0	0	0	0	0	0	0	0	5	2020	70	116.417	53.6667	74.5833	18	36.4815	96.0769	10.5	26	125.5	138	3.95	8.25	105.5	1.25	18
4562	0	76	1	172.72	190	63.6896	0	0	0	0	1	0	0	1	0	0	0	0	0	0	0	0	0	0	0	0	0	0	0	0	0	3	1750	82	114.828	60.7931	77.7143	20	36.8704	96.24	18	19	133	141	4.05	8.5	108	1.1	22
4568	0	33	0	163.309	70	26.2469	0	0	0	0	0	0	0	0	0	0	0	0	0	0	0	0	0	0	0	0	0	0	0	0	0	15	1375	112	111.944	65.1296	83.1111	25	35.754	94.25	24.4286	18.875	382	137.308	4.12857	7.06667	101.286	1.64286	29.7143
4575	0	83	0	149.86	72	32.0598	0	1	1	0	0	1	0	0	0	1	1	0	0	1	0	0	0	0	0	1	1	1	1	0	1	2	1622	86	101.333	57.3333	80.375	18	36.9352	97.0476	13.3333	24	111.667	135.333	4	8.53333	102	0.5	12
4589	0	59	0	165.1	79	28.9823	0	0	0	0	0	1	0	0	0	0	0	1	0	0	0	0	0	0	0	0	1	1	0	0	1	5	118	101	103.033	35.5	54.5222	22	38.2986	97.0909	25.3333	16.3333	324	133.333	5.5	9.1	97	5.43333	109.333
4596	0	53	0	162.56	57.8	21.8726	0	0	0	0	0	0	0	0	0	0	0	0	0	0	0	0	0	0	0	0	0	0	0	0	0	5	2400	108	113.639	62.3333	79.5648	24	37.9877	98.7188	23.5	12.5	113.5	145.5	4.1	6.6	114	1.7	24
4600	0	71	1	180.34	104	31.9778	1	1	1	0	0	0	0	0	0	0	0	0	0	0	0	0	0	0	0	1	1	1	1	0	1	2	2085	73	113.913	70.7391	85.1304	16	37.373	96.2381	15	23	129	137	4.2	8.9	103	1	23
4609	0	56	0	165.1	107	39.2545	1	0	0	0	0	0	0	0	0	0	0	1	0	1	0	0	1	0	0	0	0	0	0	0	0	2	2440	89	141.815	59.9259	87.2222	16	37.2708	97.48	16.6667	21.6667	197.6	138.25	4.175	8.35	104	0.5	8
4614	0	39	1	187.96	130	36.797	1	1	1	0	0	0	0	0	0	0	0	1	0	1	0	0	0	0	0	1	1	1	1	0	1	1	4630	107	132.483	68.1724	89.6092	26	37.5317	94.4348	17.5	18.5	306.5	139.5	4	7.3	107.5	0.8	11.5
4628	0	60	1	182.88	95.3	28.4945	1	1	0	0	0	0	0	0	0	1	0	0	0	0	0	0	0	0	0	1	1	1	1	0	1	2	1875	76	94.4146	54.5366	68.2195	15	37.037	97.6071	12.5	23.5	107.5	137	4.375	8.25	105	1.05	18.5
4647	3	57	0	160.02	93.7	36.5924	1	1	0	0	0	0	0	0	0	0	0	0	0	0	0	0	0	0	0	0	0	0	0	0	0	3	2310	78	109.385	57.1538	75.5385	20	36.8194	98.75	15	26	148	139	4.05	8.6	102	0.5	11
4650	3	84	0	169.2	80	27.944	1	0	0	0	0	0	0	0	1	0	0	0	0	1	0	0	1	0	0	0	0	0	0	0	0	1	1180	85	137.2	62.4	87.3333	17	37.0185	96.6923	14	19.5	382	127	3.45	8.13942	95	0.85	10.5
4693	0	82	0	157.48	82	33.0646	1	1	0	0	0	1	0	0	0	0	0	1	0	1	0	0	1	0	0	1	1	1	1	0	1	1	2510	77	100.333	47.2667	64.9556	16	36.7222	99.8667	11.3333	26.6667	145.333	135.333	4.15	8.3	101.333	0.866667	16.6667
4712	3	52	1	157.48	68	27.4194	1	1	1	0	0	0	0	0	0	1	1	0	0	0	0	0	0	0	0	1	1	1	1	0	1	6	5135	71	89.3548	58.2903	76.2043	20	37.1944	98.2593	15.5	21.5	179	136.5	4.625	8.2	104.5	0.8	14
4719	0	66	1	167.64	126	44.8348	0	0	0	0	0	0	0	0	0	0	0	1	0	1	0	0	1	0	0	0	1	1	0	0	1	3	970	89	94.5909	62.4091	73.1364	18	37.2302	95.65	12	25	305	136	3.8	8.1	103	0.6	12
4737	0	59	1	182.88	97	29.0028	1	1	0	1	0	0	0	0	0	0	0	0	0	0	0	0	0	0	0	1	1	1	1	0	1	3	1331	63	99.0222	59.6444	72.8593	17	37.2	98.7174	12	20	141.75	140	4.5	7.7	112	1.1	16
4745	0	45	0	165.1	82.1	30.1196	0	0	0	0	0	0	0	0	0	0	0	0	0	1	0	1	0	0	0	0	1	0	0	0	1	10	1315	81	93.0714	53.25	66.9939	21	36.7222	95.4	14	14.5	146	140.5	4.2	7.45	116	0.7	6.5
4766	0	42	1	177.8	73.3	23.1868	1	0	0	0	1	1	0	0	0	0	0	0	0	0	0	0	0	0	0	0	1	1	1	0	0	10	6505	69	110.862	62.7241	87.069	14	36.9524	99.5	16	15.3333	69.3333	139.333	3.90909	10.35	112.333	1.23333	16
4771	0	77	1	154.94	80.5	33.5327	1	1	1	0	0	0	0	0	0	0	0	0	0	1	0	0	0	0	0	1	1	1	1	0	1	3	2460	50	107.955	49.7727	69.1515	17	36.9537	96.7391	9	26.5	114	134	4.25	8.5	102.5	0.95	20.5
4776	1	41	1	175.26	98.4	32.0354	1	1	0	1	0	0	0	0	0	0	0	0	0	0	0	0	0	0	0	1	0	1	1	0	1	1	4000	88	109.75	65.9167	80.5278	22	36.4667	96.7692	14.5	26	114.5	138.5	4.75	9.15	102.5	0.85	9
4777	3	56	0	165.1	77	28.2486	1	1	0	0	0	0	0	0	1	0	0	0	0	0	0	0	0	0	0	1	1	1	1	0	1	3	2655	74	103	48.625	66.75	20	36.6204	96.5	13	25	114	138	4.1	8.39482	104	0.7	10
4785	0	59	0	165.1	79.7	29.2391	0	0	0	0	0	1	0	0	0	0	0	1	0	0	0	1	0	0	0	0	1	0	0	0	0	5	1880	87	106.68	54.4	71.3968	18	37.1759	94.037	9	34	118	136	4.4	8.7	97	0.5	8
4799	2	69	1	167.64	61.5	21.8837	1	0	0	1	0	1	0	0	0	0	0	0	0	0	1	0	0	1	0	1	1	1	1	0	1	2	3080	59	119.095	63.1429	90.4286	15	36.8444	98.5909	10.5	28.5	136.4	135.667	5.06667	7.85	102.5	1.2	15
4802	0	74	1	172.72	90.6	30.3699	1	1	1	1	0	0	0	0	0	0	1	0	0	1	0	1	0	1	0	1	1	1	1	0	1	6	1499	77	98.2	60.3667	78.7667	18	36.9491	98.375	13.6667	20	207	138	4.58	8.43333	109	1.13333	24
4807	3	65	1	167.64	68	24.1966	0	0	0	1	0	1	0	1	1	1	0	1	0	1	0	0	0	0	0	1	1	1	1	0	1	3	4605	90	126.345	87.931	100.736	23	36.3333	97.9375	13.6667	31	113.667	137.667	3.76667	9.05	97	1.03333	21.3333
4808	0	80	0	169.2	80	27.944	1	0	0	0	0	1	0	0	0	0	0	1	0	0	1	0	0	0	0	0	0	0	0	0	0	3	2067	88	127.909	46.2273	73.3333	22	36.2083	96.3571	16	23	242	137	4.5	8.65243	102	1.2	34
4822	3	54	1	182.88	100	29.8998	1	0	0	0	0	0	0	0	0	0	0	0	0	0	0	0	0	0	0	1	1	1	1	0	1	0	2750	72	128.8	83.8333	98.8222	16	36.7917	99.1034	12	24	100	137	4.35	9.2	105	0.85	12
4823	0	49	1	165.1	100	36.6865	1	0	0	0	0	0	0	0	0	0	0	1	0	0	0	0	1	0	0	0	0	0	0	0	0	1	5500	86	103.75	55.75	71.75	21	36.8519	95.36	14	25.5	245.5	139	3.9	8.65	103.5	0.7	11.5
4847	0	52	1	175.26	103	33.5329	1	1	1	1	0	1	0	0	0	0	1	0	0	0	0	0	0	0	0	1	1	1	1	0	1	4	4490	80	108.629	74.4	91.9429	19	37.1383	96.8571	13.5	27.5	127.5	138	3.66667	9.1	101	1.65	21
4853	1	66	1	167.64	100	35.5832	1	1	1	0	0	1	0	0	0	0	0	0	0	1	0	0	1	0	0	0	0	0	0	0	0	3	3565	89	105.714	61.7143	76.8571	18	36.7222	97.5	14	26	148	138	4.4	8.6	102.5	0.75	11
4855	0	77	1	169.2	80	27.944	1	0	0	1	0	0	0	0	1	0	0	1	0	0	0	0	0	0	0	1	0	1	1	0	1	1	850	70	119.5	51.625	74.25	18	36.25	97.2857	10.5	36.5	180	135	3.9	9.2191	92	1.05	28.5
4857	3	75	0	165.1	57	20.9113	1	0	0	1	0	1	0	0	0	0	0	0	0	1	0	0	0	0	0	1	1	1	1	0	1	2	730	80	120.286	71.9286	88.0476	18	36.3611	96.381	15	22	107	136	3.9	8.50028	103	1.5	24
4859	3	58	1	172.72	84	28.1575	1	1	0	0	0	0	0	0	0	0	0	1	0	1	0	0	1	0	0	1	0	1	1	0	1	5	4355	84	117.421	65.7895	83	19	37	98	15.5	20.5	207	135	4	8.6	103	0.7	13.5
4861	0	50	1	167.64	63	22.4174	1	1	1	0	0	1	0	0	0	0	1	1	0	1	0	0	1	0	0	1	1	1	1	0	1	1	5850	104	105.417	75.1389	90.7143	14	36.6481	99.7143	9.33333	24	152.5	141.333	3.64	7.2	112	0.6	9.33333
4874	0	40	0	172.72	91.3	30.6045	0	0	0	0	0	1	0	1	0	1	1	0	0	0	0	0	0	0	0	1	1	0	0	0	1	1	1861	100	99.3333	62.8889	72.2105	23	37.5694	95.4	15	25.5	94.5	137	5.125	9.6	101.5	0.75	10.5
4875	0	85	1	172.72	60	20.1125	1	0	0	1	0	0	0	0	1	0	1	1	0	0	1	0	0	0	0	1	1	1	1	1	1	6	3735	91	89.4211	46.8596	66.2982	24	36.9786	99.3778	19	20	179	137	4.075	8.25	102	1.65	55
4893	0	65	0	162.56	53.6	20.2832	0	0	0	0	0	0	0	0	0	0	0	0	0	0	0	0	0	0	0	0	1	1	0	0	1	1	2060	66	132.833	62.9167	88.1304	14	36.1111	95.9412	12.5	25.5	89.5	143.5	3.85	8.8	109.5	0.7	10
4896	3	61	0	162.988	99.8	37.5682	1	1	0	0	0	0	0	0	0	0	0	0	0	0	0	0	1	0	0	1	0	1	1	0	1	1	3150	69	122.083	52.5	75.6944	18	36.2037	98.25	14.5	25	251	138.5	3.75	8.82464	103	0.75	13.5
4903	0	59	0	154.94	51.7	21.5359	1	1	0	0	0	0	0	0	1	0	0	0	0	1	0	0	0	1	0	1	1	1	1	0	1	1	4430	78	105.68	62.04	76.7867	19	37.3384	97.1429	12	20	87	139	4	7.9	111	0.9	19
4906	0	61	1	182.88	60.9	18.2089	1	0	0	0	0	0	0	0	1	0	0	0	0	0	0	0	0	0	0	0	1	1	1	0	0	2	4135	85	101	57.4194	72.3871	19	37.1522	97.8125	12	21.6667	109	135.667	3.75	8.25	106	0.833333	7.66667
4908	2	88	0	154.94	52.6	21.9108	0	0	0	0	0	0	0	0	0	0	0	1	0	1	0	0	0	0	0	0	1	1	0	0	1	3	2378	80	135.759	63.6897	87.7127	17	37.1574	99.5	13	23	185	135	4.2	8.4	103	0.7	16
4939	3	74	1	172.72	118	39.5546	0	0	0	1	0	0	0	0	1	0	0	0	0	0	0	0	0	0	0	0	1	1	1	0	0	3	760	75	98.7143	60.1714	73.019	15	36.6944	94.1765	14.5	26.5	122.5	134.5	4.35	8.35	98	2.75	80
4951	0	67	1	179.07	102.2	31.8717	0	0	0	0	0	1	0	1	0	1	0	0	0	1	0	0	0	0	0	1	0	1	1	0	1	1	2355	72	92.4286	55.6786	64.8148	21	37.3222	96.3182	14	27	125	138	3.7	9.3	101	0.9	18
4955	3	88	0	160.02	54.4	21.2447	1	1	1	0	0	0	0	0	0	0	0	0	0	1	0	0	0	0	0	1	1	1	1	0	1	1	1189	75	120.08	66.48	84.3467	21	36.8222	97.7273	13	28	123	136	4.2	8.8	99	0.733333	13.5
4959	0	29	0	169.2	80	27.944	0	0	0	0	0	0	0	0	0	0	0	0	0	0	0	0	0	0	0	0	1	0	0	0	0	3	2050	95	102.5	53.3	69.7	20	37.3444	97.2727	13	22	93	137	4	7.6	106	0.8	13
4960	0	62	1	172.72	86.2	28.895	0	1	0	0	0	0	0	0	0	1	0	0	0	1	0	0	1	0	0	0	0	1	1	0	1	2	2520	66	104.103	59.3793	74.2874	19	36.9167	97.7778	9.5	25.5	117	138	4.15	8.6	107	0.95	19.5
4965	0	81	0	152.4	51	21.9584	1	0	0	1	0	1	0	0	1	0	0	1	0	1	0	0	0	0	0	1	1	1	1	0	1	5	3555	86	135.049	68.0488	84.15	22	37.2333	97.4634	15.5	26.5	150.25	134.75	4.175	8.36667	96.75	1.175	27
4976	0	89	0	157.48	60	24.1936	0	0	0	1	0	1	0	0	0	1	0	0	0	1	0	1	0	0	0	0	1	1	1	1	1	10	678	100	117.269	50	72.8462	24	37.963	96.96	16	20	88	140	4.1	8.7	108	1.5	38.5
4985	3	65	1	167.64	87	30.9574	1	0	0	1	0	1	0	0	0	0	0	1	0	1	0	1	1	0	0	1	1	1	1	1	1	3	2515	102	108.966	65.5517	86.6437	20	37.3787	96.5652	14	25	180.556	137.2	4.03	8.65	105.667	0.866667	13.3333
4999	0	49	1	174.377	56	18.4166	0	0	0	0	0	0	0	0	0	0	0	0	1	0	0	1	0	0	0	0	1	0	1	0	0	4	930	108	110.2	66.6571	79.8762	21	37.2593	95.3548	15	27.5	161	138.5	4.45	7.75	100.5	0.5	9
5003	0	87	1	171.085	55	18.7905	0	0	0	0	0	1	0	0	0	0	0	1	0	1	0	1	0	1	0	1	1	1	0	0	1	5	2640	74	134.81	68.4762	91.0476	19	36.3796	96.96	14	23	85.5	139	3.7	7.9	106	2.25	52
5009	0	62	1	182.88	125.3	37.4644	1	0	0	1	0	1	0	1	1	0	0	0	0	0	0	0	0	0	0	1	1	1	1	0	1	2	4690	113	106.028	62.8889	77.25	20	36.3611	94.3333	16.6667	24.3333	126.667	140.333	3.63333	9.4	103	1.2	24.6667
5016	0	83	1	162.56	63	23.8404	1	1	0	0	0	1	0	0	0	1	0	0	0	0	0	0	0	0	0	1	1	1	1	0	1	2	2130	69	116.1	70.3	85.7833	17	36.9889	98.2667	14	25	112	137	3.96667	8.3	102	1.8	35
5037	0	33	1	177.8	59	18.6633	1	1	1	0	0	0	0	0	0	0	0	0	0	0	1	0	1	0	0	1	0	1	1	0	1	0	2200	86	123	72.0833	81.2	22	36.9556	98.125	11.5	25	126	138.5	3.9	9.9	106	0.65	6
5047	3	70	1	167.64	67	23.8407	0	1	0	0	0	0	0	0	1	0	1	0	0	0	0	0	0	0	0	0	0	0	0	0	0	4	3890	100	98.2368	54.2895	76.7368	15	36.6458	98.2903	16	16.6667	165.5	140.25	3.95	7.2	112	0.6	9.66667
5052	0	75	1	185.42	164	47.7014	1	0	0	1	0	1	0	0	0	0	0	1	0	1	0	0	0	0	0	0	1	1	1	0	0	1	900	79	97.96	43.28	61.5067	23	37.1667	96.28	16.5	28	236	136.5	3.95	10.05	96	1.05	26.5
5057	0	68	0	160.02	129.6	50.6123	0	0	0	1	0	0	0	0	0	0	0	0	0	0	0	1	0	1	0	0	1	1	1	0	1	2	1930	84	100.75	55.9444	70.8796	28	36.627	99.0294	12	25.5	144	144.5	3.85	8.55	111	1.5	45
5067	0	52	1	185.42	89.5	26.0321	1	1	1	0	0	0	0	0	0	1	0	0	0	0	0	0	1	0	0	1	1	1	1	0	1	1	3630	65	102.053	57.9474	69.2353	14	36.7083	98.7	9.5	25	122.5	139.5	3.75	7.8	109	0.75	14
5080	0	47	1	177.338	96.5	30.6849	0	0	0	0	0	0	0	0	0	0	0	0	0	1	0	0	0	0	0	0	0	0	0	0	1	0	3725	77	151.719	86.8438	108.469	18	36.8889	96.5	14	25	109	137	4	9	102	0.7	7
5105	0	52	1	170.18	81.3	28.072	0	0	0	1	0	0	0	0	0	0	0	0	0	0	0	0	0	0	0	0	1	1	0	0	1	2	4010	77	116.533	69	84.8444	18	36.9722	97.8462	12	25	129	136	4	8.1	103	1.1	19
5126	0	69	0	147.32	52.8	24.3282	0	1	0	1	0	1	0	1	0	0	1	0	0	0	0	0	0	0	0	0	0	0	0	0	0	10	754	76	105.4	46.8	63.6434	12	36.4971	98.6905	24	21.3333	227.545	138.4	4.5125	9.25	98	2.6	93.6667
5127	0	74	1	172.036	52.8	17.84	0	0	0	1	0	0	0	0	0	0	0	1	0	0	0	0	0	0	0	0	1	0	1	0	0	4	4040	76	110.783	59.9565	72.3043	17	36.9111	99.2	11	24	154	139.5	4.4	8.1	109	0.75	7.5
5130	0	63	0	167.64	63.1	22.453	0	0	0	0	0	0	0	0	0	0	0	0	0	0	0	1	0	0	0	0	1	0	0	0	0	4	985	78	108.591	61.0455	79.4762	14	35.9683	94.1818	15	24	105	133.5	4.2	8.5	98.5	0.4	16
5142	3	67	1	175.26	63.9	20.8034	1	0	0	0	0	0	0	0	0	0	0	0	0	1	0	0	1	0	0	1	0	1	1	0	1	4	2420	88	112.526	61.0526	77.5	18	36.9526	99.4103	16	24	132.5	137.5	3.65	8	101	1.85	27.5
5145	0	75	1	170.18	68.8	23.7559	0	0	0	0	0	1	0	1	0	1	0	0	0	0	0	0	0	0	0	1	1	1	1	0	1	3	1109	71	90	42.875	58.5833	27	36.4167	95.76	16	23	134	138	4.2	8.3	104	1.6	37
5168	0	50	1	175.006	159	51.9148	1	0	0	0	0	0	0	0	0	0	0	0	0	1	0	0	1	0	0	0	0	1	1	0	1	4	2790	92	102.038	62.6923	80.1923	21	37.4404	97.5098	16	26	143.25	142.5	4.49091	8.8	104.5	1.05	20.5
5188	0	81	1	165.1	85	31.1835	0	0	0	0	0	1	0	0	0	0	0	1	0	1	1	1	0	0	0	1	1	1	1	0	1	3	2553	84	127.692	66.8846	87.1538	18	37.3272	98.3333	16	28	164	135	3.4	8.9	94.5	1	20.3333
5199	1	59	1	162.56	81.6	30.879	1	0	0	0	0	0	0	0	0	0	0	1	0	1	0	0	0	0	0	0	1	1	1	0	1	2	1600	76	136.714	55.8571	82.8096	23	36.7639	97.2857	12	25	155.5	137.5	3.83333	9.1	104	1.55	20
5205	0	69	1	172.72	84	28.1575	0	0	0	1	0	1	0	0	0	0	0	0	0	0	0	1	0	0	0	1	1	1	1	0	1	5	1816	60	112.821	38.9643	63.5833	13	37.6333	97.4643	13.5	29.5	82	145	3.9	8.1	106	1.35	42
5227	3	74	0	160.02	79.2	30.9298	1	1	0	0	0	0	0	0	0	0	0	0	0	1	0	0	0	0	0	0	0	0	0	0	0	2	700	75	111.387	54.9032	75.6667	21	37.0933	96.9677	19	19	140	141	4	8.35368	107	1.6	24
5238	0	57	1	167.64	102	36.2948	1	0	0	0	0	1	0	0	0	0	0	1	0	1	0	0	1	0	0	1	0	1	1	0	1	4	3255	69	104.636	39.5455	61.2424	24	36.6333	97.7333	11.5	24	142.5	136.5	3.96667	8.7	105.5	1.15	28
5239	3	84	0	162.56	68.9	26.073	1	1	1	0	0	1	0	0	0	0	1	0	0	1	0	1	0	0	0	0	0	0	0	0	0	8	2620	100	111.103	53.9655	75.9195	17	36.9889	98.1	17	17.5	232	138	4.13333	7.7	107.5	1	24
5252	3	69	1	167.64	86	30.6015	1	1	0	0	0	1	0	0	0	0	1	0	0	1	0	0	0	0	0	0	0	0	0	0	0	8	142	58	84.3214	56.2857	67.4762	19	34.1444	87.6667	26.5	11.6667	382	139	3.6	6.3	108	2.1	32
5277	0	63	1	177.8	97.5	30.8419	1	0	0	0	0	0	0	0	0	0	1	1	0	1	0	0	0	0	0	1	1	1	1	0	1	2	4660	111	98.8333	62.625	81.125	24	36.8136	96.7619	12	24	250	134.5	3.6	8.75	102	0.75	21
5307	0	73	1	182.88	115	34.3847	0	0	0	1	0	1	0	0	0	0	0	1	0	1	0	0	0	0	0	0	0	0	0	0	0	6	860	79	134.593	64.4815	87.5926	19	37.2407	98.3	11.5	29.5	145	143	3.55	8.2	105.5	1.2	24
5308	0	83	0	162.56	74	28.003	1	1	0	1	1	1	0	0	0	0	0	0	1	0	0	0	0	0	0	1	1	1	1	0	1	7	522	65	112.348	46.2609	68.2898	19	36.2407	98.2727	18	24	93	136	5.4	8.2	99	5.7	49
5321	3	54	0	172.72	51	17.0956	1	1	1	0	0	0	0	0	0	0	0	0	0	1	0	0	1	0	0	0	0	0	0	0	0	0	3550	91	123.526	69.5263	87.5263	18	37.0972	98.4167	16.5	22.5	140	136.5	4.15	8.50832	102	0.5	8.5
5324	3	82	1	182.88	80.7	24.1291	1	1	1	0	0	1	0	0	0	0	0	0	0	0	0	0	0	0	0	1	1	1	1	0	1	3	3870	59	117	59.1071	78.4048	18	36.4236	99.9677	12	21	119.5	145	4.3	8.21639	116	1.5	22
5325	3	82	0	169.2	80	27.944	1	0	0	0	0	1	0	0	0	0	0	1	0	1	0	0	0	0	0	1	1	1	1	0	1	2	2220	60	129.789	54.3158	78.3704	18	36.3	98.8571	11	32	122	141	3.9	9.25	102	1.15	22
5336	0	45	1	175.26	86	27.9984	1	0	0	0	0	0	0	0	0	0	0	0	0	1	0	0	1	0	0	1	1	1	0	0	1	3	3050	67	101.529	61.5294	81.7059	17	36.1444	95.9333	16	22.5	131.714	138.75	4.31429	9.5	106	0.85	13
5345	0	38	1	170.18	89	30.7307	1	0	0	0	0	0	0	0	0	0	0	0	0	0	0	0	0	0	0	1	1	1	1	0	1	0	1900	85	119.174	77.0435	91.1594	18	36.3444	96.5238	10.5	24.5	103.5	134.5	4	8.9	103.5	0.75	9.5
5365	0	83	0	157.48	75	30.242	1	0	0	0	0	1	0	0	0	0	1	0	0	0	0	1	0	0	0	0	1	1	1	1	0	10	375	87	94.9623	50.8491	67.4277	14	36.3681	99.3077	17.6667	23.6667	194	130	4.125	7.13333	92.6667	1.73333	38
5370	0	74	1	170.18	60.3	20.8209	0	0	0	1	0	1	0	0	0	0	0	0	0	0	0	1	0	0	0	1	1	1	1	1	1	7	4650	77	111.021	53.8085	73.3759	16	37.25	98.9608	10.5	33.5	101.8	127	4.61429	8.875	88	1.775	29.5
5386	3	89	1	180.34	84.3	25.9205	1	1	0	1	0	1	0	0	1	0	0	1	0	1	0	0	1	0	0	1	1	1	1	0	1	5	2481	72	114.63	49.4815	71.1975	25	36.7857	96.6429	14	29	156	136	3.9	8.5	97	1.9	39
5446	0	75	0	160.02	61.4	23.9784	1	0	0	1	0	0	0	0	1	0	1	1	0	1	0	0	0	0	0	1	1	1	1	0	1	2	3475	90	124.111	64.0278	84.3055	22	37.3296	96.0667	13	31	101	143	3.75	9.3	103	1	10
5454	3	81	0	154.94	59.5	24.7851	1	1	0	0	0	0	0	0	0	0	1	0	0	1	0	0	0	0	0	1	1	1	1	0	1	3	2100	71	117.469	51.125	71.4792	19	37.0556	96.4444	16	18	102	139	3.8	6.8	109	0.6	14
5458	1	76	1	169.2	80	27.944	1	0	0	0	0	0	0	0	0	0	0	1	0	0	0	0	0	1	0	0	0	0	0	0	0	9	274	64	98.05	50.775	65.9083	15	36.4074	99.9744	20.3333	15.6667	143.667	136.333	4.43333	7.56667	104.667	5.16667	110.333
5474	1	43	1	154.94	106.2	44.2382	0	0	0	0	0	1	0	0	1	0	0	1	0	0	0	1	0	0	0	0	1	0	0	0	0	9	4155	79	105.065	64.0968	78.2778	16	36.9815	94.5152	11.5	35.5	108.333	140	4.15	8.75	97.5	1.1	19.5
5478	3	71	1	185.42	127	36.9395	1	0	0	0	0	1	0	0	1	0	0	1	0	1	0	0	1	0	0	0	1	1	1	0	1	6	563	85	111	63.6757	78.0185	21	35.7989	95.8286	21	21	190.5	137.5	4.95	9.2	100.5	3.25	62.5
5481	0	89	0	147.32	52.2	24.0518	1	0	0	0	0	0	0	0	0	0	0	0	0	1	0	0	0	0	0	1	0	1	1	0	1	4	1235	77	103.188	38.4375	60.0208	18	36.5556	95.6	10	24	170	142	4.3	7.4	112	1.2	29
5485	3	71	0	154.94	70	29.1589	0	0	0	0	0	0	0	0	0	0	0	0	0	1	0	0	0	0	0	0	0	0	0	0	1	2	3085	73	104.966	48.6724	69.8851	15	36.9167	95.5714	12	23	91	141	5	8.1	111	0.766667	12.5
5527	0	74	1	167.64	98	34.8715	0	0	0	1	0	0	0	0	0	0	1	0	0	0	0	0	0	0	0	1	1	1	1	0	1	4	220	74	111.65	63.2	79.7	23	36.15	97.9412	19.5	23.3333	145.6	132.8	4.68	8.61568	95.6667	2.73333	37
5537	1	22	1	182.88	65.3	19.5245	0	0	0	0	0	0	0	0	0	0	0	0	0	0	0	0	0	0	0	0	1	0	0	0	0	6	5100	114	128.75	69.2143	89.0595	31	38.5198	97.3333	12	26	95	138	3.7	9.1	104	0.6	9
5551	0	61	1	182.88	84	25.1158	0	1	0	0	0	0	0	0	0	0	0	0	0	1	0	0	0	0	0	1	1	1	1	0	1	2	4280	71	110.815	59.4815	76.5926	19	36.6111	95.7619	12.5	26	148	139.5	4.13333	8.3	105.5	0.75	14
5560	0	78	1	169.2	80	27.944	1	0	0	1	0	0	0	0	1	0	0	0	0	0	0	0	0	0	0	0	1	1	1	0	1	3	4525	82	113.231	56.6923	75.5385	24	36.7222	99.2	16.5	27	119.5	147.5	3.65	8.5	108	1.4	64.5
5569	3	54	0	154.94	160	66.6489	0	0	0	0	0	0	0	0	0	0	0	1	0	1	0	0	0	0	0	0	0	0	0	0	0	5	625	95	144.722	82.75	103.407	16	36.3889	96.9	16	24	184	129.5	5.25	8.2	95	1.15	30
5573	0	73	1	177.8	81.6	25.8123	0	0	0	1	0	0	0	0	0	0	0	1	0	0	0	0	0	0	0	0	1	1	1	1	0	8	956	71	92.9362	45.5532	60.156	15	36.3778	98.2222	21	23	210	132	4.6	8.8	93	3.7	118.667
5585	0	28	0	154.94	65.9	27.451	0	0	0	0	0	0	0	0	0	1	0	0	0	0	0	0	0	0	0	0	0	1	0	0	1	1	2455	79	101.36	61.16	74.8667	17	36.5444	99.0833	12	24	134	139	4.1	8.2	107	0.65	11
5591	3	51	1	170.18	170	58.6992	1	1	1	0	0	0	0	0	0	0	0	0	0	1	0	0	0	0	0	0	0	0	0	0	0	1	3200	79	124.765	69.2353	87.7451	15	37.7222	98.625	12	26	109	139	4.4	8.68731	105	0.9	10.5
5599	3	85	0	162.56	65	24.5972	0	1	0	1	0	1	0	0	0	0	1	0	0	0	0	0	0	0	0	0	0	0	0	0	0	13	311	68	106.25	53.7083	84.2083	16	36.3519	99.08	20	14.5	165.5	137.5	4.5	8.15	107.5	1	13.5
5604	0	62	1	182.88	127.3	38.0624	1	1	0	0	0	1	0	0	0	1	0	0	0	0	0	0	0	0	0	1	1	1	1	0	1	6	10	88	94.2692	47	62.7564	20	36	96.7692	18.3333	28	108.6	137.333	5.06667	8.56667	96	6.13333	53.3333
5612	0	59	1	172.72	102	34.1912	1	0	0	0	0	0	0	0	0	0	0	0	0	1	0	0	0	0	0	1	1	1	1	0	1	0	1840	70	111.375	64.625	80.2083	15	36.3889	93.5714	16	25.5	141.5	140.5	3.75	8.7	103	0.95	20
5618	0	45	1	176.784	86	27.5178	0	0	0	0	0	0	0	0	0	0	0	0	0	0	0	0	0	0	0	0	0	0	0	0	0	1	1540	88	114.714	69.2143	84.3809	21	37.1852	98.0769	14	25	129	146	3.8	8.5	111	0.9	13
5619	1	73	1	181.61	67.4	20.4353	0	0	0	0	0	1	1	1	0	0	0	1	0	1	0	0	0	0	0	0	0	0	0	0	0	6	6505	87	102	61.5897	76.0684	21	36.9	96.5556	16	22	163	137	3.6	8.22142	103	1.9	49
5626	1	50	1	172.72	45.5	15.252	1	0	0	0	0	1	0	0	1	0	0	0	0	0	0	0	0	0	0	1	1	1	1	0	1	6	1840	78	136.053	82	100.018	17	36.2222	92.25	26.5	24	99.25	132.25	5.9	9.35	88.5	8.8	63.75
5647	3	54	1	162.56	63.5	24.0296	1	1	1	0	0	1	0	0	0	0	0	1	0	1	0	0	0	0	0	0	1	1	1	0	1	1	1940	85	95.3571	64.1786	74.5714	22	37.1111	95.8519	14	24.5	143	138	4.25	8.15	103.5	0.95	11
5672	0	89	0	162.56	54.4	20.586	0	0	0	0	0	1	0	0	1	0	0	0	0	1	0	0	0	0	0	0	1	0	1	0	1	7	524	65	101.875	41.1875	61.4167	16	37.1296	98.9167	8	27	88	140	3.2	8	108	1.1	11
5675	0	85	1	167.64	61.7	21.9548	0	0	0	0	0	0	0	0	0	0	0	0	0	0	0	0	0	0	0	0	0	0	0	0	0	5	1719	84	146.871	71.3548	100.935	19	37.0463	98.2174	12	32	100	140	4	9.1	100	1.1	23
5679	0	72	1	175.26	113.5	36.9513	1	1	0	0	0	0	0	0	0	0	0	1	0	0	0	0	0	0	0	1	0	1	1	0	1	2	2750	72	124.667	53.125	70.6667	21	36.3333	90.64	10	30	110	138	4.4	8.8	102	1.2	19
5683	0	58	0	162.56	117.9	44.6156	0	0	0	0	0	0	0	0	0	0	0	0	0	1	0	1	0	0	0	1	1	0	0	0	1	2	2675	94	138.56	80.56	99.8934	22	36.8	94.0968	8	38	93	141	3.8	9.89379	88	1.2	21
5713	0	76	1	175.26	91	29.6262	1	1	0	0	0	1	0	0	0	1	0	0	0	1	0	1	0	0	0	1	1	1	0	0	1	4	720	71	117.56	67.72	84.32	27	37.1889	99.5	22.5	12	155	135	5.325	7.9	106	2.9	59.5
5722	0	88	1	171.021	55.3	18.9072	0	0	0	1	0	0	0	0	1	0	0	0	0	1	0	0	0	0	0	0	0	0	0	0	0	4	1780	72	121	50.5556	74.037	19	36.2222	99.4444	12	27	105	140	5.4	8.6659	107	1.6	73
5729	3	51	1	170.18	64.6	22.3057	0	0	0	0	0	0	0	0	0	0	0	0	0	0	0	0	0	0	0	0	1	0	0	0	1	5	1650	64	91.9048	50.1429	64.9048	12	36.1	98.7917	20	23	94	141	4.3	8.79885	102	0.9	12
5738	3	63	1	182.88	138	41.2617	0	1	0	1	0	1	0	0	1	0	1	0	0	0	0	0	0	0	0	0	1	1	0	1	1	10	3780	116	87.8788	62.9697	74.9394	22	37.7583	95.5312	16.3333	22.6667	180.6	136	3.975	7.85	101	1.63333	25.3333
5741	3	75	0	169.2	80	27.944	1	0	0	0	0	1	0	0	0	0	0	0	0	0	0	0	0	0	0	0	1	1	1	0	1	2	3695	66	135.75	35.7143	69.3572	18	37.4365	96.9286	13	26	114	141.5	4	8.2	106.5	0.6	8.5
5743	0	89	1	175.26	53	17.2548	0	0	0	1	0	1	0	0	0	1	0	0	0	0	1	0	0	0	0	0	1	1	0	0	1	4	572	81	108.72	50.96	70.2133	17	36.2889	97.6207	12	28.5	153.5	147	3.9	9.35	110.5	1.65	52.5
5750	1	63	0	175.26	112	36.463	0	0	0	0	0	0	0	0	0	0	0	0	0	0	0	0	0	0	0	0	1	0	1	0	1	3	2200	116	137.655	69.8966	89.6667	28	36.4568	97.8571	19	17.5	248	139.5	5.7	8.29475	108.5	1.65	40
5759	0	78	0	149.86	150	66.7913	1	0	0	0	0	1	0	0	0	0	0	0	0	0	0	0	0	0	0	0	1	1	1	0	1	2	1400	65	113.889	56.1111	75.3704	15	36.4722	93.7647	9	31	110.5	141.5	5.2	8.8	106.5	0.8	16
5766	0	74	0	159.025	58.3	23.0535	0	0	0	0	0	0	0	0	0	0	0	0	0	0	0	0	0	0	0	0	0	0	0	0	0	1	3110	80	121.5	56.0385	77.859	12	37.873	99.2069	12.6667	25.6667	143	142.333	3.725	8.3	107.667	0.533333	6.66667
5777	0	60	1	175.26	208	67.717	0	0	0	0	0	0	0	0	0	0	0	0	0	0	0	0	0	0	0	0	0	1	0	0	0	1	1000	97	109	61.3636	77.2424	23	36.6222	94.7692	13	30	131	141	4.9	9.5	103	0.9	17
5789	0	55	1	180.34	96.1	29.5488	1	1	1	0	0	1	0	0	0	1	1	0	0	0	0	0	1	0	0	0	0	0	0	0	0	2	3135	84	98.6875	59.8125	75.0208	24	37.0444	95.7143	20	23	115	141	3.875	8.8	102	0.8	15
5819	0	81	1	165.1	85	31.1835	1	0	0	0	0	0	0	0	0	0	0	1	0	1	0	0	0	0	0	1	1	1	1	0	0	1	2250	57	141	54.3846	83.2564	19	36.2778	96.8	10	28	101	137	4.35	9	103	1.1	17
5823	0	48	0	170.18	105	36.2554	0	0	0	0	0	1	0	0	1	0	0	0	0	0	0	0	0	0	0	0	0	0	0	0	0	0	1940	115	112.476	69.4286	83.7778	19	38	97.2632	13	24.6667	114.333	133.667	3.86667	8	99.6667	0.4	6.66667
5838	3	40	0	140	67.9	34.6429	0	0	0	0	0	0	0	0	0	0	0	0	0	0	0	0	0	0	0	0	1	0	0	0	0	1	4435	112	103.25	58.9722	73.7315	22	37.7222	98.4	16.5	14.5	115.25	139.5	3.9	7.05	112.25	0.425	5
5850	0	88	1	172.72	65	21.7885	1	0	0	1	0	1	0	0	0	0	0	0	0	0	0	0	0	0	0	0	0	0	0	0	0	3	4190	83	114.909	58.2424	77.1313	17	36.6414	96.2	15.5	27	105	143.5	4.66667	8.4	106	2.3	40
5852	0	81	1	187.96	138	39.0614	1	0	0	0	0	0	0	0	0	0	0	0	0	0	0	0	0	0	0	1	1	1	0	0	1	6	1485	59	102.609	52.6957	69.3182	17	37.6574	97.9333	14	19	93	128	4.05	7.8	99	2.3	55
5875	3	64	0	157.48	169	68.1453	0	0	0	0	0	0	0	0	0	0	0	1	0	1	0	0	0	0	1	0	0	0	0	0	0	4	2600	72	123.297	49.027	67.027	17	36.8519	99	11	24	171	140	3.7	8.13101	109	0.7	18
5880	0	89	1	177.8	167	52.8266	1	1	0	0	0	0	0	0	0	0	0	0	0	1	0	0	0	0	0	0	0	0	1	0	1	6	605	71	97.2593	60.2593	72.5926	19	35.6667	90.4545	19.5	18.5	120	123.333	4.5	8.47094	88	2.05	41.5
5887	0	74	0	157.48	53.9	21.7339	1	1	0	0	0	0	0	0	0	0	0	0	0	1	0	0	0	0	0	1	1	1	1	0	1	1	3410	72	111.154	56.5897	74.2719	16	36.4028	98.8947	12	24	156	139	4.15	7.55	107.5	0.65	13
5896	0	55	1	169.2	80	27.944	0	0	0	0	0	0	0	0	0	0	0	0	0	1	0	0	0	0	0	0	0	0	0	0	0	1	837	94	140.385	76.1538	97.5641	22	36.5556	94.4	14.5	26	120	130	5	8.25	94.5	0.55	18
5901	0	74	0	160.02	80	31.2422	0	0	0	0	0	0	0	0	0	0	0	1	0	1	0	0	0	0	0	1	1	1	1	0	1	1	2045	82	113.926	52.2963	72.8395	20	36.7667	99.2963	14	24	138.5	137.5	3.86667	8.75	103.5	0.6	23.5
5913	0	89	0	165.1	70	25.6805	0	0	0	0	0	1	0	0	0	0	0	1	0	1	0	1	0	0	0	1	1	1	1	0	1	13	486	108	102.816	56.6122	68.8043	24	36.6111	96.3333	22.5	11.6667	180.5	143.333	4.43333	7.2	116	1.55	34
5950	0	42	1	187.96	102	28.8715	0	0	0	0	0	0	0	0	0	0	0	0	0	0	0	0	0	0	0	0	0	1	0	0	0	1	3875	80	116.76	67.64	84.0133	16	37.0278	96.4	12	24	145	139	3.86667	8.8	107	0.9	8
5951	0	63	1	175.26	107	34.8352	1	0	0	0	0	1	0	0	0	1	0	0	0	0	0	0	0	0	0	1	1	1	1	0	1	6	1448	69	108.111	45.0556	66.0741	18	36.1528	98	14	23	133	145	4.16667	8.45	113	1.1	13
5954	0	53	1	177.98	113.2	35.736	0	0	0	1	0	0	0	0	1	0	0	0	0	1	0	0	1	0	0	1	1	0	1	0	1	0	2200	53	131.875	75.4375	88.3125	17	36.5556	95.7333	13	25	84	142	3.5	8.7	108	1	15
5955	0	55	0	170.18	75	25.8967	1	0	0	1	0	1	1	0	0	1	1	0	0	0	0	1	0	0	0	0	1	1	0	1	1	9	275	87	109.77	52.7213	70.4317	19	36.3657	99.7955	17	18.6667	139.333	134.333	4.4	7.43333	103.333	1.63333	23.5
5957	0	89	0	157.48	127	51.2098	0	0	0	1	0	0	0	0	0	0	0	0	0	0	0	0	0	0	0	0	0	1	1	0	1	5	325	65	107.111	35.5	55.3333	19	35.9444	96.3333	16	22	132	132	4.8	9.3	99	3	71
5960	3	88	0	157.48	72	29.0323	1	1	0	1	0	1	0	0	0	0	0	0	0	0	0	1	0	0	0	0	0	0	0	0	0	5	1210	110	112.793	65.5172	88.4483	16	37.2639	98.7143	19.3333	20	134.5	136.333	4.13333	8.65	101	1.33333	42.6667
5964	0	89	0	152.4	53	22.8195	1	1	0	0	0	1	0	0	1	0	0	0	0	1	0	0	0	0	0	0	0	0	0	0	0	2	3825	90	102.227	52.4545	69.0455	17	36.9583	99.381	19	20	152	140	3.55	9.7	103	1.1	35
5973	0	57	0	154.94	55.4	23.0772	1	0	0	1	0	0	0	0	0	0	0	1	0	0	0	0	1	0	0	1	1	1	1	0	1	1	1350	85	120.132	54.9211	74.9474	15	36.3861	99.9524	10	27	100	138	3.7	8.3	105	1.6	18
5978	1	23	1	169.2	80	27.944	0	0	0	0	0	0	0	0	0	0	0	1	0	0	0	0	0	0	0	0	1	0	0	0	1	0	1350	91	132.308	80.4615	92.5	18	36.8889	99.1071	15.8	17.8	189.6	138	3.22	8.2	107.4	0.6	5
5982	0	80	0	167.64	73	25.9757	1	0	0	0	0	0	0	0	0	0	0	0	0	1	0	0	1	0	0	1	1	1	1	0	1	2	1645	80	131.234	54.4468	86.1631	17	36.1802	98.3714	14	19	145	131.6	4.375	7.8	106	0.566667	6
6012	3	71	1	175.26	102.2	33.2725	0	0	0	0	0	1	0	0	0	0	0	1	0	0	0	0	0	0	0	0	0	0	0	0	0	4	1735	89	99.2333	41.4333	60.7	22	36.6393	95.375	12	30	161	138	4.6	8.6	101	2.1	66
6014	0	79	1	175.26	91	29.6262	1	0	0	0	0	0	0	0	0	0	0	1	0	0	0	0	0	0	0	0	1	1	1	0	1	3	4355	70	131.652	58.9565	83.1884	20	36.2111	96.3478	17	24	58	139	3.8	8.2	102	2.7	69
6015	3	61	1	187.96	117	33.1173	1	0	0	0	0	0	0	0	0	0	0	0	0	0	0	0	1	0	0	1	1	1	1	0	1	1	4955	57	137.059	69.5294	92.1765	15	36.9889	96.3077	12	27	99	139	4.7	8.5	105	1.05	13
6037	0	86	1	165.1	72	26.4143	1	0	0	0	0	1	0	0	0	0	0	0	0	1	0	1	0	0	0	1	1	1	1	0	1	2	2555	85	116.13	47.5217	70.3913	15	37.4444	99.5385	13.5	25	87	143.5	3.9	8.30513	109	1.55	26.5
6039	0	86	0	165.1	65.9	24.1764	0	0	0	1	0	0	0	0	0	0	0	0	0	0	0	0	0	0	0	0	0	0	0	0	0	2	1550	88	122.828	51.6207	75.3563	16	36.0889	97.6667	12	26.5	116	138.5	4.2	8.15	104.5	0.75	24
6048	0	75	0	162.56	208	78.7111	1	0	0	0	0	1	0	0	0	1	0	0	0	0	0	0	0	0	0	0	1	1	0	0	1	2	1330	74	126.538	53.0769	77.5641	22	37.0278	96.3636	17	24	96	141	4	8.7	104	1.6	33
6053	3	57	1	170.18	70	24.1702	1	0	0	1	0	1	0	0	0	0	0	0	1	0	0	1	0	0	0	1	1	1	1	1	1	4	1407	98	103.4	64.7667	78.3444	21	37.0093	99.4848	10	29	175.5	139	3.85	8.55	104	0.7	23.5
6070	3	61	1	170.18	101	34.8742	1	1	0	1	0	1	0	0	0	0	1	1	0	0	0	0	0	0	0	1	0	1	1	0	1	7	5595	66	105.136	63.8182	82.7273	21	36.5278	97.7368	14	20.3333	201.333	133	4.06667	8.1	102.667	1.5	41.6667
6075	0	63	0	167.64	96.3	34.2666	0	0	0	0	0	0	0	0	0	0	0	0	0	0	0	0	0	0	0	0	1	1	1	0	0	3	3334	71	103.457	53.6857	69.0571	18	36.4722	97.1379	13	27	101	143	3.9	8.9	107	0.9	18
6078	3	57	1	177.8	84	26.5715	1	1	0	1	0	0	0	0	0	1	0	0	0	0	0	0	0	0	0	1	1	1	1	0	1	4	2630	76	113.926	58	76.642	17	37.6	98.9231	10	25.5	104.5	139.5	3.7	8.55	108	0.95	21.5
6080	0	66	1	177.8	109	34.4797	1	1	1	0	0	1	0	0	0	0	0	0	0	1	0	0	0	0	0	1	1	1	1	0	1	0	3425	72	107.231	64.6154	78.8462	18	37.1019	95.7826	13	30	153	139	3.35	8.8	100	0.8	14
6082	0	65	1	180.34	95	29.2105	1	0	0	0	0	1	0	0	0	0	0	1	1	0	0	1	1	0	0	1	1	1	1	0	1	7	5130	87	100.877	57.9041	74.1806	20	37.0703	98.1136	15.3333	19	285.667	137.333	3.94	8	106.667	1	15.75
6098	0	64	1	175.26	101	32.8818	0	0	0	0	0	1	0	0	0	0	0	1	0	0	0	0	0	0	0	0	1	0	1	0	0	5	2950	94	131.64	56.68	74.48	24	37.4259	98.1154	22	12.5	159	134	5.9	7.95	105.5	5.1	83
6116	0	82	1	180.34	96	29.518	0	0	0	1	0	1	0	1	0	0	0	1	0	0	0	0	0	0	0	1	1	1	1	0	1	4	2000	115	92.75	62.225	68.8286	21	37.1616	98.0682	11	31	245	149.333	3.35	8.01677	110	1.6	69
6118	3	76	0	162.56	79	29.8951	1	0	0	0	1	0	0	0	0	0	0	0	0	1	0	0	0	0	0	1	1	1	1	0	1	2	1540	76	140.72	61.12	87.6533	19	36.8611	97.6667	15	24	102	141	4.3	8.7	106	1.2	20
6129	0	81	1	165.1	47	17.2426	0	0	0	0	0	0	0	0	0	0	0	0	0	0	0	0	0	0	0	0	1	0	0	0	0	6	875	70	98.5	56.5	75.471	14	34.1574	98.6667	11	25	89	135	4	7.6	103	0.7	39
6134	0	65	1	170.18	76.7	26.4837	1	1	0	0	0	0	0	0	0	0	0	0	0	1	0	0	0	0	0	0	0	1	1	0	1	3	6050	62	89.7381	55.4048	66.9206	18	37.0648	97.1905	14	23	158	141	4.05	8.4	108	1.1	18
6141	0	55	1	182.88	101	30.1987	1	1	0	0	0	0	0	0	0	0	0	0	0	0	0	0	0	0	0	1	1	1	1	0	1	1	860	67	118	62.2222	80.8149	17	36.7037	97.6111	16.5	24	124.5	139	3.6	8.80616	102.5	0.7	18
6143	0	89	1	171.246	59.8	20.392	0	0	0	0	0	0	0	0	0	0	0	0	0	1	0	0	0	0	0	0	0	0	0	0	0	5	584	61	139.154	69.0769	92.9103	20	37.4444	96.6	16.5	19	198	139.333	5.4	8.75	109.5	2.1	35
6156	0	58	0	160.02	89.7	35.0303	1	0	0	0	0	0	0	0	1	0	0	0	0	1	0	0	0	0	0	1	1	1	1	0	1	1	850	64	106.92	53.8	71.5067	13	36.9815	94.7308	9.5	25	125	139.5	4.4	8.6	109	0.8	13.5
6157	0	77	1	172.72	163	54.639	1	0	0	0	0	0	0	0	0	0	0	0	0	0	0	0	1	0	0	0	0	0	0	0	0	0	1450	78	149.526	69.4211	93.2222	16	36.537	97.7	11	27.5	95	137.5	3.55	8.74002	103	0.85	11
6163	0	82	1	182.88	72	21.5278	0	0	0	1	0	1	0	0	1	0	0	1	0	1	0	0	0	0	0	0	1	1	1	0	1	5	1490	70	117.048	67.9048	84.2857	15	36.1111	99.6875	14	25	153	138	4	8.6	103	2.4	61
6180	3	47	0	170.18	110.1	38.0163	0	0	0	0	0	0	0	1	0	0	0	0	0	0	0	0	0	0	0	0	0	0	0	0	0	3	4540	98	166.864	84.0638	111.479	16	36.5778	95.3226	10	31.5	108	133	3.56667	8.15	95	1.25	14
6189	0	57	0	154.94	90	37.49	1	1	1	0	0	0	0	0	0	0	1	0	0	1	0	0	0	0	0	1	1	1	1	0	1	2	2497	85	123.333	80.7083	101.806	25	36.7037	99.6087	13	19	143	142	4.25	7.5	114	0.8	20
6195	3	59	1	172.72	72.8	24.4032	1	0	0	0	0	0	0	0	0	0	0	0	0	1	0	0	1	0	0	0	0	0	0	0	0	1	2660	62	109.056	51.1111	70.4259	15	36.4907	94.5385	11	27	135	139	3.8	8.5	105	0.9	20
6196	0	27	1	185.42	72.6	21.1166	0	0	0	0	0	0	0	1	1	0	1	0	0	0	0	0	0	0	0	1	1	0	0	0	0	3	5670	112	107.962	74.7308	81.76	21	36.1	98.6667	15.5	26.5	98.5	140	3.85	9.2	102	1.2	21
6202	3	76	1	175.26	89	28.9751	1	0	0	1	0	0	0	0	0	0	0	0	0	1	0	0	0	0	0	1	1	1	1	0	1	2	1900	62	110.262	46.4524	65.8175	19	37.0075	97.8537	17.5	22.5	131	139.5	4.5	9.6	104.5	1.4	35.5
6215	0	84	1	180.34	95.4	29.3335	1	1	1	0	0	0	0	0	0	0	0	0	0	1	0	0	1	0	0	0	0	1	0	0	0	4	2805	83	128.449	64.6122	85.8912	15	37.3796	99.7347	17.6667	21	178.667	134.75	4.06667	8.33333	100.333	0.933333	14
6222	3	53	1	165.1	82	30.0829	1	0	0	0	0	0	0	0	0	1	0	0	0	1	0	0	1	0	0	1	1	1	1	0	1	6	5800	79	107.889	61.1852	77.7284	20	37.6019	99.625	14.5	21	169.5	139.5	3.4	7.15	108	0.75	13.5
6223	0	51	0	160.02	59	23.0411	1	0	0	0	0	0	0	0	0	0	0	0	0	0	0	0	0	0	0	1	0	1	1	0	1	1	3330	71	110.417	58.0417	75.875	15	36.619	96.2	12	21	113.5	134.5	4.5	8.8	105.5	0.6	11.5
6224	0	46	1	177.8	68	21.5102	1	1	1	0	0	0	0	0	0	0	0	1	0	1	0	0	1	0	0	0	0	0	0	0	0	5	3694	89	105.12	67.08	80.4267	17	37.6667	99.4615	15.5	22.5	195.667	139	3.43333	8.65	104.5	0.633333	12.3333
6228	0	79	0	152.4	65.3	28.1153	1	1	0	0	0	0	0	0	0	0	0	0	0	0	0	0	1	0	0	1	0	1	1	0	1	1	1485	86	101.958	50.3333	67.5417	17	36.7593	99.0588	14	23	106.5	138.5	4.4	8.65	107	0.8	17
6229	0	68	1	176.487	110	35.3157	0	0	0	1	0	0	0	0	1	0	0	0	0	1	0	0	0	0	0	0	1	0	1	0	0	3	1500	50	147.55	64.4762	92.3167	19	36.8704	97.8182	12	25	150	135	4.85	9.3	103	1.1	20
6244	0	62	1	177.8	70	22.1429	1	1	1	0	1	1	0	0	0	0	1	0	0	1	0	0	0	0	0	1	1	1	1	0	1	3	1952	99	101.684	70.5263	88.0526	18	36.2685	95.381	13	25	135.5	140	4.16667	8.65	106	0.9	15.5
6246	0	86	1	177.8	90	28.4694	0	1	1	0	0	0	0	0	0	0	0	1	0	0	0	0	0	0	0	0	0	0	0	0	0	5	1115	49	143.75	57.625	85.9028	15	37.4778	98.625	15	24	160.667	143	3.95	8.3	108	0.9	18
6248	3	80	0	154.94	61.4	25.5765	1	1	0	0	0	0	0	0	0	0	0	1	0	1	0	0	0	0	0	0	0	0	0	0	0	1	3690	79	129.217	55.5652	83.6522	18	36.8	99.3913	13.5	19.5	169.667	136.5	4.85	8.05	108.5	0.9	23
6256	0	39	0	169.2	80	27.944	0	0	0	0	0	0	0	0	0	0	0	0	0	0	0	0	0	0	0	0	0	0	0	0	0	0	4100	90	146.25	66.4583	95.6267	16	37.0317	98.08	12	25	110	140	3.6	8.35964	107	0.4	5
6272	0	60	1	172.72	107.7	36.1019	1	0	0	1	0	1	0	0	0	0	0	1	0	0	0	0	0	0	0	1	1	1	1	0	1	1	3725	85	102.375	50.4062	67.7292	20	36.5079	95.7419	13	28.6667	201.333	139.333	3.95	8.2	102	0.833333	29.3333
6276	0	47	0	161.777	65	24.8359	0	0	0	0	0	0	0	0	0	0	0	0	0	1	0	0	0	0	0	1	1	1	0	0	1	1	2465	76	130.061	65.1818	88.875	19	36.8056	97.125	11.5	24	131.5	138	4.2	8	106.5	0.75	11
6285	0	84	0	167.64	53.2	18.9302	1	0	0	1	0	1	0	0	0	0	0	0	0	1	1	0	0	1	0	1	1	1	1	0	1	2	715	73	118.318	50.8636	73.3485	17	36.7222	96.2857	12	28	109	136	5.1	9	101	1.7	26
6292	0	75	1	149.86	72	32.0598	1	0	0	0	0	0	0	0	0	0	0	0	0	0	0	1	0	0	0	0	1	1	1	1	0	8	10	78	106.846	51.0577	69.6538	22	36.5309	95.3714	21.5	20	96.5	133	3.9	6.3	95.5	8.15	76
6296	1	65	0	163.241	108.4	40.679	0	0	0	0	0	0	0	0	0	0	0	1	0	1	0	0	0	0	0	1	1	1	0	0	1	0	1000	68	138.4	70.6667	86.4	15	36.3333	97.4	13	26	142	140	3.8	9.2	105	0.7	12
6312	0	59	1	167.64	86.5	30.7794	1	0	0	0	0	1	0	0	0	0	0	1	0	0	1	0	0	0	0	1	1	1	0	0	1	1	2040	82	104.621	60	71.0714	20	37.0278	99.2414	14	23.5	147.5	137	3.7	8.6	103.5	0.8	16
6338	3	68	1	172.72	100	33.5208	1	1	0	0	0	0	0	0	0	0	0	1	0	1	0	0	1	0	0	0	0	1	0	0	1	1	4770	93	109.64	62.2	83	12	38.0625	98.0667	13	29.5	158.667	136	4.12222	8.8	100	1	15
6360	0	43	0	169.2	80	27.944	0	0	0	0	0	0	0	0	0	0	0	0	0	1	0	0	1	0	0	1	1	1	1	0	1	1	1830	115	103.64	55.76	71.72	15	36.7889	95.5833	14	20	148	133	4.05	8.1322	104	0.5	5
6362	0	55	1	185.42	104.5	30.3951	1	1	0	0	0	1	0	0	0	1	0	0	0	1	0	1	0	0	0	1	1	1	1	0	1	5	1530	110	108.163	73.6047	85.1587	24	37.625	98.8108	24	18	231.5	137.75	4.63333	8.6	100	1.9	24.6667
6364	3	51	1	172.72	77	25.811	1	1	0	0	0	1	0	0	0	0	0	1	0	0	1	0	1	0	0	1	1	1	1	0	0	0	2050	83	123.222	69.2222	87.2222	16	36.6111	98.9	10	30	143	140	3.7	8.7	104	0.75	10
6375	0	50	1	170.18	87.6	30.2473	0	0	0	0	0	1	0	0	0	0	0	1	0	0	0	0	0	0	0	1	1	1	1	0	0	4	984	80	161.968	83.9032	110.043	17	35.6311	97.75	16.6667	23.6667	187.75	136.667	4.52857	7.7	100.667	4.96667	78.3333
6399	0	32	1	187.96	92.1	26.0693	0	0	0	0	0	0	0	0	0	0	0	0	0	0	0	1	0	0	0	0	1	0	1	0	1	1	2250	100	122.188	82.3125	95.6041	23	36.8241	95.3333	15	27	94	137	4.3	9.1	99	0.7	35
6421	0	83	0	154.94	47	19.5781	1	1	0	0	0	0	0	0	0	0	0	1	0	1	0	0	0	0	0	1	0	1	1	0	1	4	1520	75	97.551	41.9796	60.5646	15	36.5897	99.6667	11	15	157	136	4.225	8.1	114	0.9	23.5
6426	0	81	1	165.1	63	23.1125	0	1	1	0	1	0	0	0	0	0	0	1	0	1	0	0	0	0	0	1	0	1	0	0	1	2	2170	67	150.75	67.0833	94.9722	17	36.1875	97.25	12	23	117	137	4.23333	8.51046	106	1.2	25
6455	0	68	1	185.42	85.6	24.8978	1	0	0	1	0	1	0	0	0	0	0	0	0	0	0	0	0	0	0	0	0	0	0	0	0	3	2925	70	102.143	48.8286	66	17	36.8611	94.9091	17	23	136	134.5	4.65	8.15	99.5	1.1	32.5
6470	0	65	0	165.1	66	24.2131	1	0	0	0	0	0	0	0	0	0	0	1	0	0	0	0	0	0	0	0	0	0	0	0	0	4	2330	69	123.136	36.8814	65.7288	16	37.4907	98	14	23	117	135	5.3	9.1	103	2.6	87
6474	0	76	0	167.64	85	30.2457	1	0	0	0	0	0	0	0	0	0	1	1	0	1	0	0	1	0	0	1	1	1	1	0	1	2	3630	86	107	52.5455	71.5758	19	36.9333	96.3636	15	18	289.5	142.5	4.16667	7.1	113.5	0.85	47
6475	0	78	1	175.26	64.6	21.0313	0	0	0	0	0	0	0	0	0	0	0	0	0	0	0	0	0	0	0	0	0	0	0	0	1	3	1725	96	114.857	64.619	81.3651	20	36.875	98.35	13	22	110	139	4.85	8.29326	109	1.9	48
6481	1	84	1	170.18	67	23.1344	1	1	0	0	1	0	0	0	0	0	0	0	0	0	0	0	0	0	0	1	1	1	1	0	1	1	2340	91	115.707	55.0976	69.0732	22	36.5764	99.1333	10.5	28	120.5	136	4.1	8.6	101.5	1.1	17
6513	0	54	1	175.26	90.7	29.5285	1	0	0	0	0	0	0	0	0	0	0	0	0	0	0	0	0	0	0	1	1	1	1	0	1	1	4580	57	120.806	57.0645	78.3118	19	36.8556	97.963	14	25	92	137	3.7	9.2	102	0.6	12
6539	0	82	1	177.8	78.8	24.9266	0	0	0	1	0	1	0	0	0	0	0	0	0	1	0	1	0	1	0	0	1	0	0	0	0	9	1302	89	98.6491	45.1228	63.0351	20	34.6722	98.2195	14	26.5	98.75	138.75	4.325	7.5	102.5	2.125	34.5
6540	0	75	1	172.72	86	28.8279	1	0	0	0	0	1	0	0	0	0	0	1	0	1	0	0	0	0	0	1	1	1	1	0	1	2	2625	83	91.4848	51.0303	64.7374	18	36.9145	98.0455	11.5	27	134	136.5	4.15	8.55	102	0.75	14.5
6542	0	84	0	167.64	78	27.7549	1	0	0	0	0	0	0	0	0	0	0	1	0	1	0	0	0	0	0	0	0	0	0	0	0	8	1168	65	113.487	36.8974	61.9167	19	35.2619	94.0606	14	22	238.2	137	4.12	7.8	105	1.1	31
6546	0	81	1	171.318	51	17.3765	0	0	0	0	0	0	0	0	0	0	0	0	0	0	0	1	0	0	0	0	0	0	0	0	0	5	435	76	126.6	56.85	80.05	21	36.3333	99.0476	23	11.6667	74.6667	148.333	3.33333	6.45	118.333	2.9	73
6548	0	79	1	174.079	88.6	29.2375	0	0	0	1	0	1	0	0	0	0	0	1	0	0	0	1	0	0	0	1	1	1	1	0	1	6	945	71	123.56	57.08	76.3867	21	37.713	96.5556	15.5	24	216	137.5	3.875	8.2	102	1.65	30
6557	0	81	1	170.767	43	14.7456	0	0	0	1	0	0	0	0	0	0	0	0	0	0	0	0	0	0	0	0	1	0	0	0	1	4	709	98	105.52	52.24	63.08	32	37.9028	94.7333	12	25	321	140	4.3	7.3	107	0.7	18
6561	0	68	1	170.18	72.6	25.068	1	0	0	1	0	1	0	0	0	0	0	0	0	0	0	0	0	0	0	1	1	1	1	0	1	1	1515	92	97.5	64.6667	79.5882	20	36.6778	95.6316	9	29	117	138	3.65	8.36236	104	0.9	13
6564	0	50	1	178.703	120	37.5767	1	0	0	0	0	0	0	0	0	0	0	0	0	0	0	0	0	0	0	0	1	1	1	0	1	4	370	81	102.938	66.4375	78.6042	14	36.6389	95.8	15	25.5	90.5	143.5	3.95	8.85	107	1.55	36
6566	0	50	1	176.201	83.7	26.9593	0	0	0	0	0	0	0	0	0	0	0	0	0	0	0	0	0	0	0	0	0	0	0	0	0	7	1075	86	103.731	58.8077	73.7821	18	36.1919	99.6538	13.5	23.5	128	130.5	4.9	8.63333	98.5	1.25	25
6567	3	79	0	157.48	61	24.5968	1	0	0	1	0	0	0	0	0	0	0	0	0	0	0	0	1	0	0	1	1	1	1	0	1	2	1410	80	121.921	56.3421	78.2018	18	36.601	97.9429	13	23	147	141	3.6	8.6	109	1.3	59
6572	3	23	1	172.72	83	27.8223	0	0	0	0	0	0	0	0	0	0	0	0	0	0	0	0	0	0	0	0	1	0	0	0	0	4	300	57	105.538	53.4615	63.3333	13	36.4815	97.4286	11.5	29	101	138	3.9	9	101.5	1.05	13.5
6576	0	89	1	162.56	160	60.547	0	0	0	1	0	1	0	0	0	0	0	1	0	0	0	0	0	1	0	0	1	1	1	0	0	5	1445	46	129.429	51.7143	71.3571	17	36.5	96.4286	12	23	185	140	4	9	109	3	88
6581	0	65	1	175.26	95.3	31.0261	1	1	0	0	0	0	0	0	0	0	0	0	0	1	0	0	0	0	0	1	1	1	1	0	1	0	1840	56	110.647	64.2353	79.1569	18	36.6111	95.1538	11	27	101	140	3.6	8.1	106	1	12
6628	0	44	1	172.72	98	32.8504	1	0	0	0	0	0	0	0	0	0	0	0	0	1	0	0	0	0	0	0	0	1	1	0	1	3	2850	76	106.613	63.2258	78.2473	15	36.5428	98.8438	13	24	122.25	136.5	4.4375	9	107	1	8.5
6648	3	87	1	177.8	86.2	27.2674	1	1	1	1	0	0	0	0	1	0	0	0	0	1	0	0	1	0	0	1	0	1	1	0	1	0	2430	55	142.31	71.1034	94.839	17	37	97.4643	11	32	127.5	140.5	3.86667	8.7	101.5	0.7	26
6659	3	75	0	157.48	57.6	23.2259	0	0	0	1	0	0	0	0	0	0	0	0	0	0	0	1	0	0	0	1	1	1	0	0	1	4	826	93	113.273	40.6364	64.8485	22	35.6111	97.1522	14	29	107.5	130.5	4.96667	9.75	93	1.3	22
6661	0	64	1	172.72	80	26.8167	1	1	0	0	0	1	0	0	0	1	0	0	0	0	0	0	0	0	0	1	0	1	1	0	1	1	4575	87	127.308	68.4615	88.5897	17	36.3111	98.1579	11	21	170	138	4.63333	8	110	1	21
6666	0	81	0	165.1	63	23.1125	1	0	0	0	0	1	0	0	0	0	0	0	0	0	0	0	0	0	0	1	0	1	1	0	1	1	2940	78	111.143	53.8929	73.8766	18	36.6944	99.44	10	24	100	135	3.6	8.8	105	0.7	12
6667	3	56	1	175.26	83	27.0217	0	0	0	0	0	1	0	0	1	0	0	0	0	1	0	0	0	0	0	0	0	0	0	0	0	3	1040	78	132.152	54.8788	73.7879	21	36.4556	95.697	13	24	133	135	3.6	7.6	102	1.4	16
6673	0	70	0	152.4	75	32.2917	1	1	0	1	0	0	0	0	0	1	1	0	0	0	0	0	0	0	0	0	0	0	0	0	0	10	2085	87	99.2424	58.2424	77.9091	14	36.5714	97.25	15.6667	14.6667	382	138	3.725	7.23333	111.333	0.933333	15.6667
6684	1	76	0	167.64	63.5	22.5953	1	1	1	0	0	0	0	0	0	0	0	0	0	1	0	0	0	0	0	1	0	1	1	0	1	1	3935	80	134.941	74.3529	92.0588	20	37.2667	99.5263	10.5	27	181	138.5	3.6	9.95	104.5	0.65	8.5
6685	0	74	1	175.26	87	28.3239	1	0	0	1	0	0	0	0	0	0	0	1	0	0	0	0	0	0	0	0	1	1	1	0	1	5	1495	89	123.655	63.7241	91.5632	18	36.6327	97.72	11	26	162.545	134.75	4.21	8	105	0.8	14
6687	0	62	0	157.48	58.1	23.4275	1	0	0	0	0	0	0	0	0	0	0	1	0	0	0	0	0	1	0	1	1	1	1	0	1	3	2225	77	104	50.9444	70.2778	14	36.1786	99.4516	10	27	96	136	4.46667	8.3	103	1.36667	53
6691	0	75	0	152.4	150	64.5835	0	0	0	0	0	0	0	0	0	0	0	0	0	0	0	0	1	0	0	0	0	0	0	0	0	2	1350	88	112.286	50.7619	71.2698	20	37.0778	98.6	16.6667	19.6667	147.333	137.667	4.36667	8.30751	105.667	0.9	8.66667
6692	0	55	1	172.72	110	36.8729	1	1	1	0	0	0	0	0	0	0	0	1	0	1	1	0	0	0	0	1	1	1	1	0	1	3	5675	70	99.0385	57.5385	66.8846	19	36.5556	95.05	17.6667	25.6667	199	136	4.03333	9.9	96.6667	0.866667	19.6667
6696	3	74	1	180.34	81.9	25.1826	1	0	0	1	0	1	0	0	1	0	0	0	0	0	0	0	0	0	0	1	1	1	1	0	1	6	4115	84	102.522	45.1739	72.6957	24	37.0247	95.5652	21	16.5	105	140	4.15	9.6	106.5	6.4	101
6697	0	89	0	167.64	64.5	22.9511	1	1	1	1	0	0	0	0	0	0	0	1	0	1	0	0	0	0	0	0	0	0	0	0	0	1	1075	67	96.3913	53.2174	63.087	19	35.4556	98.0455	13	26	309.667	137	3.73333	9.2	102	0.65	12.5
6707	0	89	1	160.02	67	26.1653	1	0	0	0	0	0	0	0	1	0	0	0	0	1	0	0	1	0	0	1	1	1	1	0	1	2	2340	79	137.903	60.1935	87.6129	14	36.5667	97.6923	14.5	22	120.5	133	4.35	8.5	100.5	1.3	16
6710	0	64	0	172.72	134	44.9179	1	0	0	1	0	1	0	0	0	0	0	0	0	0	0	0	0	0	0	0	0	1	1	0	1	4	1200	66	114.2	48.6333	68.9286	21	37.0621	96.1667	14	25.5	117.5	144	3.65	8.9	108.5	2.15	29
6712	0	53	0	169.2	80	27.944	1	0	0	0	0	1	0	0	0	0	0	0	0	1	0	0	0	0	0	0	0	0	0	0	0	2	1652	87	157.053	84.4211	111.479	21	36.8981	99.0952	13.6	30.8	163	139.4	3.5	10.35	98.6	1.1	11.4
6714	0	88	1	169.2	80	27.944	1	0	0	0	0	1	0	0	0	0	0	1	0	0	1	0	1	1	0	0	1	1	1	0	1	3	1075	57	127.071	40.2857	69.2143	16	36.4583	99.3636	15	23.5	174	136.5	3.85	9	102	1.7	38.5
6731	1	63	0	162.56	87	32.9224	0	0	0	0	0	0	0	0	0	0	0	0	0	1	0	0	1	0	0	1	1	0	1	0	0	0	4335	75	119.955	78.3636	92.2272	20	36.6667	99.0588	9.5	21.5	129.5	141.5	3.36667	7.7	114	0.55	8
6738	0	82	0	172.72	80	26.8167	1	1	0	0	0	0	0	0	0	0	0	0	0	1	0	0	0	0	0	1	1	1	1	0	1	2	1180	58	103.125	40.4375	61.3333	18	36.5278	98.3077	10	23	133	139	3.9	8.6	110	0.6	20
6749	0	79	0	160.02	90.8	35.4599	1	0	0	1	0	1	0	0	0	0	0	0	0	0	0	0	1	0	0	0	1	0	1	0	1	4	1480	86	113.6	46.56	68.9067	19	37.0972	92.7407	10	31	146	144	4.4	9.1	107	1.1	25
6759	0	73	0	160.02	51	19.9169	1	0	0	1	0	0	0	0	1	0	1	0	0	0	0	1	0	0	0	0	1	1	0	1	1	5	3220	94	93.1163	45.3023	61.2403	15	37.3556	97.8537	13	31	139	123.333	4.675	8.75	88	0.45	18
6774	0	59	1	177.8	68	21.5102	1	0	0	0	0	0	0	0	0	0	0	0	0	1	0	0	0	0	0	0	0	1	1	0	1	3	2010	75	110.619	61.619	77.9524	18	37.1389	99.2	12	27.5	112	140.5	4.03333	8.9	105	1	22
6791	0	65	1	177.8	125.4	39.6674	1	0	0	1	0	1	0	0	0	0	0	1	0	1	0	0	0	0	0	1	1	1	1	0	1	2	3050	79	115.905	59.6667	78.4127	19	37.2083	94.6667	13	30	93	142	3.5	9	103	1.4	34
6799	0	84	0	152.4	52	22.3889	1	1	0	0	0	0	0	0	1	0	0	0	0	1	0	0	0	0	0	0	0	0	0	0	0	2	1400	62	127.769	58.0769	81.3077	18	36.7407	98.5238	16	24	122	140	4.7	7.9	105	1.4	33
6800	0	54	0	154.94	52	21.6609	0	0	0	0	0	0	0	0	0	0	0	0	0	0	0	1	0	0	0	0	0	0	0	0	0	9	648	121	115.333	62.5	82.9762	25	37.2685	97.9318	21.2	13.8	233.4	139.8	4.12	7.075	109	0.94	7.4
6802	0	71	0	165.1	124	45.4912	0	0	0	1	0	1	0	0	0	0	0	0	1	1	0	1	0	0	0	1	1	1	0	0	0	6	1455	80	109.71	58.2581	74.043	15	37.2778	98.9091	15	28.75	179	136.25	4.38	7.8	97.6667	1.83333	51
6804	3	48	1	177.8	140	44.2858	0	0	0	0	0	0	0	0	0	0	0	0	0	0	0	0	1	0	0	0	0	0	0	0	0	6	2760	123	117.478	59.7391	78.9855	27	38.0873	95.2273	13.5	25	117.5	141.5	4.1	7.1	107	1.1	29
6821	1	89	0	169.2	80	27.944	0	0	0	1	0	1	0	0	1	0	0	1	0	0	0	0	1	1	0	0	0	1	1	0	0	4	402	63	91.875	47.6957	59.0417	19	36.7333	99.1667	13.5	27	93.3333	143	4.075	7.95	107.5	1.65	35
6825	0	55	0	161.464	70.3	26.9653	0	0	0	0	0	0	0	0	0	0	0	0	0	1	0	1	0	0	0	0	0	0	0	0	0	0	972	106	144.571	66.1786	95.1905	17	37.2361	98.5357	20	19	168	142	3.1	9.1	106	0.7	25
6832	0	64	1	180.34	80	24.5983	1	0	0	0	0	0	0	0	0	1	1	0	0	0	0	0	0	0	0	0	1	1	0	0	0	12	1840	87	79.0476	37	53.7083	17	35.2222	95.2727	14	24.5	234.75	138	3.1	8.5	103.9	3.9	18
6841	0	86	0	157.48	92	37.0968	0	0	0	0	0	0	0	0	1	0	0	0	0	0	0	1	0	0	0	0	0	0	0	0	0	6	573	83	109.143	38.9048	62.3175	19	36.7619	93.619	13	29	126	142	4.7	8.3	104	1.4	37
6845	0	60	0	165.1	60	22.0119	1	0	0	0	0	1	0	0	0	0	0	1	0	0	0	1	0	0	0	0	1	1	1	0	1	6	1654	91	109.622	58.027	73.5648	25	36.8819	99.7097	15.1667	14	257.778	147.625	3.9125	7.32857	118.333	2.21429	48.8571
6863	0	69	1	180.34	94.2	28.9646	0	0	0	0	0	0	0	0	0	0	0	0	0	1	0	0	0	0	0	0	0	0	0	0	0	8	415	68	107.471	57.3235	74.2941	16	36.9563	99.1143	16	21.5	185	134.5	4.75	9.3	101.5	0.8	37.5
6867	3	79	1	175.26	72.6	23.6358	1	0	0	1	0	1	0	0	1	0	0	1	0	0	0	0	0	0	0	1	1	1	1	0	1	5	3860	118	102.625	67.5	79.2917	25	36.7593	97.6667	14	31	133	140	3.43333	8.5	98	1.7	52
6871	0	57	1	180.34	144	44.277	1	0	0	0	0	0	0	0	0	0	0	1	0	1	0	0	1	0	0	1	1	1	0	0	1	4	1145	72	131.684	50.6316	70.8421	13	36.6798	98.8889	17	19	174.286	136.833	3.72857	7.75	105.667	2.3	34.6667
6873	0	58	1	190.5	173.8	47.8917	0	0	0	0	0	1	0	0	0	0	0	0	0	1	0	1	0	0	1	0	1	0	1	1	0	21	219	60	96.2941	40.3824	59.3922	24	35.9	98.0323	23.6667	11.6667	150.625	130.125	4.125	8	99	3.4	118.667
6876	0	43	1	177.298	91	28.949	0	0	0	0	0	0	0	0	0	0	0	0	0	0	0	0	0	0	0	0	0	0	0	0	0	8	2270	118	135.207	81.3103	99.2759	14	38.2143	99.6	13.5	25.5	120	140.5	3.4	8.5	105	0.9	10
6914	0	75	1	173.99	90.7	29.9612	1	0	0	0	0	0	0	0	0	0	0	0	0	1	0	0	0	0	0	1	1	1	1	0	1	5	1460	111	141.963	64.7778	83.037	24	37.0463	94.8571	13	24	134.875	137.25	4.08571	8.9	109	0.9	13
6920	3	61	1	170.18	81.4	28.1065	1	1	1	0	1	1	0	0	1	0	0	0	0	0	0	0	0	0	0	0	0	0	0	0	0	9	2350	90	110.83	57.9623	73.088	17	37.0083	98.3571	14	24.6667	264.5	140.333	4.425	9.1	106.667	1.83333	33.3333
6921	0	56	1	176.264	92	29.6114	0	0	0	0	0	1	0	0	0	0	0	1	0	1	0	1	1	0	0	1	1	0	1	0	1	4	3228	71	115.3	67.6	85.0351	17	36.9537	96.3043	14	26.5	99	141	3.4	8.35	104	0.65	11.5
6928	0	63	0	169.2	80	27.944	1	0	0	0	0	0	0	0	0	0	0	0	0	1	1	0	1	0	0	0	1	1	1	0	1	1	1870	66	127.179	66.4643	86.7024	13	36.9524	98.4231	15	22.6667	123	139.667	3.9	8.93333	106	0.766667	12.3333
6942	0	89	0	157.48	73.5	29.6372	0	0	0	1	0	1	0	0	0	0	0	1	0	1	0	0	0	0	0	0	1	1	1	0	1	4	1460	67	118.963	51.5185	68.6154	20	36.8086	97.4074	10	22	105	143	3.1	6.4	114	1.2	30
6945	0	80	1	165.1	130	47.6924	1	0	0	0	0	0	0	1	1	0	0	0	0	0	0	0	1	0	0	0	0	0	0	0	0	3	2610	66	104.6	49.5333	67.8889	16	37.1806	97.8	15.5	21.5	98	141.5	4.4	7.6	109	0.95	14
6946	0	89	0	162.56	70	26.4893	0	0	0	1	0	0	0	0	1	0	0	0	0	1	0	0	0	0	0	1	1	1	0	0	0	2	1325	70	119.905	63.1429	83.8095	15	36.3667	98.6522	13	21	126	136	4	7.6	106	1.1	23
6955	1	72	0	170.18	140	48.3405	0	0	0	1	0	0	0	0	0	0	0	0	0	0	0	1	0	0	0	0	1	1	1	0	1	8	2640	109	95.1739	44.8043	61.442	20	36.4815	97.125	13.6667	36	134.667	145.333	3.8	8.8	99.6667	2.56667	63.6667
6958	0	60	1	182.88	88.5	26.4613	0	0	0	0	0	1	1	0	0	0	0	0	0	0	0	0	0	0	0	1	1	1	1	0	1	5	1457	80	139.851	48.1702	72.6312	22	36.3737	96.45	20	18.75	318.6	130	3.85	8.26667	95	1.9	22
6976	0	89	1	187.96	86	24.3426	1	0	0	1	0	0	0	0	0	0	0	0	0	0	0	0	1	0	0	1	1	1	1	0	1	3	1810	76	118.895	43.8158	68.9474	15	37.1654	98.4167	11	27	98	136	4	8.31022	102	1.25	19
6978	0	78	1	172.72	88	29.4983	0	1	1	1	0	1	0	1	0	0	0	0	0	0	0	0	0	0	0	1	1	1	1	0	1	5	3675	70	122.217	56.1739	78.1884	21	36.6889	98.6957	18.6667	21.3333	245.333	138.333	4.96667	9.3	103.333	1.76667	30
6979	0	87	0	149.86	48	21.3732	1	0	0	0	0	0	0	0	0	0	1	1	0	1	0	1	0	0	0	1	1	1	1	0	1	6	3410	59	93.587	46.913	72.1087	14	36.4889	98.7826	12.5	18.5	120.5	139	3.73333	7.65	112	0.7	19.6667
6981	0	73	1	169.2	80	27.944	0	0	0	0	0	0	0	0	0	0	0	0	0	1	0	0	0	0	0	0	0	0	0	0	0	1	1565	62	142.095	56.1429	84.7937	21	36.3222	98.05	14	25	120	141	3.8	8.6	106	1.1	19
6990	0	88	0	152.4	59	25.4028	1	0	0	0	0	0	0	0	0	0	0	0	0	0	0	0	0	0	0	0	1	1	1	0	0	4	350	66	128.696	45.913	66.087	20	36.1746	97.3182	14	25	97	137	3.9	8.5	102	1	17
7053	0	65	1	180.34	86.7	26.6585	1	0	0	1	0	1	0	0	0	0	0	0	0	0	0	0	0	0	0	1	1	1	1	0	1	2	3025	51	125.739	50.7826	75.7681	18	36.6528	95.4444	14	30	279	137	3.9	9.08192	97	1.1	15
7062	0	55	0	149.86	167	74.361	0	0	0	0	0	0	0	0	0	0	0	1	0	0	0	1	0	0	0	0	1	0	0	1	0	11	27	75	107.316	42.0263	63.1491	18	37	98.3333	22	18	94.6667	141.333	5.4	6.8	107	4.06667	25.3333
7065	3	63	1	185.42	104	30.2496	1	1	1	1	0	1	0	0	0	0	1	0	0	1	0	0	0	0	0	1	1	1	1	0	1	2	2125	103	88.1053	58.8421	71.1053	20	36.8611	97	14	21	125	137	3.85	7.6	106	0.9	21
7084	3	48	1	152.4	98	42.1945	0	0	0	0	0	1	0	1	0	0	0	0	0	1	0	0	0	0	0	1	1	1	0	0	1	0	4180	109	116.5	70.625	85.9167	21	37.1344	95.8696	12	28	125.5	142	3.85	8.8	106	0.8	19.5
7097	0	77	1	177.8	70	22.1429	1	0	0	0	0	1	0	0	0	0	0	1	0	0	0	0	0	0	0	0	0	0	1	0	1	3	1395	74	124.164	50.0909	75.7099	24	37.2735	96.6111	14	19	154.5	134.5	4.8	7.95	106.5	2.2	38.5
7098	3	85	1	177.8	113	35.745	1	0	0	0	0	1	0	0	0	0	0	0	0	0	0	0	0	0	0	1	1	1	1	0	1	1	730	73	110.688	55.875	74.2292	19	35.7037	95.0833	14	26	149	135	4.16667	8.8	100	1	19
7105	1	63	0	154.94	70	29.1589	1	0	0	0	0	0	0	0	0	0	0	1	0	1	1	0	0	0	0	1	0	1	0	0	1	3	859	91	145.069	84.2069	100.286	14	36.4188	99.2857	13	25.5	200.25	149.333	3.475	8	115.5	1.05	30.5
7113	3	54	0	170.18	94.2	32.5262	1	1	0	0	0	0	0	0	0	0	0	1	0	1	0	0	1	0	0	1	1	1	1	0	1	1	2400	76	103.412	57.2941	72.6667	18	36.8704	98.8	11	26	106	141	3.6	8.4	108	0.5	10
7123	0	89	0	157.222	50.6	20.4702	0	0	0	0	0	0	0	0	0	0	0	0	0	1	0	0	0	0	0	0	0	0	0	0	1	3	910	76	164.897	58.4828	94.1494	20	36.8889	98.8462	11	23	93	142	3.9	7.2	112	0.7	33
7127	3	73	1	175.26	74.8	24.3521	1	1	0	0	0	1	0	0	1	0	0	0	0	1	0	0	1	0	0	1	1	1	1	0	1	1	1820	66	106.966	65.5862	80.0115	22	36.9889	95.8077	10.6667	25.3333	118.333	138.667	4	8.13333	106.667	0.8	18.5
7136	3	82	1	169.2	80	27.944	0	0	0	0	0	0	0	0	0	0	0	0	1	1	0	1	0	0	0	0	0	0	0	0	0	1	1545	65	117.444	63.2778	82.1111	23	36.8472	98.6667	15	26	165.333	139.667	3.83333	7.95	102.5	0.95	25.5
7151	3	60	1	172.72	89.7	30.0682	1	0	0	0	0	0	0	0	0	0	0	0	0	0	0	0	0	0	0	0	1	1	1	0	1	0	2135	67	140.87	83.2609	102.464	14	36.6574	97.2609	12	25.5	88	143	3.175	8.68311	109	0.9	17.5
7154	0	89	0	160.02	125	48.8159	1	0	0	1	0	0	0	0	1	0	0	0	0	1	1	0	0	0	0	1	1	1	0	0	1	3	1110	71	127.75	65.0625	85.9583	20	36.7444	97.5556	13	29	111	133	3.8	9	95	1	19
7156	0	43	1	175.26	94.5	30.7657	1	0	0	0	0	1	0	0	0	0	0	0	0	0	0	0	1	0	0	1	1	1	1	1	1	2	4440	86	114.926	84.5556	102.21	21	36.1556	96.3125	15	28	126	142	3.96667	8.5	103	0.9	19
7163	3	69	1	177.8	74	23.4082	1	1	0	0	0	0	0	0	0	0	1	0	0	1	0	0	1	0	0	1	1	1	1	0	1	0	2856	80	101.32	64.4	82.4533	25	37.4444	99.0556	13.5	25.5	126.5	138.5	4	9.36667	103.5	1.1	18.5
7172	3	60	1	174.409	70	23.0124	0	0	0	1	0	0	0	0	0	1	0	0	0	0	0	1	0	0	0	0	0	0	0	0	0	2	1050	97	161.486	82.3243	110.045	22	37.4	93.4722	13	23	120	137	4.2	8.57176	105	0.7	9
7183	1	34	0	153.67	75	31.7602	0	0	0	0	1	0	0	0	0	0	0	0	0	0	0	1	0	0	0	0	0	0	0	0	0	9	422	87	87.6905	45.8571	61.7846	24	35.9444	95.5625	24.25	15.75	319.714	134.2	3.66667	7.86667	97.25	3.6	32.25
7185	0	38	1	180.21	127.1	39.1371	0	0	0	0	0	0	0	0	0	0	0	1	0	0	0	0	0	0	0	0	1	0	0	0	0	3	1650	68	115	66	82.3333	15	36.7778	96.92	11	28.5	148.5	142.5	4.4	8.05	107.5	1.3	40
7187	0	79	0	152.4	46.8	20.15	1	1	1	0	0	1	0	0	0	0	0	0	0	0	0	0	0	0	0	1	1	1	1	0	1	2	2540	96	108.261	59.3478	75.6522	29	36.9683	96.45	16	28.5	173	141.5	3.6	8.45	100.5	0.6	22.5
7203	0	89	0	162.56	59.5	22.5159	0	0	0	1	0	1	0	0	0	0	0	0	0	0	0	0	0	0	0	0	0	0	0	0	1	6	1835	78	127.861	54.3611	79.6204	23	36.3704	94.3889	16	25.5	163.25	142.75	3.68333	10	105	1.15	19.5
7250	3	77	1	170.18	89.6	30.9379	1	0	0	0	0	0	0	0	0	0	0	0	0	1	0	0	1	0	0	1	1	1	1	0	1	2	1980	59	130.345	63.2069	85.6897	14	36.0444	97.2963	14.5	24	125	142	3.86667	8.4	107.5	1	17
7251	3	57	0	170.18	70	24.1702	1	0	0	0	0	1	0	0	1	1	1	0	0	0	0	1	0	0	0	1	1	1	1	0	1	7	2274	106	84.1163	48.8837	64.8372	26	36.1235	98.7407	16	17.75	287.25	136.25	3.63333	6.325	106.25	0.975	17
7255	3	69	0	159.566	60	23.5651	0	0	0	0	0	0	0	0	1	0	0	0	0	1	0	0	0	0	0	0	1	1	0	0	1	2	1835	79	150.632	61.4211	91.1578	18	36.8426	97.2941	12	24	120	140	3.7	8.5	108	0.7	16
7258	3	81	1	180.34	84	25.8283	1	0	0	0	0	1	0	0	1	0	1	0	0	0	0	0	0	0	0	1	1	1	1	0	1	2	4740	76	105.792	64.25	83.9167	18	36.2037	95.7727	12.6667	28	119	137.667	3.73333	8.23333	100.667	0.966667	23
7262	3	68	1	177.8	107	33.847	0	0	0	0	0	0	1	0	1	0	0	0	0	0	0	1	0	0	0	0	1	0	1	0	1	15	75	98	104.387	60.0323	74.5269	24	38.5269	96.2667	19	19	178.5	146	3.7625	8.6	112	2.2	55
7283	0	84	0	157.48	56.4	22.742	0	0	0	0	0	1	0	0	1	1	0	0	0	1	0	0	1	0	0	1	1	1	1	0	1	3	1350	108	97.28	60.04	72.4533	28	36.5444	94	17.5	21	141	139.5	4.15	8.2	105.5	0.8	29
7289	0	46	1	165.1	61.7	22.6355	0	1	0	1	0	0	0	0	0	0	0	0	0	1	0	0	0	0	0	0	0	0	0	0	0	2	2625	97	109.429	67.4	82.5333	19	37.6667	97.8485	11.6667	26.6667	118.667	140.667	4.06667	8	106.667	0.6	7.33333
7320	3	64	0	165.1	133	48.793	0	0	0	0	0	0	0	0	0	0	0	0	0	1	0	0	0	0	0	0	0	0	0	0	0	1	1495	99	105.545	53.7727	71.0303	20	36.6667	99.2727	11	27	234	136.5	4.2	8.28048	102.5	0.866667	21.6667
7324	0	81	1	175.26	77.1	25.1009	1	1	0	0	0	0	0	0	0	0	0	0	0	0	0	0	0	0	0	1	1	1	1	0	1	1	2825	63	110.227	58.3636	72.6818	14	36.6667	97.6364	11.5	26	97.5	140.5	4.36667	8.65	107.5	0.85	18.5
7334	3	53	0	162.56	68	25.7325	1	0	0	0	0	0	0	0	0	0	0	0	0	0	0	0	0	0	0	1	0	1	1	0	1	6	3120	70	138.553	78.3421	96.7838	22	37.0778	97.4643	13.3333	18	128.333	144	4.08	7.3	117	0.6	11.3333
7342	0	67	1	182.88	93	27.8068	1	0	0	0	0	0	0	0	0	0	0	0	0	0	0	0	0	0	0	1	1	1	1	0	1	0	1180	74	127.19	81.7619	92.6	21	36.7889	94.7273	12.3333	24.6667	106.667	136.333	4.1	8.95	103.333	0.966667	12
7347	3	80	1	162.56	68.7	25.9974	1	1	1	0	0	0	0	0	0	0	0	1	0	1	0	0	1	0	0	1	1	1	1	0	1	2	1775	64	132.81	55.8571	81.1746	15	37.1944	97.6923	13.5	27.5	190.5	143.5	3.66667	8.9	106.5	1.25	24.5
7355	0	74	1	167.64	75.6	26.9009	1	0	0	1	0	0	0	0	1	0	0	0	0	0	0	0	0	0	0	1	1	1	1	0	1	2	1155	85	125.458	63.4167	84.0972	22	35.8556	96.2917	16	23	156	127	4.1	7.9	92	1.7	54
7359	0	42	0	167.64	84.8	30.1745	1	1	0	0	0	0	0	0	0	0	0	1	0	0	0	0	0	0	0	1	0	1	1	0	1	1	3175	86	119.182	68.5	85.394	18	37.0159	96.1	15	22	270	133	4.25	8.3	100	0.5	11
7360	3	76	0	152.4	66	28.4167	0	0	0	0	0	1	0	0	0	0	0	1	0	0	0	0	0	0	0	0	0	0	0	0	0	5	665	48	161.308	39.6154	74.5897	17	36.5556	94.2727	20	25	58	137	4.1	8.8	96	6.5	118.667
7367	0	74	1	169.2	80	27.944	1	0	0	1	0	1	0	0	0	0	0	1	0	1	1	0	1	0	0	0	1	1	1	0	1	5	1540	81	124.579	72.1053	89.5965	19	36.9722	96.3684	14	26.5	88	145	3.56667	8.5	108.5	1.15	17.5
7371	0	48	1	172.72	76	25.4758	0	0	0	0	0	0	0	0	0	0	0	0	0	1	0	0	1	0	0	1	0	0	1	0	1	1	950	71	127.222	56.0833	76.4259	15	37.0393	97.7917	14	25	137	141	4.3	8.84977	106	0.9	20
7374	0	84	1	172.194	67.4	22.7313	1	0	0	1	0	0	0	0	0	1	1	0	0	0	0	0	0	0	0	0	0	0	0	0	0	6	500	62	125.158	65.2105	86.2983	16	37.5	99.9091	19	23	352.5	136.5	5.05	8.5	99.5	1.1	20
7383	3	88	0	158.92	74	29.3006	1	1	1	0	0	1	0	0	0	0	0	0	0	1	0	0	0	0	0	1	1	1	1	0	1	2	820	67	137.706	57.8824	84.4902	23	35.7222	98.0588	13	24.5	104	139.5	4.05	8.1	106.5	1.25	28
7386	3	70	1	172.72	67.1	22.4925	0	0	0	1	0	1	0	1	1	0	0	1	0	0	0	0	0	0	0	1	1	1	1	0	1	2	791	107	108.304	62.2174	77.1304	25	37.8444	98.087	15.5	19.5	189.5	132.5	4.9	8.45	102.5	1.56667	31
7389	0	53	0	161.337	66	25.3557	0	0	0	0	0	0	0	0	0	0	0	0	0	0	0	0	0	0	0	0	0	0	0	0	0	0	2200	73	108.609	57.1304	74.2899	13	36.7778	99.0769	14	25	193	141	4.1	8.5	106	0.5	11
7397	3	55	1	177.8	98	31.0001	1	1	1	0	0	0	0	0	0	0	0	0	0	0	0	0	0	0	0	1	1	1	1	0	1	2	1950	82	120.414	58.6552	79.2414	19	37.4167	96.2414	14	27	113	138	4.7	8.87644	101	1.1	12
7426	3	58	0	157.48	208	83.8711	0	0	0	0	0	0	0	0	0	0	0	1	0	1	0	0	0	0	0	1	0	1	1	0	1	1	2700	63	140.435	60.8696	80.6522	18	36.7083	96.7273	12	26.5	136	136.5	4.25	8.75	102	0.7	12
7427	0	73	0	162.56	99.5	37.6527	0	1	0	0	0	0	0	0	0	0	0	1	0	0	0	1	0	0	0	0	0	0	0	0	0	14	1140	79	134.565	57.6957	77.5652	15	36.8981	95.913	18.5	16.5	180.4	137	4.1	8.03333	106	2.125	39.5
7445	0	75	1	175.26	79.6	25.9148	1	0	0	0	0	1	0	0	1	0	0	1	0	0	0	0	0	0	0	0	1	1	0	0	1	2	1826	98	100.067	61.6333	74.4444	25	37.3492	96.7742	12.5	26.5	240.5	136	4.1	8.4	101	0.85	23.5
7460	3	89	1	177.8	71	22.4592	1	0	0	1	0	0	0	0	1	0	0	0	0	1	0	0	1	0	0	1	1	1	1	0	1	3	2177	75	95.8636	51.1818	69.0758	21	36.1389	98.8333	13	26	125	141	3.6	8.1	106	1.4	31
7470	0	74	0	160.02	45	17.5737	0	1	0	1	0	1	0	0	1	0	0	0	0	0	0	0	0	0	0	0	1	1	1	0	1	8	1095	80	119.92	60.72	80.88	20	37.9074	99.8519	15.5	25.5	145.333	135	3.45	8.4794	97.5	0.55	11
7473	0	87	1	169.2	80	27.944	1	0	0	1	0	1	0	0	1	0	0	0	0	0	1	0	0	0	0	0	0	0	0	0	0	1	3675	78	129.81	55	79.9365	19	36.3889	97.5	14	23	168	134	4.05	8.1	101	1.05	16.5
7490	3	76	0	165.1	80	29.3492	1	0	0	0	0	0	0	0	0	0	0	0	0	1	0	0	0	0	0	0	1	1	1	0	1	2	2740	86	104.571	47.4571	61.1714	16	36.8241	98.1515	12	24	126	140	3.6	7	108	0.8	12
7491	0	48	1	176.254	82	26.396	0	0	0	0	0	0	0	0	0	0	0	0	0	0	0	0	0	0	0	0	1	1	1	0	0	1	2165	69	124.833	67.4444	86.5741	15	36.4028	95.3889	14	25	114	138	3.9	8.8	103	0.7	10.5
7494	0	75	0	165.1	62	22.7456	1	0	0	1	0	0	0	0	0	0	0	0	0	0	1	0	0	0	0	1	1	1	1	0	1	1	3945	84	112.056	46.8056	68.6759	21	36.6806	97.5161	9.5	25	132.5	137	4.05	7.95	106.5	0.5	8
7515	3	84	0	152.4	43	18.5139	1	0	0	1	0	1	0	0	0	0	0	1	0	1	0	0	0	0	0	1	1	1	1	0	1	2	2260	86	165.5	85.5	111.479	19	37.5079	97.7647	12	27	125.5	139.5	3.35	7.75	104	0.55	10.5
7521	3	66	0	159.993	62.5	24.4162	0	0	0	0	0	0	0	0	0	0	0	1	0	0	0	0	0	0	0	0	0	0	0	0	0	4	3855	100	130.316	60.1579	83.5439	20	37.5222	97.6316	15	26	112	138	3.76667	8.1	101	0.7	6
7522	0	77	1	182.88	85	25.4148	1	0	0	0	0	0	0	0	0	0	0	0	0	1	0	0	1	0	0	0	0	0	0	0	0	2	2175	66	128.758	55.5152	80.4444	17	36.3958	98.8421	17	21	142	141	4	8.7	107	1.3	25
7528	3	62	1	180.34	73.2	22.5075	1	0	0	0	0	1	0	1	0	0	0	1	0	0	0	0	0	0	0	0	0	0	0	0	0	6	1840	83	79.0476	42.5294	53.7083	17	35.9514	97.4231	21	22	123	139	4.8	9.3	101	6.2	46
7529	0	57	1	172.72	93	31.1744	0	1	0	0	0	0	0	0	0	1	0	0	0	0	0	0	1	0	0	1	1	1	1	0	1	0	5220	63	117.667	60.6667	80.0318	15	37.1852	96.8947	13	23	116	139.5	4.05	8.6	107.5	0.7	13.5
7537	0	86	1	175.26	97.1	31.6121	1	1	0	0	0	0	0	0	0	0	1	0	0	0	0	0	0	0	0	1	1	1	1	0	1	5	1302	86	97.6471	58.7059	76.9778	16	37.5741	98.3333	18.25	17.5	233	139	3.64	7.3	107	0.9	11.25
7554	0	77	1	175.26	91.5	29.789	1	0	0	0	0	0	0	0	0	0	0	0	0	0	0	0	0	0	0	0	0	0	0	0	0	3	1405	93	119.167	56.6667	77.5	22	37.4889	96.44	16	23	113	138	4.25	7.7	103	2.4	48
7569	0	63	0	167.64	124.8	44.4078	0	0	0	0	0	1	0	0	0	0	0	1	0	1	0	1	1	0	0	0	1	0	1	0	0	4	1830	77	100.952	60.4762	74.6	15	37.4907	94.1364	14	31	139	138.5	4.1	8.1	97.5	0.85	17.5
7599	3	72	1	180.34	79	24.2909	1	0	0	0	0	0	0	0	0	0	0	0	0	0	0	0	0	0	0	1	1	1	1	0	1	1	2295	76	98.7333	59.9667	69.6	17	37.375	97.9259	10	27	110	136.5	4.025	8.35	103.5	0.8	8.5
7605	0	77	1	170.18	75.1	25.9312	1	0	0	0	0	1	0	0	0	1	0	0	0	0	0	0	0	0	0	0	0	0	0	0	0	5	1325	76	100.667	40.7143	60.6984	22	36.3611	94.5556	11.5	29	147.5	136	4.35	8.9	100	2.3	110.5
7612	0	73	0	157.48	62	25	0	0	0	0	0	0	0	0	1	0	0	0	0	0	0	0	1	0	0	0	0	0	0	0	0	9	1625	93	113.321	39.2857	64.5119	20	36.7917	98.5417	15.5	17	159	133	3.5	7.3	104	1.25	34.5
7615	0	81	1	172.72	86.4	28.962	1	0	0	1	0	0	0	0	0	0	0	0	0	1	0	0	0	0	0	1	1	1	0	0	1	3	4540	90	125.566	62.9245	86.717	14	37.1525	99.0811	10	25.5	116.1	137.75	4.22	9.1	109.5	0.9	11
7618	0	60	1	177.8	113	35.745	0	0	0	0	0	0	0	0	0	0	0	1	0	0	0	0	0	1	0	1	1	1	0	0	1	2	1400	73	141.115	61.1538	80.5	16	36.6667	97.5	12	28	150	143	4	8.8	107	1.4	19
7638	3	74	1	167.64	80	28.4665	1	1	0	0	0	1	0	0	1	0	0	1	0	0	0	0	1	0	0	1	0	1	1	0	1	8	805	96	113.915	50.9362	78.5942	16	37.0161	98.2683	15.3333	19	247.25	138.2	5.35	7.99021	109	1.56667	38.6667
7651	0	65	0	161.601	84.6	32.3953	0	0	0	0	0	1	0	0	0	0	0	0	0	0	0	0	0	0	0	0	0	0	0	0	0	3	1935	93	143.05	52.7	78	20	36.2	94.6316	10.5	22.6667	126.333	131.667	3.86667	7.6	103.5	0.45	8
7654	0	52	1	182.88	103	30.7967	1	1	1	1	0	1	0	0	0	0	1	0	0	0	0	0	0	0	0	1	1	1	1	0	1	1	3140	86	120.217	73.3043	81.4783	21	37.5093	96	16.5	23.5	121.25	128	4.3	8.59626	93	0.8	12
7673	0	69	1	187.96	89.5	25.3333	0	0	0	0	1	0	0	0	0	0	0	0	0	0	0	0	0	0	0	0	1	1	1	0	0	2	1875	75	127.783	67.3913	87.5217	15	36.7111	96.8261	10	27	104	141	4.3	9	108	1	18
7684	0	77	1	177.8	80	25.3062	1	1	1	0	0	0	0	0	1	0	0	0	0	0	0	0	0	0	0	1	1	1	1	0	1	2	2750	83	107.179	61.5357	76.75	17	37.1111	95.9286	15	19.6667	108.333	136.667	4.03333	7.9	106	0.7	10.6667
7695	1	60	1	170.18	88	30.3854	0	0	0	1	0	1	0	1	0	1	0	1	0	0	0	0	0	1	0	0	1	0	1	0	1	9	5425	82	101.719	57.375	68.9688	25	37.6349	97.5385	23	19	142	130	4	8.2	91	2.6	37.5
7696	0	83	0	152.4	58	24.9723	1	0	0	1	0	0	0	0	0	0	0	0	0	0	0	1	0	0	0	0	1	1	1	0	1	9	805	84	105.236	48.8194	68.4815	16	37.0444	99.1857	17	22	124.5	145.5	4.45	8.1	111	2.2	46.5
7710	3	69	1	182.88	98	29.3018	1	1	0	0	0	0	0	0	0	0	0	1	0	0	0	0	1	0	0	0	0	1	1	0	1	4	2624	97	111.414	52.4138	77.2529	16	36.8056	96.64	13	23	154.7	133	4.21111	8.10957	102	0.9	17
7718	0	80	0	162.56	56	21.1914	0	0	0	0	0	1	0	0	0	0	0	0	0	1	0	0	0	0	0	1	0	1	1	0	1	2	1935	74	120.692	56.7436	78.0598	17	36.2917	96.5556	13	29	168	133	3.1	9	94	1.55	23.5
7753	0	80	0	160.02	80.7	31.5156	1	1	0	0	0	0	0	0	0	0	0	0	0	0	0	0	0	0	0	0	0	0	0	0	0	3	2760	98	105.682	55.1364	71.9848	26	37.2	94.9545	15.5	18.5	103	142	4.15	7.4	112.5	1.5	28.5
7756	0	80	1	176.53	65.2	20.9224	0	0	0	0	0	0	0	0	0	0	0	0	0	1	0	0	1	0	0	0	0	0	0	0	1	2	1330	78	130.682	59.0455	75.0455	23	37.1944	95.087	10	29	132	140	3.1	8.5	104	1	15
7761	0	50	0	152.4	50.8	21.8723	0	0	0	0	0	0	0	0	0	0	0	0	0	0	0	0	0	0	0	0	1	0	1	0	0	14	455	118	110.56	49.4	69.7867	22	35.4514	94.92	18.6667	21	141.75	123.333	4.65	8.8	88	1.93333	118.667
7774	0	80	0	162.56	140	52.9786	0	0	0	0	1	1	0	1	0	0	0	1	0	0	0	0	0	0	0	1	1	1	1	0	1	2	2910	106	101.222	46.6296	65	22	37.3333	96.84	12	28	170	135	4.3	7.8	99	0.5	7
7782	0	77	1	162.56	90.1	34.0955	0	1	0	0	0	1	0	0	0	0	0	1	0	0	0	0	0	0	0	0	0	0	0	0	0	3	1525	74	147.115	45.6538	79.4744	17	36.9306	96.5	11	31	157	137	4.5	7.8	100	1.4	44
7783	3	41	1	182.88	109	32.5907	1	1	0	0	0	0	0	0	0	1	0	0	0	0	0	0	0	0	0	1	1	1	1	0	1	0	4575	75	141.1	93.5	109.4	15	36.4444	98.9412	11	30.5	120.5	139.5	4.2	8.65	102.5	0.8	8.5
7790	0	76	1	187.96	107	30.2868	0	0	0	0	0	0	0	0	0	0	0	0	0	1	0	0	1	0	0	0	0	0	0	0	0	2	1735	97	102.8	63.45	77.2456	22	37.7685	95.6316	14.5	24.5	127.5	134	3.7	7.9	99	1.05	17
7799	0	69	0	157.48	58	23.3871	0	1	0	0	0	0	0	0	0	0	0	0	0	1	0	0	0	0	0	1	1	1	1	0	1	1	2715	70	136.235	69.6471	94.9583	13	36.25	97.9286	15	18	150.5	139	4	6.3	110	0.7	14
7816	0	44	0	165.1	71	26.0474	1	0	0	0	0	1	0	1	0	0	0	1	0	0	0	1	0	0	0	1	1	1	1	0	1	4	3340	126	119.087	82	94.4091	20	37.6333	97.6364	17.25	26.25	181.25	136	3.725	8.9	96.25	0.525	5.25
7819	1	87	0	149.86	48	21.3732	0	0	0	0	0	1	0	0	0	0	0	1	0	0	0	0	0	0	0	0	0	1	1	0	1	4	313	66	150.56	53.32	85.7333	19	36.5317	95.68	16	27	108	130	4.7	8.1	92	4.6	106
7826	0	61	0	160.02	89.7	35.0303	1	0	0	0	0	0	0	0	0	0	1	1	0	1	0	0	0	1	0	0	1	1	1	0	1	3	1675	94	133.773	63.2273	80.1905	20	37.3413	97.1905	17.3333	24.6667	258	135.333	3.9	9.3	97.3333	2.1	46.6667
7828	0	41	1	182.88	96	28.7038	1	1	1	0	0	0	0	0	0	1	1	0	0	0	0	0	0	0	0	1	1	1	1	0	1	7	1408	85	109.472	78.1944	94.0811	23	37.3547	99.5556	16	20	172.667	139.667	4.175	7.5	108	1.23333	21.3333
7839	3	58	1	176.439	97	31.1589	0	0	0	0	0	0	0	0	0	0	0	1	1	0	0	1	0	0	0	1	1	0	0	0	0	5	2775	108	113.96	59.84	73.76	24	37.1481	93.7308	10.5	38	99.5	139.5	4.45	8.25	90.5	1.05	22.5
7846	0	60	1	177.8	90	28.4694	1	1	0	0	0	0	0	0	0	0	0	0	0	1	1	0	0	0	0	1	1	1	1	0	1	1	900	48	107.133	68.5333	81.4	15	36.6481	98	11	25.5	113	138	4.65	8.77569	106	0.95	22
7849	0	73	0	170.18	63	21.7532	0	0	0	1	0	1	0	0	0	0	0	0	0	0	0	1	0	0	0	1	1	0	0	0	1	5	348	91	138.63	80.3333	102.593	20	36.1778	99.96	11	29.6667	113.25	145.333	3.86667	8	108.333	0.4	27
7860	3	41	0	160.02	76	29.6801	1	0	0	1	0	1	0	0	1	0	0	0	0	0	0	0	1	0	0	0	0	0	0	0	0	3	2061	106	99.4737	51.3684	67.4211	18	38.2	98.6341	17.5	25	203.333	132	4.55	9.1	94	0.6	23
7874	0	89	0	157.48	140	56.4517	0	0	0	0	0	1	0	0	0	0	0	1	0	0	1	0	0	1	0	0	1	1	1	0	1	6	1173	83	153.333	50.1667	76.6	18	35.9286	95.6471	15	25	88	149.333	4.4	9.6	114	2.8	68
7881	0	79	0	165.1	66	24.2131	1	1	1	0	0	1	0	0	1	1	1	0	0	1	0	0	1	0	0	1	1	1	1	0	1	8	2650	103	92.3438	51.9375	73.6875	23	37.1543	96.8065	14	19	146.5	140.5	3.85	7.85	111.5	1.1	22.6667
7887	3	57	1	169.2	80	27.944	0	0	0	0	0	0	0	0	0	0	0	0	0	1	0	1	0	0	0	1	1	0	0	0	0	0	1100	84	118.476	67.2857	84.3492	15	36.7315	99.2273	15	29	144	136	5.1	9.1	97	0.6	13
7894	0	70	1	165.1	110.5	40.5385	1	0	0	0	0	1	0	0	0	1	0	1	0	0	0	0	1	0	0	1	1	1	1	0	1	4	3560	67	111.933	54.5333	73.8778	13	35.9815	99.0769	16.5	28	158.333	141	4.4	8.55	101	1.75	40
7911	0	71	1	170.18	83	28.659	1	0	0	0	0	1	0	0	0	0	0	0	0	1	0	1	0	0	0	1	1	1	1	0	1	7	2695	77	106.525	52.025	70.3417	18	36.875	97.4474	14	27	153	146	4.25	8.1	109	1.8	45
7930	0	59	1	182.88	81.6	24.3982	0	0	0	0	0	0	0	0	0	0	0	0	0	0	0	0	0	1	0	0	0	1	0	0	1	8	100	80	79.0476	47.3786	55.578	23	35.5556	94.3103	14	26	121.5	136	3.45	8.15	99.5	3.5	13
7934	0	89	0	152.4	46	19.8056	0	0	0	1	0	0	0	0	1	0	0	0	0	0	0	0	0	0	0	0	1	1	0	0	1	4	468	63	102.6	35.5	56.3714	23	37.4352	98.0526	14	21	178.5	128	4.95	8.6	98	1	25.5
7953	0	84	1	175.26	208	67.717	0	0	0	1	0	1	0	0	0	0	0	0	1	0	0	1	0	0	0	1	1	1	0	0	1	11	760	113	104.773	62.8636	73.9131	27	38.0926	91.381	13	31	191	149.333	5.9	8.7	114.5	1.75	52
7965	0	77	1	187.96	75.9	21.4838	1	0	0	0	0	1	0	0	0	1	0	0	0	0	0	0	0	0	0	1	1	1	1	0	1	3	3135	65	156.656	64.9677	92.625	19	36.4556	96.8214	18	19	142	132	4.1	8.5	99	1.6	24
7968	0	83	1	177.8	93.1	29.4501	1	1	0	0	0	0	0	0	0	1	1	1	0	1	0	0	0	0	0	1	1	1	1	0	1	2	3585	114	111.536	60.1786	79.0357	20	37.1204	95.9286	16.5	23.5	119	138.5	4.55	8.25	102	1.15	25
7974	3	69	1	173.025	61	20.3756	0	0	0	0	0	0	0	0	0	0	0	0	0	0	0	0	0	0	0	0	1	0	1	0	1	1	1480	92	113.333	62.9333	79.7333	21	37.1667	95.2857	15	26	138.5	135.5	3.85	9.35	98.5	1	16.5
7997	0	83	0	157.896	53	21.2584	0	0	0	1	0	1	0	0	0	0	0	0	0	1	0	0	0	0	0	0	1	0	0	1	0	5	120	105	86.1739	49.5217	61.9275	30	35.8333	97.2143	12	19	92	141	3.4	7.7	113	1	34
7998	3	69	1	169.2	80	27.944	0	0	0	0	0	1	0	0	1	0	0	0	0	0	0	0	0	0	0	0	0	0	0	0	0	4	3025	67	114.158	38.1579	63.4912	23	37.0167	99.1111	14	25	89	142.5	4.8	8.45	108.5	1.05	55.5
8009	0	82	0	149.86	53	23.5996	0	0	0	0	0	1	0	0	0	1	0	0	0	0	0	0	0	0	0	0	0	0	0	0	0	4	450	100	90.8615	50.5538	63.9897	19	36.537	97.5167	15	27	95	140	4.4	9	102	1.3	40
8029	3	83	1	169.2	80	27.944	0	0	0	0	0	1	0	0	0	0	0	0	0	1	0	0	0	0	0	1	1	1	1	0	1	2	970	56	126.7	49.35	75.1333	19	35.7778	99.5714	15	21.5	118	140.5	4.25	9.2	108	1.8	41.5
8037	3	67	1	170.18	98	33.8383	1	0	0	1	0	1	0	0	1	0	0	0	0	0	0	0	0	0	0	1	1	1	1	0	1	4	2380	58	119.846	68.7692	79.6923	18	36.7963	94.0385	10	29	170	138	3.3	8.24228	102	1.2	19
8043	0	63	1	176.87	109.4	34.9712	0	0	0	0	0	0	0	0	0	1	0	1	0	1	0	0	0	0	0	0	0	1	0	0	1	5	2089	115	145.185	68.963	92.7284	26	37.5463	97.871	21	17.5	253.5	140	3.9	8.6	105.5	1.6	31.5
8050	3	82	1	190.5	88	24.2489	1	0	0	1	0	1	0	0	0	0	0	0	0	0	0	0	0	0	0	0	0	0	0	0	0	3	1760	82	94.7895	56.3158	73.6316	17	37.0794	96.6316	15	23	162	137.5	4.23333	8.1	104	0.6	17
8051	3	36	1	167.64	86.3	30.7083	0	0	0	0	1	0	0	0	0	1	0	0	0	0	0	0	0	0	0	0	0	0	0	0	0	5	1075	93	115.056	58.3889	77.2778	16	38.5269	98.0526	16.6667	26.3333	124	141.333	4.375	8.5	103	1.73333	29.6667
8072	0	78	1	182.88	82	24.5178	0	0	0	1	0	0	0	0	0	0	0	1	0	0	1	0	0	0	0	0	0	0	0	0	0	4	1840	110	98.4815	54.2222	68.9753	22	37.6759	95.7391	15	22	189.5	141.5	4.65	8.0192	109	2.4	72.5
8073	3	51	0	149.86	96	42.7464	1	0	0	0	0	0	0	0	0	0	0	1	0	1	0	0	0	0	0	1	1	1	1	0	1	4	4635	82	108.714	51.4762	70.5556	15	37.5764	97.9	13.3333	19	185.333	139.333	4.33333	8.4	111.333	0.4	9
8081	0	67	1	182.88	93.2	27.8666	1	1	0	0	0	1	0	0	0	0	0	0	0	0	0	1	1	0	0	1	1	1	1	0	1	5	2050	61	134.731	50.9231	78.859	14	35.6204	98.9655	18	20	114	139.5	4.1	8.2	105.5	8.25	92
8084	0	76	1	182.88	106	31.6937	1	0	0	0	0	1	0	0	0	0	0	0	0	0	0	0	0	0	0	1	1	1	1	0	1	7	3540	65	139.952	37.0952	71.381	16	36.0159	98.2727	18	17.5	131	142.5	4.3	8.45	111.5	4.85	83.5
8087	0	76	1	177.8	185	58.5205	1	1	1	0	0	0	0	0	1	0	0	0	0	1	0	0	0	0	0	0	0	0	0	0	0	2	1895	74	99.7	50.35	66.8	22	36.6587	96.55	17	24	135	138.333	4.1	9.1	101.333	1.83333	29
8105	0	23	1	180.34	76	23.3684	0	0	0	0	0	1	0	0	1	0	0	0	0	0	0	0	0	0	0	1	1	1	0	0	1	1	3170	109	106.778	64.2778	73.6111	19	36.5926	96.2632	12	27	100	133	3.8	8.05	98	0.7	14
8114	0	60	0	165.1	85	31.1835	1	0	0	0	0	0	0	0	0	0	0	1	0	1	0	0	0	0	0	0	1	1	1	0	1	1	2910	97	121.84	57.92	79.16	17	38.119	98.2143	13	24	126	140	4.1	9.2	107	0.6	14
8120	0	65	1	185.42	100	29.0862	1	1	1	0	0	1	0	0	0	0	0	1	0	1	0	0	0	0	0	0	0	0	0	0	0	0	4610	111	99.5	74.1364	89.7727	24	37.254	95.9375	14.5	27	230.5	136	3.86667	7.9	98.5	1.1	18
8122	0	76	1	177.8	72.2	22.8388	0	0	0	0	0	1	0	0	0	0	0	0	0	1	0	0	0	0	0	0	1	1	1	0	1	2	705	64	129.267	62.1	78.7	16	36.3556	98.5833	16	25	199	135	4.1	8.7	98	1.8	29
8126	0	81	0	165.1	59.8	21.9385	0	0	0	0	0	0	0	0	1	0	0	0	0	1	0	0	1	0	0	0	0	0	0	0	0	1	1625	70	109	50.5789	70.0526	15	36.1667	87.6667	10	28.5	119	128	3.56667	8.24106	93	0.55	16.5
8131	3	53	0	160.02	68	26.5559	1	1	1	1	0	0	0	0	0	1	0	1	0	1	0	0	0	0	0	1	1	1	1	0	0	6	3670	110	96.5882	60.1765	79.875	16	36.7937	98.8889	13.5	19.5	233.75	140	3.65	6.85	111	0.75	13.5
8138	0	77	1	182.88	89	26.6108	1	0	0	0	0	0	0	0	0	0	0	1	0	1	0	0	0	0	0	1	1	1	1	0	1	2	2530	74	126.76	62.24	89.52	16	37.1333	97.3462	14	23	145.375	134.6	4.3	9.25	104.667	1.33333	20.3333
8142	3	77	0	154.94	57	23.7437	1	1	1	0	0	0	0	0	1	0	1	1	0	1	0	0	0	0	0	1	1	1	1	0	1	0	816	89	100.25	54.125	82.5833	19	36.8611	98.3158	12.3333	30.6667	237.2	131.667	3.28333	7.9	92.3333	1.03333	22.3333
8152	0	88	0	167.64	56.8	20.2112	1	0	0	1	0	0	0	0	1	0	0	0	0	0	0	0	0	0	0	0	1	1	1	0	1	5	2033	78	111.609	57.9565	75.8406	17	37.3111	96.3636	14	21	81	147	3.2	6.5	115	1.4	46
8168	0	63	1	177.8	97.5	30.8419	1	0	0	0	0	0	0	0	0	0	0	1	0	0	0	0	1	0	0	1	1	1	1	0	1	3	3735	76	129.55	69.05	89.2333	17	36.0926	96.1765	15.5	21.5	177	133.5	4.05	8.4	100.5	1.4	19
8170	0	45	1	177.8	80	25.3062	0	0	0	0	0	0	0	0	0	0	0	0	0	1	0	0	1	0	0	0	1	0	0	0	0	1	2770	110	111.16	67.36	81.44	17	38.0833	99.9048	15.5	21.5	125	149.333	4.45	7.65	118.333	1.05	41
8182	0	82	1	177.8	180	56.9389	1	0	0	0	0	0	0	0	0	0	0	0	0	1	0	0	1	0	0	1	1	1	1	0	1	2	1685	67	106.647	50	67.9286	24	37.0123	97.4706	10	26	111	134	4	8.7	102	0.7	9
8186	3	74	1	172.72	72.2	24.202	1	0	0	1	1	1	0	0	0	0	0	1	0	1	0	0	0	0	0	1	1	1	1	0	1	5	4440	75	111.182	56.3091	73.4909	21	36.2593	96	18.5	29	198	135	4.025	9.26667	91	2.4	95.5
8193	3	76	0	167.64	62.8	22.3462	1	1	1	1	0	1	0	0	0	0	1	0	0	0	0	0	0	0	0	0	0	0	0	0	0	5	3160	103	97.4762	47.4286	70.8182	16	36.4074	99.4643	20.5	17.5	344.333	136	3.82	8.05	102	1.05	19.5
8203	3	50	1	160.02	95	37.1001	0	0	0	0	0	1	0	0	0	0	0	0	0	0	0	0	0	0	0	0	0	0	0	0	0	2	1205	73	94.7273	54.7273	68.0606	19	35.7778	94.7917	16	31	113	138	3.1	7.8	94	0.7	33
8217	0	82	1	172.72	93.5	31.342	0	0	0	1	0	0	0	0	0	0	0	0	0	1	0	0	0	0	0	0	1	0	1	0	1	5	100	88	127.28	68.72	88.32	20	35.9444	98.2083	10.6667	24	143	136.5	4.625	7.76667	108.333	0.833333	15.6667
8221	3	73	1	174.126	81.9	27.0119	0	0	0	0	0	0	0	0	0	0	0	1	0	1	0	0	0	0	0	0	0	0	0	0	0	1	2060	69	149.231	72.2821	97.9316	20	37.0093	96.9444	14	27.5	183	140	3.8	8.6	102.5	0.85	18.5
8222	0	89	1	160.02	84.1	32.8433	0	1	0	0	0	1	0	0	1	0	0	0	0	0	0	0	0	0	0	0	1	0	0	0	1	6	3911	59	125.217	46.913	73.0145	20	36.5741	97.3333	12	28	87	143	3.7	8.8	107	1.6	16
8233	0	50	1	175.946	80	25.8423	1	0	0	0	0	0	0	0	0	1	0	1	0	1	0	0	0	0	0	1	0	1	1	0	1	0	3850	71	125.81	75.8095	92.619	16	36.713	98.0476	10.5	23.5	117	138.5	3.9	8.45	108.5	0.85	15
8238	0	67	0	165.1	64	23.4793	0	0	0	1	0	0	0	0	0	0	0	0	0	0	0	0	0	0	0	1	1	0	0	0	1	4	3115	72	114.027	60.4865	77.5225	14	36.3681	98.6765	13	21	157.5	142	3.95	7.55	112	0.75	16
8245	0	47	1	180.34	155	47.6593	0	0	0	0	0	0	0	0	0	0	0	0	0	0	0	0	0	0	0	0	0	0	0	0	1	3	2790	88	140.419	71.1935	96.0625	23	37.7951	96.0741	10.5	27	119	135	3.3	8	100.5	0.65	16.5
8249	0	78	1	170.18	103.2	35.6338	0	1	1	0	0	0	0	0	0	1	0	0	0	0	0	0	0	0	0	1	1	1	1	0	1	2	2683	74	122.088	68.2059	87.2745	18	36.9074	98.8919	14	28	182.667	143	3.5	8.7	105	1.2	23
8254	3	44	1	170.18	81.6	28.1756	1	1	0	0	0	0	0	0	0	0	0	0	0	0	0	0	0	0	0	1	0	1	1	0	1	0	1750	83	118.833	74.0833	88.8889	20	36.7	98.2308	12.5	25	118	139	4.25	8.4	106	0.75	17.5
8275	0	74	1	165.1	90	33.0178	1	0	0	0	0	1	0	0	0	0	0	1	0	1	0	0	0	0	0	1	1	1	1	0	1	5	5150	102	116.878	67.2927	82.1951	17	37.4111	96.9375	13.5	29.5	158.667	140.667	3.86	8.4	102.5	1.35	21
8281	0	59	0	165.1	180	66.0356	1	0	0	1	0	1	0	0	0	0	0	0	0	0	0	0	0	0	0	1	1	1	1	0	1	2	1170	89	116.8	63	78.1429	20	36.8556	95.5333	11.5	21	111	134	3.7	8.05	105.5	1.05	22
8292	0	89	0	157.484	54.4	21.9344	0	0	0	1	0	0	0	0	0	0	0	0	0	1	0	0	0	0	0	1	1	0	0	0	1	4	3125	92	125.31	58.7619	84.1538	18	36.5833	98.2821	13.75	28	144.5	133	4.25	8.7	95.25	0.65	11
8298	0	86	0	165.1	102.5	37.6036	1	0	0	0	1	1	0	0	0	0	0	1	0	0	0	0	0	1	0	1	1	1	1	0	1	3	2815	73	166.864	72.963	96.1667	22	36.9352	96.9231	12.5	30.5	144	139.5	4.5	8.75	101	1.95	66
8306	0	54	1	180.34	90	27.6731	0	0	0	0	0	0	0	0	0	0	0	0	0	0	0	0	0	0	0	1	0	0	0	0	1	2	1225	91	131.041	57.8367	77.7211	19	37.4861	96.8125	17	20	154	139	4.1	8.36453	106	1.3	31
8314	0	82	1	177.8	68	21.5102	0	0	0	0	0	1	0	0	0	0	1	0	0	0	0	1	0	0	0	1	1	1	1	0	0	6	2740	92	111.125	55.175	73.8095	19	37.1222	99.7917	16.5	18.5	168	137.5	4.23333	8.16667	107	1.75	46.5
8318	0	59	1	177.8	92	29.1021	1	1	1	0	0	0	0	0	0	0	0	0	0	0	0	0	0	1	0	1	1	1	1	0	1	1	3375	74	136.154	75.4231	90.2308	18	37.2593	95.8	16	26	144	140	4.06667	9	102	1.36667	28.5
8348	0	83	0	152.4	45.5	19.5903	0	0	0	0	0	0	0	0	1	0	0	0	0	0	0	0	1	0	0	0	1	0	1	0	1	1	1020	83	106.72	46.08	66.2933	16	36.3704	98.1111	17.5	24.5	70	140.5	4.05	9.1	102.5	0.95	33.5
8358	0	85	0	149.86	43	19.1468	0	0	0	1	0	1	0	0	0	0	0	0	0	1	0	1	0	0	0	0	1	1	0	0	1	7	2685	93	129.75	67.75	86.4861	19	36.8611	98.8095	17	28	253	141	3.8	9.4	100	1.5	34
8368	0	85	1	177.8	89	28.1531	1	0	0	1	0	0	0	0	0	0	0	0	0	1	0	0	1	0	0	1	1	1	1	0	1	2	3330	67	153.941	63.9412	104.471	16	36.7963	95.2	15	23	224	130.667	4.175	8.59079	97.5	0.7	11
8380	0	87	1	185.42	75	21.8146	0	0	0	1	0	0	0	0	0	0	0	0	0	1	1	1	0	0	0	1	1	1	1	0	1	5	1650	76	137.458	57.1667	83.9306	23	37.4259	99.0769	12.5	25.5	163	139.5	4.3	8.55	106	1.25	24.5
8384	0	45	1	177.8	81.2	25.6858	1	1	1	0	0	0	0	0	0	1	0	0	0	0	0	0	0	0	0	1	1	1	1	0	1	2	5350	76	115.138	64.9655	81.908	17	37.6481	96.5833	12	25	106	141	4.1	8.40072	108	1	12
8388	0	71	1	169.2	80	27.944	0	0	0	0	0	0	0	0	0	0	0	0	0	0	0	0	0	0	0	0	1	0	0	0	0	3	3490	76	131.083	60.9167	84.3056	18	36.5159	96.6667	13.3333	28.3333	119.5	142.25	4.4	7.86667	105.667	2.3	43.6667
8396	0	77	1	162.56	74	28.003	0	0	0	1	0	1	0	1	0	1	0	1	0	0	0	1	0	0	0	0	1	1	1	0	0	7	1840	75	108.704	55.1481	71.5556	19	37.9762	97.8077	18	25	146	140	4.55	8.3	102	5.85	39
8413	0	84	1	169.2	80	27.944	0	0	0	0	0	0	0	0	0	0	0	1	0	0	0	0	0	0	0	0	0	0	0	0	0	2	1450	88	109.684	48.4211	68.8421	18	37.9222	97.0526	13	22	142	143	4	7.84571	112	1.1	30
8423	0	77	1	165.1	75.8	27.8083	1	0	0	0	0	0	0	0	0	0	0	0	0	1	0	0	1	0	0	1	0	1	1	0	1	2	3535	55	114.45	52.05	72.85	17	36.6444	97.7	16	20	99	143	4	9.6	111	1.3	15
8426	0	71	1	177.8	90.5	28.6276	1	0	0	1	0	1	0	0	0	0	0	0	0	0	1	0	0	0	0	1	0	0	1	0	1	4	2225	65	117.111	52.3704	69.8519	13	37.0741	96.3462	15.5	21.5	116.5	139	4.93333	9.35	107	1.95	58
8428	0	62	0	157.48	110	44.3549	0	0	0	0	0	0	0	0	0	0	0	0	0	0	0	0	0	0	0	0	1	1	0	0	1	2	2075	87	100.292	54.9167	70.0417	18	36.5556	97	12	22	87	140	3.9	6.6	110	0.4	5
8434	3	80	0	147.32	45.5	20.9647	0	0	0	0	0	0	0	0	0	0	0	0	0	1	0	0	1	0	0	0	0	0	0	0	0	1	1530	86	108.667	64.6111	79.2963	21	37.1944	92.9333	13	24	98	137	3.8	9.1	104	0.6	10
8439	0	47	1	200.66	127	31.5415	0	0	0	0	0	0	0	0	0	1	0	0	0	0	0	1	0	0	0	1	1	1	1	0	1	1	3070	67	114.615	59.5769	75.1923	17	36.8519	97.931	13.5	23	148.5	140	4.93333	7.95	108.5	1	15
8444	3	69	1	175.26	107.4	34.9654	1	0	0	0	0	1	0	0	1	0	1	0	0	0	0	1	0	0	0	0	1	1	1	0	1	11	270	101	102.341	52.7727	69.1515	21	36.6852	97.3171	23.3333	16.5	206.5	137	5.525	8.16667	103.333	3.9	84
8452	0	51	1	167.64	61.9	22.026	1	0	0	0	0	0	0	0	0	0	0	1	0	0	0	0	0	0	0	0	1	1	0	0	1	4	3380	78	127.75	67.7083	83.3043	15	35.9683	98.8235	19.4	15.8	202.667	136	4.75	8.2	105.4	4.02	81.4
8458	0	51	1	177.8	100	31.6327	1	1	1	0	0	0	0	0	0	0	0	0	0	1	0	0	0	0	0	1	0	1	1	0	1	1	2300	71	112.591	71.1364	84.9546	16	36.5556	97.3158	13	25.5	111.5	138.5	3.8	9.3	104	0.9	14.5
8464	1	82	0	165.1	67.2	24.6533	0	0	0	1	0	1	0	0	1	0	0	0	0	1	1	0	0	0	0	1	1	1	1	0	1	2	890	96	104.174	61.087	75.4493	16	36.1667	97.75	17	22	109	129	4.7	9.1	95	0.9	7
8479	3	40	1	175.26	64	20.836	1	0	0	0	0	0	0	0	0	0	0	0	0	0	1	0	0	0	0	1	0	1	1	0	1	5	2745	81	99.1333	50.2667	66.1778	16	36.0903	98.6923	9	23	103	134	3.85	7.6	106	0.7	13.5
8486	3	74	0	162.56	57.6	21.7969	1	0	0	0	0	0	0	0	0	0	0	0	0	0	0	0	1	0	0	0	1	1	1	0	1	3	2885	85	102	61.1429	76.3143	18	36.5364	99.7586	14.5	21.3333	133.2	135.4	4.17778	8.35	108	0.6	17
8494	3	65	1	185.42	114	33.1583	0	0	0	0	0	0	0	0	0	0	0	0	0	1	0	1	0	0	0	0	1	0	0	0	1	5	1559	91	116.333	52.5714	73.8254	17	38.1597	96	11	30.5	127	136.5	3.5	7.85	98.5	0.45	18
8503	3	81	1	180.34	78	23.9834	0	0	0	1	0	0	0	0	0	0	0	0	0	0	0	0	0	0	0	0	1	1	1	0	1	4	2460	70	137.083	35.5	68.1944	15	36.3	97.75	15	24.5	99	145.5	3.2	8.05	109	4.25	102.5
8522	3	52	1	177.8	208	65.7961	0	1	0	0	0	1	0	0	0	0	0	0	0	0	0	0	0	0	0	1	0	1	1	0	1	0	4675	88	128.5	76.05	93.5333	17	37.5238	96.1739	15.5	22.5	127.5	139.5	4.06667	7.7	106	0.95	11
8546	0	64	0	160.02	59.5	23.2364	0	0	0	1	0	0	0	0	0	0	0	0	0	0	0	0	0	0	0	0	0	1	0	0	1	1	700	100	100	47.36	64.9067	22	37.2315	96.4583	15	24	118	133	4	8.8	98	0.6	26
8547	3	50	0	163.83	67	24.9625	1	1	0	0	0	0	0	0	0	0	1	0	0	0	0	0	1	0	0	0	0	0	0	0	0	9	1027	100	85.8333	58.4	69.9706	15	38.5269	96.7288	17	14	176	136.5	4.78	6.75	110.5	1.3	19
8551	0	47	1	177.8	89	28.1531	0	0	0	0	0	0	0	0	0	0	0	1	0	1	1	0	0	0	0	0	1	0	0	0	0	5	4795	80	99.1333	45.2	63.1778	13	37.5889	98.8125	13	22	200	142	3.9	8	111	0.6	6
8558	0	78	0	162.56	172	65.088	1	1	1	0	0	1	0	0	0	0	0	1	0	1	0	0	0	0	0	1	1	1	1	0	1	2	1070	78	109.353	49.4118	69.3922	18	37.1806	98.4706	16	27	84	138	4.93333	9.6	99	0.7	28
8568	3	89	0	149.86	86	38.2937	1	0	0	0	0	0	0	0	0	0	0	0	0	1	0	0	0	0	0	1	0	1	1	0	1	3	1214	68	126.265	61.0588	94.3426	19	36.3667	98	10.5	23	127	133.5	4.25	7.2	104	1.15	15.5
8571	0	55	1	172.72	91	30.504	1	1	0	0	1	0	0	0	0	0	0	0	0	1	0	0	1	0	0	1	0	1	1	0	1	2	2190	70	107.161	65.0968	79.2366	21	36.8056	98.1111	13	22.5	109	140.5	4.03333	8.6	109	0.75	10.5
8580	3	63	1	160.02	58.6	22.8849	1	1	1	0	0	1	0	0	0	0	0	0	0	0	0	0	1	0	0	0	0	0	0	0	0	1	2000	71	96.1935	49.0323	71.1935	19	36.5185	93.7143	14.5	21.5	141.5	139	4.03333	7.33333	107	0.6	12.5
8586	3	37	0	162.281	60	22.7834	0	0	0	0	0	0	0	0	0	0	0	0	0	0	0	0	0	0	0	0	1	0	0	0	0	7	612	119	100.722	57.8889	73.6667	30	37.2172	87.6667	15	26	144	138.5	4.55	6.95	102	1	21
8591	0	77	1	174.207	88	28.9968	0	0	0	1	0	0	0	0	0	0	0	0	0	1	0	0	1	0	0	1	0	1	1	0	1	5	25	64	145.762	71.0476	95.9524	20	36.3667	95.35	18	21	83	134	4.1	8.3	99	8.5	55
8618	0	83	0	142.24	63	31.1385	1	1	1	1	0	0	0	0	0	0	0	0	0	0	0	0	0	0	0	1	1	1	1	0	1	1	1876	77	92.05	55.6	67.75	17	36.8222	97.8421	15	29	118	137	3.9	8.4	97	1	27
8654	0	57	1	167.64	63	22.4174	0	0	0	0	0	0	0	0	1	1	0	1	0	1	0	0	0	0	0	0	0	0	0	0	0	1	3420	78	150.815	66.2593	96.3704	17	37.3259	97.3125	15.3333	23.6667	131.667	139.333	4.13333	9	104.333	0.966667	21.6667
8656	0	84	0	152.4	63.9	27.5126	1	1	1	1	0	1	0	0	0	0	0	0	0	0	0	0	0	0	0	1	1	1	1	0	1	5	491	91	115.083	52.375	73.2778	16	36.6019	99.45	11	27	147	138	3.7	7.8	104	1.2	17
8686	3	87	1	182.88	70	20.9298	1	1	0	1	0	1	0	0	0	0	1	0	0	1	0	0	1	0	0	1	1	1	1	0	1	6	1642	79	112.545	60.7727	78.0303	15	36.5222	95.8182	11	21.5	166	134	3.675	7.56667	105.5	0.8	14
8691	2	80	0	159.081	66.5	26.2775	0	0	0	0	0	0	0	0	0	0	0	0	0	1	0	0	1	0	0	0	0	0	0	0	0	0	3620	62	144.9	73.6	97.3666	16	35.7778	99.9773	15	16	199	138	3.1	7.2	110	0.6	13
8705	0	84	0	165.1	100.1	36.7232	0	0	0	1	0	0	0	0	0	0	0	0	0	0	0	0	0	0	0	1	1	1	0	0	1	10	394	60	101.452	43	61.5591	19	36.4074	94.4783	21	12	282	139	5	9	111	3.65	67
8738	3	58	1	182.88	96.3	28.7935	1	0	0	0	0	1	0	0	1	0	0	0	0	0	0	0	0	0	0	1	1	1	1	0	1	1	760	96	100.324	55.8824	69.1176	18	37.23	97.8	14	27	101	140	4.6	9	104	0.9	17
8758	0	55	1	177.8	122	38.5919	1	1	1	0	0	0	0	0	0	0	0	0	0	1	0	0	0	0	0	1	1	1	1	0	1	3	3100	64	130.708	77.6667	89.4167	18	37.2444	98.0417	16.5	26	132.333	140.5	3.8	8.7	102	1.66667	29.3333
8766	3	52	1	172.72	85	28.4927	1	0	0	0	0	0	0	0	0	0	0	0	0	0	0	0	0	0	0	1	1	1	1	0	1	0	5320	76	124.818	77.0909	93	15	36.9778	97.6	20	24	121	142	4	9.35	102	0.7	13
8781	0	75	0	157.886	43	17.2497	0	0	0	0	0	1	0	0	0	0	0	0	0	0	0	0	0	0	0	0	0	0	0	0	0	6	1840	94	115.192	58.2692	77.2436	20	36.2222	97.0476	19.3333	22.3333	112	139.333	4.83333	9.95	102.667	5.4	47.3333
8789	0	89	0	152.4	60	25.8334	0	0	0	1	0	0	0	1	0	0	0	0	0	0	0	0	0	0	0	1	1	1	1	0	1	7	406	77	108.905	50.2857	64.4286	20	36.7444	96.9545	17	25	149.5	135.5	4.75	8.8	98.5	1.35	41
8803	0	74	1	170.18	79	27.2778	0	0	0	0	0	0	0	0	0	0	0	1	0	1	0	0	1	0	0	0	1	1	1	0	1	1	3400	87	99.6818	47.8636	60.3182	25	37.1759	96.6087	14.5	23	124	136.5	4.15	8.6	103	0.85	24.5
8813	0	51	1	172.72	90	30.1687	1	1	1	0	0	0	0	0	0	0	0	0	0	1	0	0	1	0	0	1	1	1	1	0	1	3	1220	68	119.421	65.2105	83.3684	18	36.7333	95.8182	14.5	25.5	122	137	4.05	9.2	101	0.75	13.5
8819	0	76	0	154.94	92.5	38.5314	1	1	1	0	0	1	0	0	1	1	1	0	0	0	0	0	1	0	0	0	0	0	0	0	0	0	610	87	110	64.9231	85.3333	22	36.75	97.9	13	34	170.5	138.5	3.77143	6.3	99	0.7	10
8837	2	26	1	167.64	67.7	24.0898	0	0	0	1	0	0	0	0	0	0	0	0	0	0	0	0	0	0	0	0	0	1	0	0	0	1	2195	87	104.5	59.5	74.5	15	36.9583	98.8571	12	27.5	93.5	142	3.9	9.1	106.5	0.75	9
8838	0	60	1	177.8	108.7	34.3848	0	0	0	0	0	0	0	0	0	0	0	0	0	0	0	0	0	0	0	0	0	0	0	0	0	3	2372	78	120.938	50.8125	74.1875	15	36.9167	97.4286	18	23	187	143	4.6	8.4	107	0.6	27
8844	3	79	0	162.56	79	29.8951	1	0	0	1	0	0	0	0	1	0	0	0	0	1	0	0	0	0	0	0	0	0	0	0	0	6	2280	72	114.462	48.6923	77.6154	16	36.8074	97.25	14	24	171.5	139	4.2375	8.4	108	0.7	9
8845	3	35	1	190.5	107	29.4845	1	1	1	0	0	0	0	0	0	0	0	0	0	0	0	0	0	0	0	0	0	0	0	0	0	1	5130	84	130.267	66.3333	87.6444	15	36.4722	97.4	14	27	137	140	3.6	8.80317	103	0.8	14
8857	0	78	0	158.734	59	23.4159	1	0	0	0	0	0	0	0	0	0	0	0	1	0	0	1	0	0	0	1	1	0	1	0	1	5	1840	74	148.917	55.625	88.8611	17	36.4074	97.7917	18	27	95	139	5.46667	9	99	7.6	60
8861	3	83	0	152.4	82	35.3056	1	0	0	1	0	0	0	0	0	0	0	0	0	0	1	0	0	0	0	0	1	1	1	0	1	2	578	120	96.44	62.08	73.5333	18	36.037	95.6111	13	17	210	128	4.2	7.5	102	0.8	20
8870	0	81	0	162.56	62.5	23.6512	1	1	1	0	1	1	0	0	0	1	0	0	0	1	0	0	0	0	0	1	1	1	1	0	1	8	3125	79	117.561	62.1707	83.2439	20	37.6759	98.725	16.75	19.25	161.25	130	4.24	7.625	98.25	1.025	20.75
8875	3	70	1	167.64	208	74.013	0	0	0	0	0	0	0	0	1	0	0	0	0	1	0	0	1	0	0	0	1	1	0	0	0	1	2850	56	123.833	73.2778	90.1296	16	36.5667	94.75	14	22.5	97	137.5	4	8.6	105	0.9	14
8889	0	82	0	157.48	53.6	21.6129	0	0	0	1	0	0	0	0	0	0	0	0	0	1	0	1	1	0	0	1	1	0	1	0	1	5	2160	80	138.295	50.9091	77.0606	17	37.1167	99.5217	15	19.5	183.5	135.5	3.62	7.85	105	1.1	25.5
8890	3	80	1	172.72	95	31.8448	1	1	1	0	0	1	0	0	0	1	1	0	0	0	0	0	0	0	0	1	1	1	1	0	1	8	4120	81	119.059	65.3235	84.5	18	37.6389	97.3529	17	18	140.5	137.5	3.925	8	106.5	1.4	20.5
8899	0	74	0	172.72	64	21.4533	1	0	0	1	0	1	0	0	0	0	0	0	0	1	0	0	1	0	0	0	0	1	1	0	1	2	2815	76	99.3448	48.931	66.7556	17	36.9259	99.7692	12	23	112.5	141	4.35	7.75	110	0.9	14
8902	1	76	0	162.56	100	37.8419	0	0	0	0	0	1	0	0	0	0	0	1	0	0	0	0	1	0	0	1	1	1	1	0	1	6	1840	66	135.115	54.9231	81.6538	18	36.8889	98.9167	12.6667	29	88.6667	138.667	3.95	8.26667	101	3.9	27.3333
8908	0	25	1	193.04	208	55.8173	0	0	0	1	0	0	0	0	0	0	0	0	0	0	0	0	0	0	0	0	1	0	0	0	0	0	600	76	118.636	69.8182	86.0909	17	36	98.6364	17	23	94	143	3.8	9.5	107	1	13
8920	0	88	1	182.88	96.2	28.7636	1	1	0	1	0	1	0	0	1	0	1	1	0	0	1	1	0	0	0	0	1	1	1	1	1	9	2445	85	103.091	59.7576	79.0404	20	37.6358	96.1613	17.5	19.5	119.5	136.5	4	8.75	103.5	4.3	75.5
8921	0	77	1	167.64	62.9	22.3818	1	0	0	1	0	1	0	0	0	1	0	0	0	0	0	0	0	0	0	1	1	1	1	0	1	6	3960	91	92.7551	49.8163	65.449	29	37.0444	91.9318	14.5	30	138	144.5	4.4	9.3	104.5	1.4	100
8924	0	37	1	180.34	90.7	27.8884	0	0	0	0	0	0	0	0	0	0	0	0	0	0	0	0	0	0	0	0	0	0	0	0	0	10	1970	94	116.333	71.7333	86.3333	18	37.0458	97.6562	16.25	17.5	131.375	143.2	4.0875	7.4	114	1.475	19.5
8942	0	55	1	187.96	114	32.2681	1	1	0	1	0	1	0	0	0	0	1	0	0	1	0	1	0	0	0	1	1	1	1	0	1	6	4345	73	96.3529	67.5	81.6176	16	37.625	99.6111	17	18.5	137	142	4.53333	8.51614	111	1.2	18
8943	1	80	0	162.56	70	26.4893	0	0	0	0	0	1	0	1	0	0	1	0	0	0	0	0	0	0	0	1	1	0	0	0	0	5	1670	71	101.111	58.1481	79.8148	22	36.9321	99.8621	11	21	89	132	3.85	7.3	104	0.9	14
8945	3	84	0	149.86	59.1	26.3158	1	0	0	0	0	0	0	0	0	0	0	0	0	1	0	0	0	0	0	0	0	0	0	0	0	2	2030	70	98.35	40.3	59.65	19	37	95.5	13	24.5	200.5	129.5	4.05	7.85	96	1.25	16
8948	0	74	0	172.72	50.5	16.928	1	0	0	0	0	0	0	0	0	0	0	1	0	1	0	0	0	0	0	0	1	1	0	0	1	3	1570	91	115.19	44.6667	68.1746	19	36.9352	95.1429	17.5	19.6667	382	139	4.4	8.35	106	1.4	40
8957	0	84	1	165.1	78.2	28.6888	1	0	0	1	0	0	0	0	0	0	0	0	0	1	0	0	0	0	0	1	1	1	0	0	1	0	1400	86	114.25	61.5938	81.375	19	36.2767	98.75	9.5	32.5	122	141	3.55	8.7	102.5	1.05	24
8964	0	66	1	172.72	95	31.8448	1	0	0	0	0	0	0	0	0	0	0	0	0	1	0	0	1	0	0	0	0	0	0	0	0	2	1600	62	120.571	58.4286	80.0238	14	36.6852	96.1	18	24	97	138	4.8	9.11301	101	1.2	14
8969	1	72	0	167.64	63.3	22.5241	0	0	0	0	0	1	0	1	0	1	0	0	0	0	0	0	0	0	0	0	1	1	1	0	1	2	1325	57	97.3448	53.5517	68.1494	15	36.6667	98.0476	8.5	27	101.5	142.5	4.15	9.1	111	1.15	21.5
8970	1	75	1	177.8	57.7	18.2521	0	0	0	0	0	1	0	1	0	1	0	0	0	0	0	0	0	0	0	0	0	0	0	0	0	4	2025	84	107.2	69	81.7333	22	37.0278	93.0667	14	28	92	139	4.1	8.92551	101	0.7	17
8979	3	40	1	177.8	138	43.6531	1	0	0	0	0	0	0	0	0	0	0	0	0	1	1	0	1	0	0	0	0	0	0	0	0	1	2200	89	106.35	60.7	75.9167	17	36.5	95.3	15	26	137	140	3.96667	8.70871	103	0.65	8
8983	0	64	1	175.26	79.4	25.8497	0	0	0	0	0	1	0	0	0	0	0	1	0	0	0	0	0	0	0	0	1	1	1	0	0	6	1840	82	98.5	40.6	59.2	20	37.3889	95.4286	19	23	58	134	4.8	8.2	97	8.4	45
8990	1	43	0	140	66.6	33.9796	0	0	0	0	0	0	0	0	0	0	0	0	0	0	0	0	0	0	0	0	0	0	0	0	0	10	1840	104	109.179	61.0357	80.3214	17	37.0794	99	14	18	64	136	5.3	8.8	109	5.4	34
8996	0	81	0	152.4	66.8	28.7612	0	1	0	0	0	1	0	0	1	0	0	0	0	0	0	0	0	0	0	1	1	1	1	0	1	3	1535	66	118.824	45.2941	70.9412	17	38.1333	96.4286	21	24.5	169.5	139.5	3.86667	9.2	98	2	64.3333
9005	0	85	0	167.64	65.8	23.4137	0	0	0	0	0	0	0	0	1	0	0	0	0	0	0	0	0	0	0	1	1	1	1	0	1	1	2000	77	91.1111	44	59.7037	15	36.7083	97.4286	13.6667	23.3333	129.667	131.667	4	9.2	98.6667	0.833333	18.3333
9030	0	57	1	182.88	92.4	27.6274	1	0	0	0	0	0	0	0	0	0	0	0	0	0	0	0	1	0	0	0	1	1	1	0	1	4	2085	92	93.6667	52.5263	64.625	15	37.5903	91.4737	11.5	23	138	132.5	4.86667	7.15	103	0.75	7
9031	3	86	1	167.64	144	51.2398	1	0	0	1	0	1	0	0	1	1	0	0	0	0	0	0	0	0	0	1	1	1	0	0	1	4	3080	74	117.04	57.4	77.28	22	37.4444	95.381	15.5	26	111.5	135.5	4.43333	8.3	99	1.6	40
9034	3	64	0	162.747	100	37.7549	1	0	0	0	0	0	0	0	0	0	0	0	0	1	0	0	1	0	0	1	1	1	1	0	1	2	3935	78	114.345	48.8621	70.6897	27	36.5444	95.12	17	25	171	142	3.9	8.74307	104	0.7	11
9040	0	89	1	172.72	74	24.8054	1	1	0	0	0	0	0	0	0	0	1	1	0	0	1	0	0	0	0	0	1	1	1	0	0	5	755	111	114	59.5	76	22	36.7	91	22.6667	18.3333	147.667	132.333	5.43333	8.53333	96.6667	6.66667	118.667
9043	0	79	1	175.26	73.4	23.8963	1	0	0	0	0	0	0	0	1	1	0	0	0	0	0	0	0	0	0	1	1	1	1	0	1	5	10	71	118.185	42.4074	66.7037	15	36.8704	99.2593	22.6667	23.6667	151.6	141.4	5.51667	9.45	100	9.85	63.5
9070	0	81	1	165.1	69.2	25.387	1	0	0	0	0	0	0	0	1	0	0	0	0	0	0	0	0	0	0	0	0	0	0	0	0	2	1175	84	128	57.6875	81.125	21	36.8472	97.6667	12	26	181.5	131	4.9	7.75	98.5	1.2	17
9097	0	88	1	172.72	89.7	30.0682	0	0	0	1	0	0	0	1	1	0	0	0	0	0	0	0	0	0	0	0	0	0	0	0	0	4	1827	75	116.524	52	70.9048	19	36.4028	96.375	14	21.5	96	140	3.95	7.9	108.5	1.85	57
9110	3	74	1	172.72	78	26.1462	0	0	0	1	0	1	0	0	0	0	0	0	0	0	0	0	0	0	0	0	1	1	1	0	1	6	1575	82	117.407	53.7407	75.4938	16	38.1875	98.3704	17.3333	23	144	142.333	5.2	9.1	107.333	3.1	64.5
9124	0	40	0	167.64	197	70.0989	0	0	0	0	0	0	0	0	0	0	0	1	0	0	0	1	1	0	0	1	1	0	1	0	0	4	1915	82	127.167	64.625	84.3478	20	37.5873	96.7037	14.5	23.5	274.5	135	4.63333	8.4	101.5	0.5	19
9132	0	78	1	180.34	54.5	16.7576	0	0	0	1	0	0	0	0	0	0	0	0	0	0	0	0	0	1	0	1	1	0	1	0	1	4	1660	100	116.087	61.0652	80.2609	19	37.6615	96.28	15	23.3333	124.667	146	3.5	8.3	111	1.2	37.6667
9133	0	79	1	180.34	109	33.5152	1	0	0	0	0	0	0	0	1	0	0	1	0	1	0	0	1	0	0	0	0	1	1	0	0	1	4715	70	128.92	54.78	79.4933	14	36.625	95.4898	13	24	108.5	139	3.9	9.2	106	0.65	18.5
9148	0	42	0	165.1	61.5	22.5622	0	0	0	0	0	0	0	0	0	0	0	0	0	0	0	0	0	0	0	0	1	0	0	0	1	6	35	92	143.478	84.1304	108.609	19	36.5417	95.3158	17.75	18.5	149.25	135.25	3.7	6.8	102.75	5.325	48
9157	0	61	1	165.1	56.7	20.8012	1	0	0	0	0	1	0	1	1	0	0	0	0	0	0	0	0	0	0	1	0	1	1	0	1	0	5300	102	119.95	84.15	96.55	20	36.5463	96.6111	12.5	33	114.5	141	3.8	7.9	99.5	0.85	16.5
9158	0	77	0	152.4	57	24.5417	1	0	0	1	0	0	0	0	1	0	0	1	0	0	0	0	0	0	0	1	1	1	0	0	1	5	750	80	115.032	60.5	78.5778	22	37.1515	97.7	16	18.5	113	142	4.1	8.1	111.5	1.55	42
9163	0	81	0	165.1	80	29.3492	1	1	0	0	0	0	0	0	0	1	0	0	0	1	0	0	0	0	0	1	1	1	1	0	1	3	2580	65	99.6	47.9	74.85	15	36.4167	97.6	15	23.5	119	139	3.73333	8.4	104	1	26
9173	0	72	1	171.45	96.9	32.9647	1	0	0	0	0	0	0	0	0	0	0	0	0	1	0	0	1	0	0	1	1	1	1	0	1	1	2100	84	100.485	58.5152	73.7071	16	37.6538	96.6429	11	26	108	139	3.6	9	106	0.8	11
9178	3	81	1	170.18	68	23.4797	1	0	0	1	0	1	0	0	1	0	0	0	0	0	0	0	0	0	0	1	1	1	1	0	1	6	2820	78	118.172	61.3103	90.4828	18	36.0202	98.3448	12.5	26	124.571	135.2	5.25	8.85	103.333	1.03333	27
9186	0	85	1	177.8	88	27.8368	1	1	1	1	0	1	0	0	0	0	1	0	0	1	1	0	0	0	0	1	1	1	1	0	1	6	3055	88	100	51.5769	67.3867	30	38.0404	95.6818	12	22.3333	199.667	135.25	3.95714	7.9	106	1.06667	22.6667
9189	0	72	1	177.8	100	31.6327	1	0	0	0	0	1	0	0	0	1	0	1	0	0	0	0	0	0	0	1	1	1	1	0	1	2	1920	68	112.276	63.3103	80.023	18	36.0833	96.8966	13.5	24	196	138.5	4.16667	8.3	105	0.766667	17
9200	0	85	1	172.72	80.3	26.9172	0	0	0	1	0	1	0	0	0	0	0	0	0	0	0	1	0	0	0	0	1	1	1	0	1	7	1500	80	101.44	50.82	67.966	16	36.6746	98.3721	16.3333	27	176	149.333	3.96667	8.6	111	1.36667	35
9204	3	75	0	160.02	91	35.538	1	1	0	0	0	1	0	0	0	0	0	0	0	0	0	0	0	0	0	1	1	1	1	0	1	5	3940	80	101.088	50.2941	67.1765	12	36.6111	99.8065	14.5	21	105.5	140	3.55	8.75	108	0.9	15.5
9227	0	71	0	170.18	99.6	34.3908	0	0	0	1	0	0	0	1	1	0	0	0	0	0	0	0	0	0	0	0	1	0	0	0	1	2	1450	81	116.5	52.9737	72.1171	17	36.8314	96.5294	13	32	101	138	4.2	8.98657	97	0.5	13
9236	0	78	0	162.56	61	23.0835	1	0	0	0	0	0	0	0	1	0	0	0	0	1	0	0	0	0	0	1	1	1	1	0	1	1	4975	65	120.765	56.9412	82.2353	22	36.2444	97.8	14.3333	33.3333	137.333	138.667	3.775	8.95	95	0.666667	22.3333
9238	3	79	1	170.18	77	26.5873	1	0	0	0	0	0	0	0	0	0	0	0	0	1	0	0	0	0	0	0	0	0	0	0	0	2	1430	58	122.391	53.913	76.7391	18	36.9444	97.8333	11	26	120	142	4.2	8.5	109	0.8	11
9247	0	69	1	180.34	115.9	35.6368	1	0	0	1	1	1	0	0	0	1	0	0	0	0	0	0	1	0	0	0	0	0	0	0	0	2	2050	70	114.16	57.4	75.3333	15	36.4085	98.3158	15.5	26.5	178.286	136.5	4.6	8.55	101.5	1.25	24.5
9248	0	80	1	177.8	101.3	32.0439	0	1	0	1	0	1	0	0	0	0	0	0	0	0	0	1	0	0	0	1	1	1	1	0	1	2	1072	57	166.864	51.25	92.0119	16	36.4444	98.3214	14	26	87	139	4.2	8.98152	103	1.75	29
9258	3	74	1	157.48	60	24.1936	1	1	0	1	0	1	0	0	1	1	1	1	0	1	1	1	0	1	0	0	1	1	1	1	0	8	1390	112	79.0476	49.0741	63.4691	15	36.7265	99.3871	14.8	19.6	286.5	135.667	3.91667	7.775	104.6	1.26	19
9263	0	69	1	180.34	81	24.9058	1	1	0	1	0	0	0	0	0	0	0	0	0	1	0	0	0	0	0	1	1	1	1	0	1	0	2215	73	129.769	54.5769	74.7308	21	36.6204	96.6	13.5	25	113	139	3.95	9.3	104.5	0.85	21
9265	0	71	1	174.303	82	26.9902	0	0	0	0	0	0	0	0	0	0	0	0	0	0	0	0	1	0	0	0	0	1	1	0	0	2	2775	70	127.96	63.2	82.6026	17	36.7083	98.2609	12.5	26	111	138.5	3.5	8.7	104	0.8	14.5
9269	3	81	0	167.64	73	25.9757	0	1	0	0	0	1	0	0	0	0	0	0	1	1	0	0	0	0	0	0	0	0	0	0	0	2	752	80	136.034	58.6552	81.5172	13	37.1155	97.2759	13	26	131	139	4.2	8.5	104	1.4	28
9284	0	76	0	157.48	70.8	28.5484	1	0	0	1	0	1	0	0	0	0	0	1	0	0	0	0	0	0	0	0	1	1	1	0	1	8	3595	60	150	44.8718	79.9145	22	36.5972	96.7436	18.3333	23.6667	186.4	132.2	3.92	9	94.6667	3.03333	45.3333
9289	3	83	1	165.1	58.8	21.5716	1	1	0	1	0	1	0	0	1	1	0	0	0	0	0	0	0	0	0	1	1	1	1	0	1	3	3440	73	101.316	56.0526	71.1403	17	36.4583	97.0667	15	26	109	139	3.83333	8.9	100.5	1.5	28
9303	0	37	1	172.72	77	25.811	0	0	0	0	0	0	0	0	0	0	0	0	0	0	0	1	0	0	0	0	0	0	0	0	1	10	962	81	93.2857	51.9714	65.7429	17	36.9091	99.4118	12.8333	15.1667	112.167	143.333	4.18333	6.91667	118.333	3.78333	30
9325	0	64	1	173.036	55	18.3692	0	0	0	0	0	0	0	0	0	0	0	0	0	0	0	1	0	0	0	0	0	0	0	0	1	8	485	86	116.905	50.4762	72.9048	18	36.7889	98.7143	12.3333	22.3333	131.75	142.75	3.74	8.6	112.333	0.466667	6.33333
9335	0	67	1	174.594	81.3	26.6706	0	0	0	0	0	0	0	0	0	0	0	0	1	0	0	1	0	0	0	0	0	0	0	0	0	5	2440	75	106.459	63.5676	77.8198	12	38.1574	96.359	18	28	132	141	4.2	9.14148	99	0.7	14
9336	0	77	1	180.34	81	24.9058	0	0	0	0	0	0	0	0	1	0	0	0	0	0	0	0	1	0	0	0	1	0	1	0	1	12	2975	91	126.267	51.8889	74.9704	17	37.4841	97.3514	12.3333	24	141.333	138.667	3.56667	8.5	106	1.06667	77.3333
9337	3	83	0	167.64	75.3	26.7941	1	1	1	0	0	1	0	0	0	1	0	0	0	0	0	0	0	0	0	1	1	1	0	0	1	1	2645	85	104.35	51.85	69.35	18	36.6019	96.7857	12	23	163	132	4.16667	7.75	101	0.7	21
9338	0	77	1	157.48	70	28.2259	1	0	0	0	0	1	0	0	1	0	1	1	0	0	0	0	0	0	0	1	1	1	1	0	1	3	3480	102	101.31	55.9655	69.8966	25	36.0833	98.3704	15.5	21.5	179	130.333	4.025	8.19354	98	1.16667	19
9358	3	47	1	185.42	157.6	45.8398	0	0	0	0	0	1	0	1	0	1	1	0	0	0	0	0	0	0	0	0	0	0	0	0	0	10	800	116	80.1	40.825	53.7724	28	38.5269	96.0571	21.6667	17.6667	160.2	132	5.75556	8.33333	98.6667	6.6	118.667
9361	0	85	0	152.4	52	22.3889	1	1	1	0	0	0	0	0	0	0	0	0	0	1	1	0	1	0	0	0	0	0	0	0	0	2	3330	62	107.286	50.7143	69.9365	19	35.8611	96.2632	15	24	129	143	3.9	9.2	108	0.6	15
9369	3	51	1	182.88	89.8	26.85	1	1	0	0	0	0	0	0	0	0	0	0	0	0	0	0	1	0	0	1	1	1	1	0	1	2	3935	77	90.6571	55.5143	67.2952	15	37.0278	100	14.5	23.5	118	138.5	3.63333	8.65	104.5	0.8	11.5
9371	3	80	1	175.26	61	19.8593	1	0	0	0	0	0	0	0	0	0	0	0	0	1	0	0	0	0	0	1	1	1	1	0	1	3	2795	66	100.744	49.9487	66.8803	16	36.6869	99.7222	9.5	26.5	104	138.5	4	8.3	106.5	0.75	10.5
9384	0	60	1	185.42	120	34.9034	1	0	0	0	0	0	0	0	0	0	0	1	0	1	0	0	0	0	0	0	1	1	1	0	1	2	3825	70	144.923	69.0769	103.923	17	36.7644	99	15.5	27	127.714	137.2	3.3875	9	100.333	3.2	57
9398	0	60	1	180.34	208	63.9557	1	0	0	1	0	0	0	0	0	0	0	0	0	0	0	0	0	0	0	1	1	1	1	0	1	2	4420	77	127.556	65.6667	86.2963	16	36.0463	96.1111	14	24.5	126	138	4.96667	7.83333	104	0.95	12
9419	0	38	1	172.72	92	30.8392	0	1	1	0	0	0	0	0	0	0	0	0	0	0	0	0	0	0	0	1	1	1	1	0	1	1	2075	94	105.935	65.6452	79.043	21	37.0556	96	15	21.5	111	137	4.45	7.65	105	1	17
9424	0	43	1	182.88	86	25.7138	0	0	0	0	0	0	0	0	0	0	0	0	0	0	0	1	0	0	0	0	1	1	0	0	0	7	1850	101	99.7308	55.6154	70.3205	19	37.0988	97.8	15	21.25	129	130.75	3.575	7.93333	98	1.45	19.25
9428	0	80	0	140	54.5	27.8061	0	0	0	0	0	0	0	0	0	0	0	1	0	1	0	0	0	0	0	1	0	1	1	0	0	3	1492	48	117.645	36.3548	63.3333	15	36.9008	97.7586	13.5	20.5	85	133	4.23333	8.197	103.5	1.13333	30
9429	0	76	1	172.72	90.9	30.4704	1	0	0	0	0	0	0	0	0	0	0	0	0	1	0	0	1	0	0	0	1	0	0	0	0	2	825	73	121.038	53.8077	76.2179	17	36.9444	98.3214	11	25	103	140	4.2	8.8	108	1.2	28
9440	3	56	0	162.56	95.8	36.2525	0	0	0	0	0	1	0	0	0	1	0	0	0	1	0	1	0	0	0	0	1	0	1	1	1	0	765	111	122.87	80.6522	94.7246	26	36.8889	98.0556	18	29	128	140	3.9	9.3	97	1.1	30
9444	3	78	1	193.04	76.6	20.5558	0	1	1	0	0	1	0	0	1	0	1	0	0	0	0	0	0	0	0	0	0	0	0	0	0	4	2615	101	108.8	57.12	81.72	21	37.0111	96.1304	15.5	22	102	134.5	4.06667	7.6	101	1.7	26
9452	0	78	0	169.2	80	27.944	1	0	0	0	0	1	0	0	0	0	0	1	0	1	0	0	0	0	0	1	1	1	1	0	1	1	1290	72	125.333	54.0833	77.8333	24	36.8611	95.2143	12	26	212	142	3.9	10.35	108	1	33
9453	0	73	0	167.64	73	25.9757	1	0	0	0	0	0	0	0	1	0	0	0	1	0	0	0	0	0	0	1	0	1	1	0	1	2	3405	97	118.073	50.5122	73.0325	20	36.8194	98.4634	11.5	28.5	122	127.5	4.65	7.9	92.5	0.4	16.5
9461	0	76	1	172.72	90	30.1687	1	0	0	0	0	0	0	0	0	0	0	0	0	1	0	0	1	0	0	1	1	1	1	0	1	2	1073	77	105.333	65.7407	85.2222	17	36.6825	98.56	15.5	20.5	221	130.5	4.26667	7.45	99	1.25	19
9473	0	67	1	170.18	65	22.4438	0	0	0	0	0	1	0	0	0	1	1	0	1	0	0	1	0	1	0	0	1	1	1	1	1	8	665	70	115.318	55.0455	69.6818	15	35.4028	95.75	16.6667	22	124.8	133.2	3.96	7.76667	100	3.3	60
9477	2	57	1	160.02	55.7	21.7524	0	0	0	0	0	1	0	1	0	0	0	1	0	0	0	0	0	0	0	0	1	1	1	0	1	3	3245	90	114.7	75.35	84.3889	18	36.4583	95.4667	18	21	131	140	4.75	9.3	105.333	4.63333	82.6667
9480	3	65	1	167.64	72.6	25.8334	1	0	0	0	0	0	0	0	1	0	0	0	0	1	0	0	0	0	0	0	0	0	0	0	0	1	3350	74	128.158	72.7368	91.2105	18	37.0444	99.25	12	28	119	137.5	4.03333	8.45	101.5	0.6	12.5
9482	0	69	1	182.88	91.7	27.4181	1	1	0	0	0	0	0	0	0	1	0	0	0	1	0	0	0	0	0	0	0	1	1	0	1	3	1258	72	147.217	73.85	92.5	21	37.5	99.2381	17	18.6667	281	134.333	4.63333	7.9	103.333	1.7	37.6667
9488	0	78	1	170.18	83	28.659	1	1	0	0	0	0	0	0	0	0	0	0	0	1	0	0	0	0	0	1	1	1	0	0	1	1	1820	84	113.926	58.5185	76.9877	18	36.8611	97.7917	15	25	134	141	4.2	9.3	105	0.8	13
9534	0	59	1	175.92	90.7	29.3073	0	0	0	0	0	0	0	0	0	0	0	0	0	0	0	0	0	0	0	1	1	1	0	0	1	4	1187	78	109.687	52.1493	69.7273	17	36.5444	95.8939	14	24	100	137	3.6	8.1	103	0.733333	15
9547	0	64	1	167.64	129	45.9023	0	0	0	1	0	0	0	0	1	0	0	0	0	1	0	0	0	0	0	0	1	1	1	0	1	2	2225	61	113.696	60.7826	78.4203	18	36.0741	96.4348	12	27	98	139	4.25	8.68013	104	0.9	15
9555	0	48	1	175.26	76.4	24.873	0	0	0	0	0	0	0	0	0	0	0	0	0	0	0	0	0	0	0	0	1	0	1	0	0	7	3525	71	106.913	63.2174	77.7826	17	37.1875	97.2174	13	21	79	139	3.9	7.3	109	1.2	24
9567	0	74	1	173.497	74	24.5837	0	0	0	0	0	1	0	0	1	0	0	0	0	0	0	1	0	0	0	0	1	1	1	0	1	6	1154	107	108.88	50.4	68.84	20	37.8095	98.3871	16	22	97.5	142.667	3.93333	7.9	108.667	2.56667	67
9569	0	68	1	170.18	66	22.7891	1	1	1	0	0	0	0	0	0	0	0	0	0	1	0	0	0	0	0	1	1	1	1	0	1	3	3265	66	130.852	68.1481	86.1071	16	35.6641	96.7778	14	25.3333	137	139.667	4.15	8.1	104.667	1.1	17
9575	0	60	0	165.1	50.5	18.5267	0	0	0	0	0	1	0	0	0	0	0	0	0	0	0	0	0	0	0	0	0	0	0	0	0	7	300	79	109.233	59.4667	76.0555	19	37.8444	96.5161	15	27	106.5	144	4.05	8.8	107	1.4	26
9589	0	87	1	177.8	195	61.6838	0	0	0	1	0	0	0	0	0	0	0	0	0	1	0	0	0	0	0	0	0	1	0	0	0	3	700	60	125.871	59.9677	83.2444	18	37.3056	95.5789	15	23.5	126.5	137	3.65	8.5	102.5	1.125	15
9619	0	82	0	167.64	122	43.4115	1	0	0	0	0	1	0	0	0	0	0	1	0	0	0	0	0	0	0	1	1	1	0	0	1	3	2401	69	145.111	52.5278	81.5833	19	36.4167	96.6286	12	24	251.5	138.5	4.45	8.15	107	2	63
9620	0	78	0	160.02	88.4	34.5226	1	0	0	1	0	0	0	0	0	0	0	0	0	1	0	0	0	0	0	1	1	1	1	0	1	3	1249	90	109.987	53.9873	79.8987	14	36.9867	98.9	14	22	156.222	136	4.7875	9	108	0.666667	18
9622	0	47	1	172.72	118.3	39.6551	0	0	0	0	0	0	0	0	0	0	0	1	0	1	1	0	0	0	0	1	1	0	1	0	1	3	665	75	135.417	71.4583	92.7778	16	36.5159	98.45	17	24	173.333	139.333	4.275	8.5	102.333	2	30
9623	0	89	1	177.8	180	56.9389	0	0	0	0	1	0	0	0	0	0	0	0	0	1	0	0	0	0	0	0	1	1	0	0	1	6	2135	70	155.222	69.2222	105.588	18	36.7037	95.2222	12	24	108	142	4.6	8	111	1.2	32
9626	0	70	0	169.2	80	27.944	0	0	0	1	0	1	0	0	1	1	0	0	0	0	0	0	1	0	0	1	1	0	1	0	1	5	862	71	122.35	45.9	71.3833	27	36.6389	97.4211	13.5	34	208	141	4	10.3	97.5	2.2	58
9629	0	79	1	180.34	113.7	34.9604	1	0	0	1	0	0	0	0	0	0	0	1	0	0	0	0	0	0	0	0	1	1	1	0	1	2	2925	53	142.333	48.4444	79.7407	16	36.6806	96.75	11.5	29	123	137.5	3.95	8.7	101	2.5	26.5
9634	0	60	1	172.72	89.9	30.1352	1	0	0	0	0	0	0	0	0	0	0	0	0	0	0	0	0	0	0	1	0	1	1	0	1	2	1980	56	98.7143	47.8095	64.7778	13	36.6333	99.381	12	25	333	136	3.75	8.30509	103	1	13
9637	0	62	0	157.48	63.5	25.6049	1	1	0	0	0	0	0	0	0	0	0	0	0	0	0	0	0	0	0	1	1	1	1	0	1	1	3695	69	101.087	56.1739	71.6812	17	36.1	99	12	23	113.5	140	3.93333	7.7	109.5	0.45	10
9664	3	72	1	182.88	96.5	28.8533	0	0	0	1	0	1	0	0	0	0	0	1	0	0	0	0	0	0	0	0	0	0	0	0	0	5	2735	73	97	55	69	18	35.8667	97.3333	16.5	22	166.333	137	4.8	9.2	103.5	2.2	66
9672	0	46	0	167.64	127	45.1906	1	0	0	0	0	1	0	0	0	1	1	0	0	0	0	0	0	0	0	1	1	1	1	0	1	0	3690	93	130.778	58.0741	75.0769	23	36.5714	96.875	14.5	29.5	137	138.5	3.95	9.23333	98.5	0.7	15
9676	0	61	1	180.34	83.1	25.5515	1	0	0	0	0	0	0	0	0	0	0	0	0	0	0	0	0	0	0	1	0	1	1	0	1	1	1810	72	115.743	68.8857	84.5048	18	36.4028	97.087	14	22	96	132	3.7	7.3	100	0.7	10
9677	3	85	0	149.86	56	24.9354	1	1	0	0	0	1	0	0	0	0	0	0	0	1	0	0	1	0	0	1	0	1	1	0	1	2	1810	75	107.419	49.6452	69.9462	21	36.619	97.7143	10	28.5	136	140	4.16667	8.2	105.5	0.8	18.5
9688	3	55	1	167.64	140.5	49.9944	1	0	0	0	0	0	0	0	0	0	0	1	0	1	0	0	0	0	0	1	1	1	1	0	1	2	2470	66	110.857	71.7619	92.2063	19	36.4259	94.625	14	30	169	136.5	4.23333	8.6	96.5	1.5	34
9691	0	87	0	157.48	80.9	32.621	1	0	0	0	0	0	0	0	1	1	0	0	0	1	0	0	0	1	0	0	1	1	1	0	1	3	3040	78	95.5185	49.963	70.679	20	36.3944	97.8148	18	20	154.5	140.5	4	8	106.5	2.25	57.5
9702	0	79	1	172.72	72	24.135	1	0	0	1	0	1	0	0	0	0	0	0	0	0	0	1	0	0	0	0	1	0	0	0	0	7	2355	70	120.25	50.1429	72.6071	22	37.0952	94.6471	8.66667	38	206	142.667	4.6	9.2	101	0.733333	57.3333
9704	3	65	0	167.64	113.4	40.3513	1	1	0	1	0	0	0	0	0	0	0	0	0	1	0	0	1	0	0	1	1	1	1	0	1	1	2212	83	102.231	49.5897	67.4701	18	36.5648	94.6176	13	25	119	142	4	8.5	108	0.8	17
9705	0	51	1	177.095	97.9	31.2155	0	0	0	0	0	0	0	0	0	0	0	0	0	0	0	0	0	0	0	0	0	0	0	0	0	2	2980	68	124.031	68.1562	86.7813	16	36.5972	97.9677	13.5	28	118.5	140.5	3.7	8.73139	103	0.9	8.5
9706	3	81	1	160.02	63.1	24.6423	0	0	0	0	0	1	0	0	0	0	0	0	0	0	0	0	0	0	0	0	1	1	0	0	0	3	550	66	110.32	57.12	69.68	19	36.4206	94.3846	9	36	119	138	4.2	8.5	97	0.9	19
9708	0	76	1	172.72	55	18.4365	1	0	0	0	0	1	0	1	0	0	0	0	0	0	0	0	0	0	0	1	0	1	1	0	1	6	1840	63	146.571	46.0714	72.2619	13	36.1204	98.1	17	22	131.5	135	3.85	8.35	100	3.35	19.5
9714	0	65	1	175.26	77	25.0683	0	1	1	1	0	1	0	0	0	1	1	1	0	0	0	0	0	0	0	1	1	1	1	0	1	4	2565	94	83.2727	56.3333	69.5	21	36.963	97.129	15.3333	20	334.167	133	4.25	8.9	102	1	27
9723	1	68	1	182.88	73.6	22.0062	0	0	0	0	0	1	0	0	0	0	0	0	0	1	0	0	1	0	0	1	1	1	0	0	1	4	5135	79	159.296	93.8049	111.479	21	35.6778	95.6	15	20	261	141	3.3	8.3	109	0.8	16
9744	3	70	1	177.8	83	26.2552	1	1	1	0	0	0	0	0	1	0	0	0	0	0	0	0	0	0	0	1	1	1	1	0	1	4	5590	90	130.94	78.7	103.927	24	37.0278	95.8378	15.5	21	143	137	3.66667	7.8	104.5	1	10.5
9753	0	66	1	172.72	102	34.1912	0	0	0	1	0	1	0	1	0	1	0	0	1	0	0	0	0	0	0	0	0	0	0	0	0	8	1415	92	144.862	72.8154	95.8519	32	36.9074	94.3333	17	26.5	147.5	142.5	3.75	9.4	103	1.35	46.5
9755	0	68	1	154.94	45.4	18.9116	1	0	0	0	0	0	0	0	0	0	0	0	0	1	0	0	0	0	0	1	1	1	1	0	1	1	1600	91	98.3333	54.7778	69.2963	20	36.9444	95.7826	14	26	94	132	4.4	8.2	96	0.7	10
9758	3	60	1	177.8	69	21.8266	1	1	1	0	0	0	0	0	0	1	0	0	0	1	0	0	1	0	0	0	0	0	0	0	0	1	2575	88	108.182	59.5909	75.7879	21	37.5833	96.5652	15	27.5	109.5	137.5	3.8	7.8	99	0.7	11
9778	3	29	0	140	48	24.4898	0	0	0	0	0	0	0	0	0	0	0	0	0	0	0	1	0	0	0	0	1	0	0	0	0	4	446	93	98.3636	50.1818	66.2424	16	36.7963	96.125	14.6667	27	110.667	139	3.33333	8.4	100.667	0.433333	6.33333
9784	3	79	0	167.64	81	28.8224	1	0	0	0	0	0	0	0	1	0	0	1	0	1	0	0	0	0	0	1	1	1	1	0	1	2	1775	71	136.731	52.3077	73.0769	21	37.4537	97.28	13.5	27	136.5	136.5	3.75	8.75	100	0.7	11
9785	0	69	1	174.431	81.4	26.7533	0	0	0	1	0	0	0	0	0	0	0	0	0	1	0	1	0	0	0	1	1	0	1	0	1	4	1720	77	142.375	62.25	86.1884	26	37.6019	96.3478	12	27	139	139.333	3.4	9.3	104	0.7	13
9798	3	72	1	167.64	79.4	28.253	1	1	0	0	0	1	0	0	0	0	0	1	0	0	0	0	0	1	0	1	1	1	1	0	1	6	1274	86	107.073	67.0244	76.35	21	36.4495	97.56	18	23	213.667	129	4.025	8.6	92	2.16667	49
9801	0	83	0	172.72	77	25.811	1	1	1	0	0	0	0	0	0	0	0	0	0	1	0	0	1	0	0	0	0	0	0	0	0	2	3130	74	113.56	58.04	91.5385	18	36.8426	97.2105	15	23.3333	117	141.667	4.2	8.95	107.667	1.06667	25
9821	0	83	1	177.8	81	25.6225	0	0	0	1	0	0	0	0	1	0	1	0	0	0	0	0	0	0	0	1	1	1	0	0	1	5	2760	77	80.4762	45.9524	63.5238	19	36.2778	97.35	11	33	97.5	142	3.8	8.7	102	1.1	26
9847	3	72	0	149.86	60	26.7165	1	1	1	0	0	0	0	0	1	1	0	0	0	1	0	0	0	0	0	1	1	1	1	0	1	1	2615	66	122.28	62.28	82.28	16	36.4352	98.1818	11.5	26.5	132	139.5	3.7	8.4	105.5	0.6	7
9863	3	58	1	179.07	139.8	43.5975	1	1	1	0	0	1	0	0	0	0	0	0	0	1	0	0	0	0	0	0	0	0	0	0	0	0	5425	101	117.033	64.4667	81.2069	21	37.6854	95.7083	17.5	26	174	141.5	4.26667	9.25	102	0.85	15.5
9865	3	85	1	180.34	80	24.5983	0	0	0	0	0	0	0	0	1	0	0	0	0	0	0	0	0	0	0	0	0	0	0	0	0	5	1051	66	101.909	50.1364	67.3939	20	35.8254	97.3333	17	20	164.5	134.5	4.4	8.2	102	1.5	44.5
9871	3	76	0	160.02	83.5	32.609	0	0	0	0	0	0	0	0	0	0	0	1	0	1	0	0	0	0	0	1	0	0	0	0	1	1	5470	52	154.684	59.3684	82.6842	16	36.3704	99.3	13.5	27.5	214.5	142	3.73333	8.5	105	0.85	27
9877	0	67	0	172.72	90	30.1687	1	0	0	0	0	1	0	0	0	0	0	0	0	1	0	1	0	0	0	1	1	1	1	0	1	5	2185	77	107.579	61.3158	84.1053	17	37.23	96.6818	14	25	157	141.5	3.7	8.6	106.5	0.75	25
9893	0	77	0	149.86	71.8	31.9708	1	0	0	1	1	1	0	0	0	1	1	0	0	0	0	0	0	0	0	1	1	1	1	0	1	9	1140	102	104.355	57.4839	79.871	20	36.6556	99.1875	10.75	26	158.5	142.25	4	8	109.75	0.65	25
9901	3	76	1	187.96	152	43.0242	0	0	0	1	0	1	0	0	0	1	0	1	0	0	0	0	0	0	0	0	0	0	0	0	0	5	840	76	106.667	42.5333	62.9	19	36.1	98.7037	12	26	166.2	139	4.66667	8.65401	106	0.8	28
9902	1	57	0	180.34	198	60.8809	0	0	0	0	0	1	0	0	0	0	0	1	0	1	0	0	0	0	0	0	0	0	0	0	0	3	3140	73	128.913	45.087	73.029	20	36.619	95.0769	16	32	110	145	4.6	8.5	102	2.5	52
9906	0	66	1	175.26	85.7	27.9007	1	0	0	0	0	1	0	0	0	0	0	1	0	0	0	0	0	0	0	1	1	1	1	0	1	1	1510	95	116.952	51.2857	73.1746	17	36.0556	96.2609	14	27	155.833	138	4.18333	9	103	1.05	22.5
9923	0	67	0	149.86	77.1	34.3307	1	0	0	0	0	1	0	1	1	0	0	1	0	0	1	0	1	1	0	0	1	1	0	0	1	4	2250	71	106.622	50.1081	67.7838	15	36.9444	100	13	29	130	140	3.95	10.3	101	4.6	87
9933	0	69	1	182.88	97.2	29.0626	0	0	0	1	0	1	0	0	0	0	0	0	0	0	0	0	0	0	0	0	0	0	0	0	0	1	2590	105	127	64	85	20	37.1795	97.3333	8	32	110	141	3.6	7.6	105	0.7	19
9950	0	47	1	187.96	80	22.6443	1	1	1	0	0	1	0	0	0	1	0	1	0	1	1	0	0	0	0	0	0	0	0	0	0	4	1935	77	105.452	61.0238	76.8016	23	38.0444	96.6154	17.3333	22	139	143.667	4	8.3	108.333	1.13333	18.6667
9953	0	84	0	157.48	79	31.8549	1	0	0	0	0	1	0	0	0	0	0	0	0	1	1	0	0	0	0	1	0	1	1	0	1	2	1360	57	109	45.95	66.9667	15	37.0556	95.9444	11	36	89	145	3.2	8.7	101	1.5	22
9962	0	80	0	160.02	75	29.2896	1	1	1	0	0	0	0	0	0	0	0	1	0	1	0	0	0	0	0	1	0	1	1	0	1	4	1850	58	99.5	36.5	57.5	15	35.4259	100	17	23	140.5	138	4.15	8.4	102	1.25	25
9965	0	89	0	160.02	79.4	31.0079	1	1	0	1	0	1	0	0	0	0	1	1	0	0	0	0	0	0	0	1	1	1	1	0	1	6	2832	69	119.367	57.6	81.4889	18	35.9206	97.871	17	26.3333	192	138	4.15	8.81283	99	1.725	38
9967	0	64	0	167.64	67	23.8407	0	0	0	1	0	1	0	0	0	0	0	0	0	0	0	0	0	0	0	1	1	0	0	0	1	3	680	69	104.696	51.6522	64.5909	18	36.8361	96.2	14	25	100	134	4.2	9.3	99	1.2	23
9970	0	58	1	180.34	75	23.0609	0	1	1	0	0	1	0	0	0	0	0	0	0	0	0	0	0	0	0	0	1	1	1	0	1	4	950	101	131.857	76.6667	95.0636	22	36.1275	98.7105	16	21	152	134.5	5.7	8.35	103	2.35	42.5
9972	0	59	1	182.88	98.9	29.5709	1	1	0	0	0	0	0	0	0	0	0	0	0	1	1	0	1	0	0	0	1	1	1	0	1	1	3850	85	117.92	64.44	83.16	15	36.4222	94.75	15	21	197	140	4	8.2	108	0.866667	18.5
9974	0	39	1	175.26	72.7	23.6684	1	1	0	0	0	0	0	0	0	1	0	0	0	0	0	0	0	0	0	1	0	1	1	0	1	0	3065	79	113.931	64.1379	80.9425	14	36.5	99.8929	14	20	123	135	3.96667	8.27419	106	0.7	9
9981	0	56	0	160.02	66.3	25.892	0	0	0	0	0	0	1	0	1	0	0	0	0	1	0	0	0	0	0	0	1	1	1	0	0	1	1445	83	103.846	55.3462	66.8077	26	37.9048	95.7083	13	20.5	179	134	3.9	8.15	104	0.75	9
9982	0	81	0	152.4	54	23.25	1	0	0	0	0	1	0	0	0	0	0	1	0	1	1	0	1	0	0	0	0	1	1	0	1	3	1265	64	112.435	56.3478	75.2029	16	36.5833	97.2143	14	27	101	140	4	9	103	1.5	35
9986	0	63	1	176.504	104.1	33.4149	0	0	0	0	1	0	0	0	0	0	0	0	0	1	0	0	1	0	0	1	1	1	0	0	1	0	625	62	130.857	63.7857	86.1428	18	36.5185	95.4667	12	26	117	140	3.9	9.1	106	0.8	14
9992	0	35	0	167.64	100	35.5832	1	1	0	0	0	0	0	0	0	1	0	0	0	0	0	0	0	0	0	0	0	1	1	0	1	1	3895	77	100	51.4545	67.6364	17	36.6222	96.7692	12.6667	19.6667	104	142	4.025	8.1	114	0.6	6
9993	3	72	1	187.96	110	31.1359	1	0	0	1	0	0	0	0	0	0	0	0	0	1	0	1	0	0	0	1	1	1	1	0	1	8	2673	87	103.059	63.9706	77.9902	14	36.3611	99.7	13	30.5	92	133	4.86667	7.9	95	0.65	13.5
9997	3	74	0	160.02	82	32.0232	1	1	0	0	0	1	0	0	1	0	0	1	0	1	0	0	1	0	0	1	1	1	1	0	1	1	4325	92	117.138	53.7931	75.1379	21	36.5463	96.6296	17	24.5	178.5	138.5	3.8	8.6	100.5	1	17.5
10017	0	74	0	162.56	125	47.3023	0	0	0	0	0	0	0	0	0	0	0	1	0	1	0	0	0	0	0	0	1	0	1	0	0	2	2510	95	112.095	55.2857	74.2222	26	35.625	92.8235	13	29	137	139	3.1	7.5	100	0.4	5
10023	1	69	1	169.2	80	27.944	0	0	0	0	0	0	0	0	0	0	0	1	0	1	0	0	0	0	0	0	1	1	1	0	1	1	600	57	124.19	58.9048	74.05	13	36.0556	99.3333	13	25	187	140	3.1	8.4405	105	0.8	25
10030	0	77	1	177.8	71.4	22.5858	1	0	0	1	0	0	0	0	0	1	0	0	0	1	0	0	1	0	0	0	0	0	0	0	0	2	2050	70	124.412	46.9412	72.7647	23	36.7407	96.5625	17	21.5	94	132	4.4	9.3	98	1.55	23
10039	0	59	1	175.26	118	38.4164	1	1	0	0	0	0	0	0	0	0	0	1	0	1	0	0	0	0	0	1	1	1	1	0	1	1	4490	55	112.857	54.9524	74.254	16	36.8889	96.8	13.5	27	134.5	140	4.16667	8.8	103.5	0.75	13.5
10046	0	53	0	169.2	80	27.944	0	0	0	0	0	0	0	0	0	0	0	0	0	0	0	0	0	0	0	0	0	0	0	0	0	1	2110	72	113.2	67.65	83.05	16	36.4722	97.4444	14	26	142	136	4.1	8.63983	100	0.5	12
10049	0	63	1	170.18	78.5	27.1052	1	1	1	0	0	0	0	0	0	0	0	0	0	1	0	0	1	0	0	1	1	1	1	0	1	2	1175	68	125.265	66.5882	90.3235	16	36.7917	94.4688	13	24.5	121	137	4.1	8	103.5	1.53333	17.3333
10050	0	69	0	157.48	83.5	33.6694	0	0	0	0	0	0	0	0	0	0	0	0	0	1	0	0	0	0	0	1	1	0	1	0	1	1	4985	67	157.231	67.0385	98.4872	15	37.2917	99.8462	14	29	95	144	3.25	8.7	105	0.6	15
10061	0	76	0	162.56	70	26.4893	0	0	0	0	0	1	0	0	0	0	1	0	0	0	0	1	0	0	0	1	1	1	1	1	1	4	1985	117	102.968	55.2581	70.9688	18	37.4556	99.5556	20	18.5	179.5	133.5	3.93333	7.75	99	1.53333	27.6667
10068	0	75	1	180.34	80.3	24.6906	1	0	0	0	0	1	0	0	0	0	0	0	0	1	0	0	1	0	0	1	1	1	1	0	1	4	1018	75	102.032	50.6129	67.7527	21	37.0222	98.4286	15	23.3333	127.333	144.333	4.08	8.15	110.667	1.33333	47.6667
10069	3	41	0	152.4	78	33.5834	0	0	0	0	0	1	0	0	0	0	0	1	0	0	0	1	0	0	0	0	0	0	0	0	0	5	1215	79	116.556	68.8519	86.6049	13	38.0952	98.3846	12	27	134	149.333	3.7	7.9	115	0.7	19
10077	0	50	0	162.56	73	27.6246	0	0	0	0	0	1	0	0	0	0	0	0	1	0	0	0	0	0	0	0	0	0	0	0	0	1	724	103	91.5	51.125	65.4062	12	37.1296	98.0303	13	27	182	140	4.25	7.1	104	0.5	30
10103	0	63	0	169.2	80	27.944	0	0	0	0	0	0	0	0	0	0	0	0	0	0	0	0	0	0	0	0	0	0	0	0	0	0	1840	81	124	65.5	85	17	37.1111	97.9412	13	30	92	136	4.2	9.4	97	0.5	11
10107	3	56	0	170.18	80.2	27.6922	0	0	0	0	0	0	0	0	0	0	0	0	0	1	0	0	0	0	0	0	0	0	0	0	1	1	1150	65	140.853	68.7059	92.7549	17	36.1389	95	15	23	140	133	4.4	9.0905	99	0.5	11
10114	3	73	0	160.02	94	36.7096	0	0	0	0	0	1	0	0	1	0	0	1	0	0	0	0	0	0	0	0	0	0	0	0	0	5	1919	71	118.207	42.069	67.4483	18	37.7217	93.6667	13.6667	27.3333	173.333	141.333	3.56667	8.2	104	1.1	18
10134	0	83	0	160.653	93	36.0333	1	0	0	0	0	1	0	0	0	1	0	1	0	0	1	0	0	1	0	0	1	1	1	0	1	3	1540	76	155.381	56.2857	89.3174	18	37.0741	98.5	18	21	167.5	147.5	3.85	9.35	112.5	3.1	86
10152	0	74	1	147.32	61	28.1065	1	0	0	1	0	1	0	0	0	1	1	0	0	0	0	0	0	0	0	1	1	1	1	0	1	7	1725	117	109	71	84.5926	16	37.0556	98.1154	15	19.5	123.5	137.5	4.6	7.75	108	1.2	28.5
10170	3	61	1	172.72	85	28.4927	1	0	0	1	0	0	0	0	0	0	0	0	0	1	0	0	1	0	0	1	1	1	1	0	1	4	2430	98	112.071	59.9286	81.75	17	37.6542	98	12	22.5	115.833	136.8	4.26364	7.7	110.5	1	10
10177	0	48	1	180.34	100	30.7479	1	0	0	0	0	0	0	0	0	1	0	0	0	0	0	0	0	0	0	1	1	1	1	0	1	1	1825	69	121.75	76.875	88	15	36.9683	97.5217	11	26.5	96.5	138	4.1	8.6	104.5	0.8	19
10190	0	78	1	177.8	122.7	38.8133	1	0	0	0	0	0	0	0	0	0	0	0	0	0	0	0	1	0	0	1	1	1	1	0	1	2	5280	71	130	52.1538	78.9231	21	36.3519	97.8182	10	28	102	138	4.06667	8	104	1.2	31
10206	0	59	0	167.64	88.6	31.5267	0	0	0	1	0	0	0	0	1	0	0	0	0	1	0	1	1	0	0	1	1	1	1	0	1	4	2100	106	118.565	73.2609	81.2917	17	37.0347	99.0909	19	20.5	139.5	137.5	4.7	8.65	102	1.2	51
10229	0	34	1	182.88	120	35.8797	1	1	0	1	0	0	0	0	0	0	0	0	0	0	0	0	0	0	0	1	1	1	1	0	1	0	5155	75	142.8	84.9333	104.244	19	37.1019	97.1429	14	25	116	140	4.1	8.7	105	0.8	9
10238	1	69	0	157.48	103	41.5323	0	0	0	0	0	1	0	0	0	0	0	0	0	1	0	0	1	0	0	0	1	1	0	0	1	3	3640	82	105.88	52.44	70.2533	20	36.6111	95.7391	15	32	136	135	3.5	8.6	92	2.6	34
10243	3	78	1	175.26	96.2	31.3191	1	1	0	0	0	0	0	0	0	1	0	0	0	0	0	0	0	0	0	1	0	1	1	0	1	2	3620	65	135.114	52.2286	79.8572	20	37.0159	98.2381	11.6667	29	238.667	130.667	3.93333	8.66667	94	1.16667	21.3333
10250	3	89	0	157.064	48.3	19.5792	0	0	0	0	0	1	0	0	0	0	0	0	0	0	0	0	0	0	0	0	1	0	0	0	0	8	462	59	105.458	55.7083	72.4861	16	37.1458	99.3793	12	18	100.5	123.333	4.5	7.9	98	1.1	22
10256	3	63	1	172.72	96	32.18	1	0	0	0	1	1	0	1	0	0	0	0	0	0	0	0	0	0	0	1	0	0	0	0	1	2	4300	63	128.227	60.0909	82.803	25	36.8889	94.7273	14.5	27.5	118.5	137.5	3.75	9.65	99.5	1.9	43
10257	0	63	1	182.88	95	28.4048	1	1	1	0	0	1	0	0	0	0	0	1	0	1	0	0	0	0	0	1	1	1	1	0	1	0	4050	76	123.174	67.9565	79.913	21	36.8889	96.375	15	26	347.5	132.5	4.35	8.85	96	0.9	25
10278	0	61	1	182.88	157	46.9426	0	0	0	1	0	0	0	0	0	0	0	1	0	0	0	0	0	0	0	1	1	0	0	0	0	8	502	96	146.824	53.8235	82.549	19	37.1543	98.28	24	12	167.5	135	5.4	7.9	104	9.85	89.5
10289	3	72	0	159.56	63.6	24.981	0	0	0	0	0	0	0	0	0	0	0	0	0	1	0	0	0	0	0	1	0	1	1	0	1	1	1355	65	123.314	49.9714	72.4762	17	36.0667	96.8571	13	26	167	133	4.1	8.58225	98	0.7	16
10294	0	74	0	165.1	75.4	27.6616	1	0	0	1	0	0	0	0	0	0	0	0	0	1	0	0	1	0	0	0	1	1	1	0	1	6	1840	97	123.949	61.7179	85.0256	15	37.1237	98.9048	10	22	157.875	140.667	4.275	7.86717	113	0.4	7
10297	0	54	1	190.5	110	30.3112	1	1	0	0	0	0	0	0	0	0	0	0	0	0	0	0	1	0	0	0	0	0	0	0	0	1	2105	56	103.444	52.5556	69.5185	16	36.4889	95.125	13	24	104	141	3.9	8.6	108	1	12
10302	0	82	1	161.29	72	27.6769	1	0	0	1	0	0	0	0	1	0	0	0	0	1	0	0	1	0	0	0	1	1	1	0	1	3	5360	72	107.462	48.8077	67.1923	21	35.5185	98.12	11	26.5	141.889	143.4	4.38889	8.4	111	1.05	15.5
10307	0	61	1	179.07	72.1	22.4848	0	0	0	1	0	1	0	0	1	0	0	0	0	0	0	0	0	0	0	1	1	1	0	0	1	1	2900	100	99.5758	63.697	75.6566	29	36.7917	95.2059	11	27.5	123	138.5	3.55	8.5	104	0.85	19.5
10317	0	53	1	181.55	165	50.0603	0	0	0	0	0	0	0	0	0	0	0	1	0	0	0	0	0	0	0	0	0	0	0	0	0	3	1300	92	110.148	63.2593	74.2222	18	37.0101	97.8889	8	25.5	235.5	137	4.45	8	108	0.7	27
10337	0	83	1	169.2	80	27.944	0	0	0	0	0	0	0	0	0	0	0	1	0	0	0	0	0	1	0	0	1	0	1	0	1	4	800	69	112.273	46.8182	63.6364	19	36.3472	96.6818	16	27	147	141	3.55	7.9	102	3.5	93
10355	0	39	1	182.88	208	62.1915	0	0	0	0	0	0	0	0	0	0	0	0	0	1	0	0	0	0	0	0	1	1	0	0	0	1	2100	86	105.381	67.7619	80.3016	21	36.9028	96.1739	14	26	91	138	4.5	8.6	103	1.1	16
10360	3	75	1	182.88	79.2	23.6806	1	0	0	0	0	1	0	0	1	1	0	0	0	0	0	1	0	0	0	1	1	1	0	0	1	9	2605	76	125.6	58.2	83.1411	18	36.4444	96.16	15	28	240.333	139.5	3.85	9	100.5	1.8	39
10384	2	60	0	167.64	82	29.1782	1	1	1	0	0	1	0	0	0	0	0	0	0	0	0	0	1	0	0	0	1	1	1	0	1	2	6140	83	96.7917	60	73.5417	18	36.8704	96.9167	13	19	127	139	3.56667	7.3	110	0.5	11
10389	3	67	0	169.2	80	27.944	1	0	0	0	0	0	0	0	0	0	0	0	0	1	0	0	1	0	0	0	0	0	0	0	0	2	1335	75	107.75	43.5	64.9167	13	36.4306	99	14	24	139	138	4.45	8.40893	104	1	18
10403	0	58	1	180.34	95.3	29.3028	1	1	1	0	0	0	0	0	0	0	0	0	0	0	0	0	0	0	0	1	1	1	1	0	1	0	3320	79	111.391	73.1739	85.913	18	36.5667	96.5455	12	24	113.5	137	3.9	8.8	105	0.7	11
10415	0	55	0	167.64	87	30.9574	1	0	0	1	0	0	0	0	0	0	0	0	0	0	0	0	0	0	0	0	0	1	0	0	1	1	1295	59	121.778	60	80.5926	21	37.1296	97.5	15	23	110.5	143.5	3.9	9.25	109.5	0.85	20.5
10416	3	52	1	182.88	76.5	22.8733	0	0	0	1	0	1	0	1	1	0	0	0	0	0	0	0	0	0	0	1	1	0	0	0	1	3	450	80	112.562	74.875	87.4375	17	36.2667	98.3	14	24	77	137	4.6	8.78746	104	0.8	17
10426	0	89	0	158.442	68.3	27.207	0	0	0	1	0	1	0	0	0	0	0	0	0	1	0	0	0	0	0	1	1	1	1	0	1	3	1820	70	154.32	68.6	97.1734	19	36.3981	96	17	23	81	135	4	8.9	99	0.6	5
10433	0	75	1	169.2	80	27.944	0	0	0	0	0	0	0	0	0	0	0	0	0	1	0	0	1	0	0	0	0	0	0	0	0	0	950	74	122.833	54.4167	77.2222	19	36.6111	97.7692	13	25	89	142	4.4	8.3	108	0.9	20
10444	0	41	1	180.34	83.6	25.7053	0	0	0	0	0	0	1	0	0	0	0	0	0	0	0	1	0	0	0	0	1	1	0	0	0	3	2195	121	114.111	70.3056	80.3889	26	37.25	95.4722	13	18.3333	91.25	132	4.725	6.7	105.667	0.8	25
10455	3	36	0	172.72	101.6	34.0572	1	0	0	0	0	0	0	0	0	0	0	0	0	0	0	0	0	0	0	1	1	1	1	0	1	1	2110	69	100.818	59.5	73.3182	17	36.9028	96.4667	15	20	99	138	4.05	8.1	107	0.7	13
10467	0	79	1	180.34	95	29.2105	0	0	0	1	0	0	0	0	0	0	0	0	0	1	0	1	1	0	0	0	0	0	0	0	0	6	3060	87	138.892	58.7027	83.9009	26	38.2014	96.7368	13.7143	20.625	121.75	142.625	3.5875	7.72	112.143	0.614286	39.5714
10478	3	74	0	157.48	55.6	22.4194	1	0	0	0	0	0	0	0	1	0	0	0	0	0	0	0	1	0	0	1	0	1	1	0	1	2	908	92	108.9	59.3	77.45	18	36.4306	96.4737	15	15	112.5	132	4.5	7.8	106.5	1.2	26.5
10498	0	86	1	167.64	62.6	22.2751	1	1	1	1	0	1	0	0	1	0	0	0	0	0	0	0	0	1	0	0	1	1	1	0	1	2	1135	76	90	59.3913	66.6087	22	36.1556	91.8095	12	25	82	135	4	8.1	102	1.3	24
10500	0	84	1	177.8	109	34.4797	1	0	0	1	0	0	0	0	0	0	0	1	0	1	1	0	1	0	0	0	0	0	0	0	0	6	1087	82	100.893	45.1786	59.8919	15	37.8571	99.3333	12.5	25.5	281	134	4.53333	8.05	102	1.4	40
10501	0	68	1	177.8	86.2	27.2674	1	0	0	0	0	0	0	0	0	0	0	0	0	0	0	0	0	0	0	1	1	1	1	0	1	7	2780	76	127.833	60.8333	89.9778	15	36.11	97.5833	17	23	149.571	135.5	4.31429	9.1	104	0.9	18.5
10502	0	89	0	149.86	48.2	21.4623	0	0	0	0	0	1	0	0	0	0	0	1	0	1	0	0	0	0	0	1	1	1	1	0	0	4	455	65	124.36	51.52	69.96	19	35.9815	95.6538	14	28	183	137	4	9.35	98	1.55	35
10506	0	43	1	165.1	64.8	23.7728	1	1	1	0	0	1	0	0	0	1	1	0	0	1	0	0	0	0	0	1	1	1	1	0	1	0	3050	100	102.296	70.5926	84.6538	23	37.8651	98.4231	14	27	128	137	4	8.6	100	0.8	9
10511	1	66	0	170.18	85	29.3496	0	0	0	0	0	1	0	0	0	0	0	1	0	0	0	1	0	0	0	0	1	1	1	0	1	2	3690	85	153.833	59.375	82.9583	20	38.2778	98.0741	11	22	84.5	139.5	3.95	7.6	110.5	1.85	49
10527	0	77	0	167.64	61.2	21.7769	1	1	0	0	0	0	0	0	0	0	0	0	0	0	0	0	0	0	0	1	1	1	1	0	1	2	1335	65	104.955	48.7727	67.5	19	37.3333	98.6087	9.5	25	109	135	4.1	8.15	104.5	0.65	14.5
10549	3	84	1	167.64	100	35.5832	1	0	0	0	0	1	0	0	0	1	0	0	0	0	0	0	0	0	0	0	0	1	1	0	1	4	2260	58	106.294	57.4706	73.7451	18	35.6333	97.9375	12.3333	38	156.667	137.667	3.9	7.75	88.6667	1.76667	45.3333
10551	2	54	1	169.2	80	27.944	0	0	0	0	0	0	0	0	0	0	0	0	0	0	0	0	0	0	0	0	0	0	0	0	0	0	2050	86	130	77.9333	95.2889	21	37.0317	98.2857	11	25	100	137	3.8	8.1	105	1	9
10563	0	63	1	175.781	93.6	30.2924	0	0	0	0	0	1	0	0	0	0	0	1	0	1	0	1	0	0	0	1	1	1	1	0	1	6	3060	96	130.448	57.7241	81.9655	12	37.7475	97.9032	12	28	167	141	3.8	8.5	105	2.7	38
10569	1	58	0	165.1	165	60.5327	1	0	0	0	0	0	0	0	0	0	0	1	0	0	0	0	0	0	0	0	1	1	1	0	1	2	1554	72	119.5	63.9	82.4333	17	35.9111	96.5714	15	21	124	140	4	7.4	108	0.7	17
10588	0	56	1	185.42	90	26.1776	1	0	0	1	0	0	0	0	1	1	0	0	0	0	0	0	1	0	0	0	1	1	1	0	1	2	1455	50	106.5	63.9583	78.1389	17	36.4907	96.8636	12	24	112	140	3.8	8.1	108	0.9	10
10595	0	51	1	177.8	100	31.6327	0	0	0	0	0	0	0	0	0	0	0	0	0	0	0	0	0	0	0	1	1	1	0	0	1	6	2427	90	133.68	73.2	93.0533	16	36.7361	98	14.3333	22.3333	143.667	138.4	5.68462	8.2	109.333	1.33333	17.6667
10600	3	68	1	170.18	97.8	33.7693	1	0	0	0	0	1	0	0	0	0	0	1	0	1	0	0	0	0	0	1	0	1	1	0	1	0	1095	66	139.2	65.1333	91.3678	14	36.1111	99.375	10.5	30.5	139.5	138.5	4.2	8.15	101.5	0.95	30.5
10604	1	26	0	167.64	122	43.4115	0	0	0	0	0	1	0	1	0	0	0	0	0	1	0	0	0	0	0	1	1	1	0	0	1	2	5760	104	119.237	73.4737	88.7281	25	36.5139	95.6829	11	30	117	138	3.8	9.4	101	0.8	13
10607	0	34	1	170.18	88.6	30.5926	1	0	0	0	0	1	0	0	0	0	0	0	0	0	0	0	1	0	0	1	1	1	1	0	1	3	3601	98	92.3529	67.9412	82.5294	29	37.8556	95.9	11	27	162	138	4	8.5	104	0.9	18
10612	0	69	0	147.32	78.4	36.1237	0	0	0	0	0	1	0	0	1	0	0	1	0	0	0	0	0	0	0	0	0	0	0	0	0	6	1770	74	130.917	51.5417	78	22	36.4167	97.2857	14	22	164	140	4.65	7.8	108	1.7	47
10616	0	83	1	187.96	107	30.2868	0	0	0	1	0	1	1	0	0	0	1	1	0	0	0	1	0	0	0	0	1	1	0	1	1	10	1210	118	101.852	50.7037	67.0741	17	38.5079	98.8889	19	22	200.5	142.5	4.75	8.3	106	1.85	38
10620	3	65	1	180.34	95	29.2105	1	0	0	0	0	0	0	0	0	0	0	0	0	0	0	0	0	0	0	1	1	1	1	0	1	1	3027	67	121.308	69.4615	87.9744	18	36.1296	97.6923	10.5	26	120.5	137	3.8	8.15	104.5	0.6	8
10635	0	53	0	157.48	46	18.5484	0	0	0	0	0	0	0	0	0	0	0	0	0	0	0	0	0	0	0	0	0	0	0	0	0	1	1738	99	96.6667	48.0606	64.5444	27	36.2778	97.4	11	25	128.5	146.5	3.75	7.3	114.5	0.5	6
10637	0	76	0	157.48	99	39.9194	0	0	0	0	0	1	0	0	1	0	0	1	0	1	0	0	0	0	0	0	1	1	1	0	1	3	2670	90	115.706	57.1765	78.5185	17	36.6667	94	15.5	28	232.5	132	3.86667	9.1	92.5	2	40
10652	0	46	0	162.799	78.6	29.6564	0	0	0	0	0	0	0	0	0	0	0	0	0	1	0	0	0	0	0	0	0	0	0	0	0	5	650	87	129.389	68.6944	88.9259	20	37.7857	99.3846	12.6667	21.6667	150.333	144	3.5	7.36667	113.333	0.533333	15
10653	0	87	0	149.86	62.5	27.8297	1	0	0	1	1	1	0	0	1	0	0	1	0	1	0	0	0	0	0	1	1	1	1	0	1	2	1850	86	107.604	44.0208	58.3958	17	36.5185	98.7188	8	28	58	135	3.7	8.1	103	0.8	19
10655	0	65	0	162.56	77	29.1382	1	0	0	0	0	0	0	0	0	0	0	1	0	0	0	0	0	0	0	0	0	0	0	0	0	1	2860	85	105.676	56.2353	72.6176	17	36.925	97.7419	15	23	120	138	4.3	8.8	104	0.6	11
10656	3	42	1	177.066	86.4	27.5578	1	0	0	0	0	1	0	0	0	0	0	0	0	0	0	0	0	0	0	1	1	1	1	0	1	1	2300	63	103.231	57.7308	71.5385	19	36.7143	95.4167	13	21	110	140	3.7	8.4	110	0.7	8
10658	1	59	1	182.88	87	26.0128	1	0	0	0	0	1	0	0	0	0	0	0	0	1	0	0	0	0	0	1	1	1	1	0	1	0	1800	110	139.188	93.8049	111.479	25	37	95.3529	10.5	30	114	135	3.9	8.9	98.5	0.8	7.5
10659	0	60	1	170.18	105.8	36.5316	1	0	0	0	0	1	0	0	1	0	0	0	1	1	1	0	0	0	0	1	1	1	0	0	1	3	3125	80	120.686	63.2286	82.381	19	36.2315	87.6667	18	22	225.667	140	3.9	9	102	1.2	12
10666	3	82	1	166.37	80	28.9028	0	0	0	0	0	1	0	0	1	0	0	0	0	1	0	0	0	0	0	0	0	0	0	0	0	7	3210	97	101.25	53.0625	70.4583	22	36.9444	95	21	20	159.5	131.5	4.45	7.9	97	2.2	44
10669	3	89	0	157.48	59.8	24.113	1	1	0	0	1	0	0	0	0	0	1	0	0	0	0	1	0	0	0	0	1	1	0	0	0	8	1565	90	94.1379	49.7586	70.1724	16	37.5159	97.3448	20	16.6667	144.667	143.667	4.03333	7.6	111	2.46667	61.3333
10674	0	62	1	170.18	200	69.0578	1	1	0	0	1	0	0	0	0	0	0	0	0	1	0	0	0	0	0	1	1	1	1	0	1	1	1290	70	117.375	62.75	75.7083	18	35.8667	97.1818	14	26	126	140	4.3	9.1	104	0.9	19
10676	3	66	1	172.72	75.9	25.4423	1	0	0	0	0	0	0	0	0	0	1	0	0	1	0	0	0	0	0	1	1	1	1	0	1	4	1140	92	105.429	68.0714	86.3077	15	35.9722	94.1667	18	24	142	140	3.5	8	101	0.9	24
10677	2	78	1	177.8	98	31.0001	1	0	0	1	0	0	0	0	1	1	0	0	0	0	0	0	0	1	0	1	1	1	1	0	1	7	2430	99	114.321	49.8214	71.3214	23	37.3968	96.7407	15	18.3333	157.5	140.333	3.86667	7.05	111	2.26667	38.3333
10684	3	89	0	152.4	68.8	29.6223	1	1	0	0	0	0	0	0	0	0	0	0	0	1	1	0	0	0	0	1	0	1	1	0	1	1	1650	65	125	62.3571	83.2381	17	36.5417	99.1818	13	28	103	139	4.1	8.91984	102	0.7	13
10702	0	75	1	170.18	63	21.7532	1	0	0	1	0	1	0	1	0	1	0	0	0	1	0	0	0	0	0	1	1	1	1	0	1	1	2805	65	98.5306	48.6327	63.5347	12	36.2389	98.7941	11	27	120.5	136	3.9	8.25	102	0.8	19.5
10715	0	79	0	157.48	52.1	21.0081	1	1	0	1	1	1	0	0	0	0	0	0	0	0	0	0	0	0	0	1	1	1	1	0	1	8	1533	99	100.617	49.2766	77.0208	14	37.2654	97.9189	15	15.25	230	141.25	4.475	7.93333	115.5	1.05	18.25
10717	3	37	1	180.34	84	25.8283	1	1	0	0	0	0	0	0	0	1	0	0	0	1	0	0	1	0	0	0	0	0	0	0	0	0	1950	101	107.19	67.7143	80.873	16	36.7222	98.1111	14.5	24.5	120.5	139	4.2	8.2	104	0.85	12.5
10725	0	42	0	162.56	86.3	32.6575	0	0	0	0	0	0	0	0	0	0	0	1	0	0	0	0	0	0	0	1	1	1	1	0	1	6	3635	103	112	45.3226	67.5484	29	38.5269	92.2581	17.5	24	147.5	137.5	3.3	8.25	99	3.65	84.5
10732	3	74	1	167.64	52	18.5033	1	1	0	0	0	0	0	0	0	0	0	0	0	1	0	0	0	0	0	1	1	1	1	0	1	2	1365	49	106.75	49.5833	68.6389	21	37.0278	98	17	24	123	140	3.95	8.3	103	0.4	21
10746	0	59	0	162.56	75	28.3814	1	0	0	0	0	0	0	0	0	0	0	0	0	0	0	0	1	0	0	0	0	0	0	0	0	6	6505	80	106.415	58.7561	76	16	37.8042	97.1538	14	22	142.286	141.75	4.22222	8.1216	111	0.6	7.5
10748	0	85	1	162.56	77	29.1382	1	0	0	0	0	1	0	0	0	0	0	1	0	1	0	0	0	1	0	1	1	1	1	0	1	2	2210	77	159.643	58.8929	92.4762	23	37.2037	92.7143	13.5	21.5	155	138.5	3.3	8	106.5	1.7	41.5
10763	3	88	0	165.1	60	22.0119	1	0	0	1	0	1	0	0	0	0	1	0	0	0	0	0	0	0	0	1	1	1	1	0	1	6	1199	93	97.5385	48.6667	64.8803	28	36.8333	95.2162	18	24.5	191.5	137.667	4.4	9.1	101	2.05	48
10770	0	80	0	149.86	54	24.0449	0	0	0	0	0	0	0	0	1	0	0	0	0	1	0	0	0	0	0	0	1	1	0	0	0	1	2100	56	141.4	53.7333	82.9556	16	36.3333	96.875	14	28	116	140	3.75	8.9	102	0.7	18
10791	0	39	1	177.8	81.7	25.8439	0	0	0	0	0	0	0	0	0	0	0	0	0	0	0	0	0	0	0	0	1	0	0	0	0	3	2480	79	102.3	46.95	65.4	17	36.4444	96.95	10.5	21.5	120	140	3.45	8.3	111.5	0.85	6.5
10799	0	68	1	177.8	101	31.949	0	0	0	0	0	1	0	0	0	0	0	0	0	0	0	0	0	0	0	1	1	1	1	0	1	3	1300	66	118.923	68.5385	81.75	17	36.6667	97.8125	12	23	114	137	4.25	7.9	106	1.4	34
10803	3	85	0	158.905	70.1	27.7614	1	0	0	1	0	0	0	0	0	0	0	0	0	1	0	0	1	0	0	1	1	1	0	0	1	1	1190	65	109.9	49.6	69.7	20	36.5833	98.75	14	23.5	96	135	4.06667	8.5	101.5	1.05	15.5
10820	0	89	1	170.18	64.9	22.4093	1	1	0	0	0	1	0	0	0	0	0	1	0	0	0	0	0	0	0	0	0	0	0	0	0	7	2574	86	126.84	50	75.6133	22	36.75	95.6897	18.5	18	232.5	138.5	4.66667	8.15	106.5	1.5	54.5
10822	0	71	1	172.72	105	35.1969	0	0	0	0	0	1	0	0	1	0	1	0	0	0	0	0	0	0	0	0	1	1	1	1	0	11	3674	107	87.6818	56.9318	69.1364	18	37.9206	95.8605	14	31	100.571	136.8	4.1	8.275	95.75	1.18	42.75
10830	0	86	0	149.86	46.5	20.7053	0	0	0	0	0	1	0	0	0	0	0	0	0	1	0	0	0	0	0	1	1	1	0	0	1	0	1702	93	133.88	71.96	92.6	21	36.3333	95.92	17	24	130.5	140	4.3	8.7	103.5	0.9	22.5
10842	0	55	1	169.2	80	27.944	0	0	0	0	0	0	0	0	0	0	0	1	0	0	0	0	0	0	0	0	1	0	0	0	0	5	3850	61	118.889	63.8333	84.0588	15	36.7222	98.875	8	24	120	135	3.6	7.2	107	0.7	11
10850	0	42	1	176.101	72.4	23.3462	0	0	0	0	0	0	0	0	0	0	0	1	0	1	0	0	0	0	0	0	1	0	0	0	0	2	3560	97	124.96	78.24	93.8133	15	37.3426	98.625	17	14	181.25	138	3.2	8.2	110.5	0.425	5
10851	3	89	0	162.56	62	23.462	0	1	0	0	0	1	0	0	1	0	0	0	0	0	0	0	0	0	0	1	0	1	1	0	1	2	1380	105	94.6562	51.1562	65.9583	20	35.7361	96	15.5	25	141.667	135.5	4.3	8.65	99.5	0.7	14
10856	0	83	1	170.18	56	19.3362	1	0	0	0	0	1	0	0	0	0	0	0	0	0	0	0	0	0	0	1	0	1	1	0	1	5	4550	61	113.389	39.6111	64.2037	19	36.6204	97.7059	12	28	120	141	3.5	8.6	105	0.7	32
10864	0	55	1	182.88	107	31.9927	1	0	0	1	0	1	0	0	0	0	0	1	0	0	0	0	0	0	0	1	1	1	1	0	1	1	4065	82	148.364	67.9545	93.0455	24	37.1111	97	14.5	24	200	138.5	3.9	8.65	104	0.733333	10
10875	0	33	0	169.2	80	27.944	0	0	0	0	0	0	0	0	0	0	0	0	0	0	0	0	0	0	0	0	1	0	0	0	0	1	1390	72	103.609	52.6087	69.6087	16	37.2889	98.0435	9	24	117	138	4	8.3	109	0.5	7
10890	0	57	0	157.48	120	48.3872	1	1	1	0	0	0	0	0	0	1	0	0	0	0	0	0	0	0	0	1	1	1	1	0	1	1	4570	73	110.357	57.6071	76.6905	20	36.8519	99.4783	12	27	141	141	3.9	9.1	106	0.5	16
10898	0	46	0	170.18	85	29.3496	1	1	1	0	0	0	0	0	0	0	0	0	0	1	0	0	0	0	0	1	0	1	1	0	1	0	4130	75	126.75	67.4167	87.1944	20	36.9861	99.0556	14	24	116	137.5	4.46667	8.9	104.5	0.55	8.5
10906	0	66	1	140	72.6	37.0408	1	0	0	0	0	1	0	0	1	0	0	0	0	0	1	0	0	0	0	0	0	0	0	0	0	4	2975	77	113.625	56.4167	75.4861	20	36.4111	95.6364	14	19	86	138	4.8	8.4	110	2.4	41
10907	0	84	1	175.26	200	65.1125	0	0	0	0	0	0	0	0	0	0	0	0	0	0	0	0	0	0	0	0	0	0	0	0	1	2	1400	98	123.773	64.4545	84.2272	23	37.8111	94.9091	14	24	90	140	4.3	8.34223	106	1.4	27
10911	0	80	0	160.26	83.6	32.5505	0	0	0	0	0	0	0	0	0	0	0	0	0	0	0	0	1	0	0	0	0	0	0	0	0	5	875	93	109.152	55.5455	74.7172	12	37.2667	97.5	11	19.75	115	149.333	3.825	8.55	118.333	0.75	22.5
10915	3	71	0	162.56	56.9	21.532	1	0	0	0	0	0	0	0	0	0	0	0	0	1	0	0	1	0	0	1	0	1	1	0	0	1	3515	59	125.6	44.75	71.7	17	36.7847	95.6667	13	26	97	139	4	8.6	104	0.6	10
10917	0	73	1	147.32	112.9	52.02	0	0	0	0	1	0	0	1	1	0	0	1	0	1	0	0	1	0	0	0	0	0	0	0	0	2	2350	68	113.188	53.9375	73.6875	16	36.6444	96.2857	11	29	113	137	4.2	8.1	101	0.9	33
10933	0	68	1	172.72	76	25.4758	1	0	0	1	0	0	0	0	0	0	0	0	0	1	1	0	1	0	0	0	1	1	0	0	1	2	655	70	103.972	62.0556	81.9444	15	35.6565	98.7419	11.5	24	169.714	136	4.2375	8.7	105.5	0.85	20
10941	3	69	1	170.18	61.3	21.1662	0	0	0	0	0	1	0	0	0	0	0	0	0	0	0	0	0	0	0	1	1	1	1	0	1	7	1840	78	107.615	55.8462	73.1026	21	36.2639	98.0769	22.5	22	143.333	140.5	5.2	8.7	101.5	8.5	61.5
10948	0	60	0	172.72	105.9	35.4986	1	0	0	0	0	0	0	0	0	0	0	0	0	1	1	0	1	0	0	1	1	1	1	0	1	1	2195	78	128.619	71.1429	84.619	17	36.5556	97	11	30	95.5	135	4.2	8.9	97	1.1	12
10967	0	80	1	172.72	73	24.4702	0	0	0	1	0	0	1	0	0	0	0	1	0	0	0	0	0	1	0	0	1	1	0	1	0	5	312	66	93.9545	53.5	66.9848	23	36.3444	93.9545	24.5	15.5	101.5	134	5.575	8.15	99.5	5.25	86
10973	0	71	1	152.4	106.9	46.0265	1	0	0	0	0	1	0	0	0	0	0	0	0	0	0	0	0	0	0	1	1	1	1	0	1	6	2949	85	100.907	48.7907	65.9225	23	37.1049	95.7	16	20	116	142	5.1	9.2	111	1.6	26
10976	0	75	0	162.56	99	37.4635	0	0	0	0	0	0	0	0	1	0	0	1	0	0	0	0	0	0	0	0	1	1	1	0	1	5	1840	93	95.2	48.7667	64.2444	23	37.1746	96.04	19.6667	26.6667	159.667	143	5.3	10.1	102	5.86667	27.3333
10981	3	47	0	160.02	63.7	24.8766	0	0	0	1	0	1	0	1	0	0	0	0	0	0	0	0	0	0	0	0	0	0	0	0	0	4	6005	79	126.192	56.7692	79.9102	22	36.2222	94.44	10.3333	29.6667	171	135	4.35	8.4	99.3333	0.8	55.6667
10985	3	42	1	180.34	106.8	32.8388	0	0	0	0	1	0	0	0	0	1	0	0	0	0	0	0	1	0	0	0	0	0	0	0	0	3	2310	62	116.7	56.5	76.5667	14	36.8889	95.85	10.5	26.5	111.5	138	3.7	7.8	105	1.2	14.5
10995	0	79	1	169.2	80	27.944	1	0	0	0	0	0	0	0	0	0	0	0	0	0	0	0	0	0	0	0	0	0	0	0	0	1	590	84	127.483	70.0345	89.6092	16	36.5238	96.4	13	23	131.8	135	4.06	8	106	0.9	14
10999	3	89	0	147.32	43	19.8128	1	0	0	0	0	1	0	0	0	0	1	0	0	1	0	0	0	0	0	1	1	1	1	0	1	4	807	74	108.308	60.6154	76.5128	23	36.1825	97.875	21	21	169	137	5.1	9.7	100	1.4	34
11013	3	77	0	149.86	51.3	22.8426	1	0	0	1	0	1	0	0	1	0	0	0	0	0	0	0	0	0	0	0	1	1	1	1	1	4	5230	87	116.83	63.3617	85.5532	15	37.0016	98.2273	18	20	226.125	138	3.5	8.32927	107	0.8	10
11026	0	84	1	175.26	80.7	26.2729	0	1	1	0	0	0	0	0	1	0	1	0	0	0	0	0	0	0	0	0	1	1	1	0	1	7	1840	105	95	43.2	69	16	37.8232	98.4857	15	17.5	271.75	134.667	4.96667	9.05	108	2.73333	49
11035	3	78	0	154.94	64	26.6596	1	0	0	0	0	1	0	0	0	0	1	0	0	1	0	0	0	0	0	1	1	1	1	0	1	7	2315	117	96.4516	50.7097	67.4946	16	36.9167	98.4242	12	28	197.5	140	3.66667	7.6	103.5	1.4	28
11043	3	61	1	172.72	62.5	20.9505	1	0	0	0	0	1	0	0	0	0	0	0	0	0	1	0	0	0	0	1	1	1	0	0	1	2	858	71	106.552	58.9655	70.7931	19	36.5278	97.4333	13	27	105	142	3.7	8.3	106	1.5	44
11050	0	50	1	190.5	80.4	22.1547	0	0	0	0	0	0	0	0	0	0	0	0	0	0	0	0	0	0	0	0	1	0	0	0	1	1	2150	105	96.4138	55.2069	68.9425	16	36.7778	97.1071	8	26	153.5	133.5	4.05	6.85	104	0.4	17
11055	3	88	1	170.18	72	24.8608	1	1	0	0	0	0	0	0	0	0	0	0	0	1	0	0	0	0	0	1	1	1	1	0	1	3	4140	72	121.862	71.1379	84.2414	16	36.1019	95.6897	11	22	144	131	4.4	7.8	102	0.9	14
11063	3	80	0	162.56	55	20.813	0	1	1	0	0	1	0	0	0	0	1	0	0	0	0	0	0	0	0	0	0	0	0	0	0	7	1403	84	92.5	49.6875	76.5294	20	36.2716	97.9545	16	17.6667	181.667	136.333	4.4	8.03333	107	1.36667	34.3333
11066	0	75	0	160.02	70.3	27.4541	1	0	0	0	0	0	0	0	0	1	1	0	0	0	0	1	0	0	0	1	1	1	1	0	1	4	4375	75	103.6	44.92	64.48	20	36.1296	98.4839	13	30	92	138	4.05	9.1	99	1	25
11086	0	64	1	187.96	93	26.324	0	0	0	0	0	0	0	0	0	0	0	1	0	1	0	0	0	0	0	0	1	0	0	0	1	2	2240	87	117.154	43.2308	63.1795	21	38.0278	99.4	18	18	241	144.5	3.86667	8	112.5	0.8	24
11095	2	36	0	157.48	43	17.3387	0	0	0	0	0	1	0	1	1	0	0	0	0	0	0	0	0	0	0	1	1	1	0	0	1	8	468	75	89.6522	53.3043	65.4203	20	36.8056	95	11.5	24	134	138.5	4.05	8.2	107	0.75	13
11096	0	72	1	170.18	79.1	27.3124	1	0	0	1	0	0	0	0	0	0	0	0	0	0	0	0	0	0	0	0	0	0	1	0	1	5	1310	95	125.444	72.1852	89.9506	20	36.7037	92.5833	14	23.6667	132	128.667	4.13333	8.3	95	1.3	21
11097	0	48	1	187.96	114	32.2681	1	1	1	0	0	1	0	0	0	1	0	0	0	0	0	0	0	0	0	0	0	0	0	0	0	8	5617	105	110.44	75.84	92.4266	18	37.8333	98.0769	17	18.5	169.5	138.5	3.8	7.6	107	1	17
11107	0	70	1	175.26	79.6	25.9148	1	0	0	0	0	0	0	0	0	0	0	0	0	1	0	0	0	0	0	1	1	1	1	0	1	7	1800	73	136.095	65.2381	89.85	17	37.4889	99.4783	13	25.6667	124.667	143	3.13333	8.13333	107.667	0.9	12.6667
11108	0	73	1	165.1	87.9	32.2474	0	0	0	1	0	1	0	0	1	0	0	0	0	0	0	0	0	0	0	1	1	1	0	0	1	8	670	65	96.4667	52.2333	66.9778	15	36.0778	97.8438	20	18	137	132	4.3	7.5	98	2.3	52
11114	0	72	1	177.8	106	33.5307	1	0	0	0	0	1	0	0	0	1	0	1	0	0	0	0	0	0	0	1	1	1	1	0	1	5	4735	107	106.19	55.9524	72.6984	22	37.1574	96.1818	12	33	127.667	136	3.26667	8.4	94.3333	1.06667	28.3333
11122	0	89	0	154.94	57	23.7437	1	1	0	0	0	1	0	0	0	0	0	0	0	0	0	0	0	0	0	0	1	1	1	0	1	3	2140	81	101.744	47.3333	66.6585	17	36.5	96.16	12	22	117	143	3.95	7.88878	113	0.6	15
11123	0	84	0	157.48	60.3	24.3146	1	0	0	0	1	0	0	0	0	1	0	1	0	1	1	0	0	0	0	1	1	1	1	0	1	3	1240	67	125.2	47.8	67.8	18	36.6667	95.5556	14	27	149	135	4	8.3	98	0.6	9
11137	0	69	1	172.72	90	30.1687	0	1	0	0	0	1	0	0	0	0	1	0	0	0	0	0	0	0	0	0	1	1	1	0	0	8	1559	96	93.4231	59.8077	73.9231	19	37.6736	97.5769	19.6667	21.6667	319	129.5	4.46	8.49505	93.3333	1.025	17.5
11142	0	89	0	154.94	76.7	31.9498	0	0	0	0	0	1	0	0	0	0	0	0	0	1	0	0	0	0	0	1	0	1	1	0	1	2	1155	70	132.35	59.1	83.5167	20	36.8111	95.55	11	26	91	134	3.7	8.38505	101	0.8	15
11147	0	55	1	177.8	90	28.4694	1	0	0	1	0	1	0	1	0	0	1	0	0	1	1	1	0	0	0	1	1	1	1	1	1	12	517	123	90.4531	64.3125	71.4154	21	37.1181	99.45	18	15.3333	156	129.667	4.7	6.65	101	2	45.6667
11154	0	68	0	170.18	185	63.8785	1	0	0	0	0	0	0	0	0	0	0	1	0	1	0	0	1	0	0	1	0	1	1	0	0	1	2575	54	105.96	41.6	57.36	19	36.537	95.75	12	25	238	137	4.3	8.6	104	0.8	18
11161	3	82	1	177.8	73	23.0919	1	0	0	1	0	1	0	0	0	0	0	1	0	0	0	0	0	0	0	0	0	0	0	0	0	2	2855	62	126.304	51.0435	77.9131	26	37.3056	96.72	18	27	263	140	3.7	8.5	99	1.6	40
11171	3	48	1	165.1	65	23.8462	1	1	0	0	0	0	0	0	0	0	0	0	0	0	0	0	0	0	0	0	0	0	0	0	0	1	2950	53	107.792	55.7083	73.0694	15	36.8056	98.1667	14	25.5	79.5	140	3.55	8.25	104	0.7	7.5
11184	0	80	0	162.56	66.3	25.0892	1	0	0	1	0	1	0	1	0	1	0	1	0	1	0	0	0	0	0	1	1	1	1	0	1	9	1469	61	112.837	62.907	79.6667	25	38.1032	99.4412	15	18.5	167.5	134	4.375	8.6	105.5	0.9	17
11187	3	75	1	177.8	80	25.3062	1	1	1	0	0	0	0	0	0	0	0	0	0	1	0	0	0	0	0	1	0	1	1	0	1	2	1820	77	109.308	55.9231	73.7179	18	36.8333	98	14.5	25	119.5	137.5	3.6	8.65	102	0.8	14.5
11191	0	88	1	177.8	62.5	19.7704	1	0	0	1	0	1	0	0	0	0	0	0	0	0	0	0	0	0	0	0	0	0	0	0	0	3	2815	105	131.7	76.4	96.8736	21	36.3426	97.4	21	17.75	123.75	141	4.65	8.5	107.667	1.73333	48.3333
11202	0	88	1	152.4	58.3	25.1014	0	0	0	0	0	1	0	0	1	0	0	0	0	1	0	0	0	0	0	1	1	1	1	0	0	5	550	94	130.154	45.6923	73.8462	15	36.0741	99.9231	17	31	107	143	3.4	9.15167	98	2.2	59
11204	0	62	1	182.88	103.1	30.8266	0	0	0	1	0	1	0	0	0	0	1	0	0	0	0	0	0	0	0	0	0	0	0	0	0	10	4358	94	93.575	69.75	77.8376	14	37.8264	97.2188	15.6667	23.3333	140.667	138	4.1	8.6053	103.333	1.13333	18
11218	0	62	1	182.88	93	27.8068	1	0	0	1	0	0	0	0	0	0	1	1	0	0	0	0	0	0	0	0	1	1	1	0	1	3	2270	82	95.129	56.3226	73.871	18	36.3377	99.1034	15	24	218	136	3.8	8.5	101	2.4	31
11226	3	89	1	177.8	165	52.194	0	0	0	0	0	1	0	0	1	0	0	0	0	0	0	0	0	0	0	0	0	0	0	0	0	2	1680	100	99.0625	50.5625	66.7292	20	36.3264	95.1	15	20.5	81.5	140.5	4.9	6.9	110	1.7	48.5
11234	1	40	1	187.96	122.4	34.6458	0	0	0	0	0	0	0	1	0	1	0	0	0	0	0	0	0	0	0	1	1	1	0	0	1	1	4000	62	125.278	73.1111	90.5	16	36.2222	99.2	15.5	24.5	106	140	4.25	9.5	104.5	1.3	12.5
11244	3	83	1	172.72	80	26.8167	0	0	0	0	0	0	0	0	0	1	0	1	0	0	0	0	0	0	0	1	0	1	0	0	1	10	4205	82	119.446	46.0714	69.4061	32	37.858	95.9048	16	14.5	254.667	141	4.55	7.95	115.5	1.85	53.5
11261	3	42	1	177.8	100	31.6327	1	1	1	0	0	0	0	0	0	0	0	0	0	0	0	0	1	0	0	1	1	1	1	0	1	0	4110	79	116.818	73.1818	87.7273	18	37.0694	98.5714	11	24	134	135	3.9	8.2479	104	0.6	11
11265	3	39	1	157.48	152	61.2904	0	0	0	0	0	0	0	0	0	0	0	0	0	0	0	0	0	0	0	0	0	0	0	0	0	7	573	83	101.5	48.875	66.4167	24	36.0714	98.0714	14.6667	17	68	123.333	5.2	7.93333	93	1.45	41
11268	3	60	0	154.94	57	23.7437	1	0	0	0	0	0	0	0	0	0	0	1	0	1	0	0	0	0	0	1	0	1	1	0	0	1	3300	58	122.875	63.4167	83.5694	15	36.9074	93.7143	10	25	109	140	4.3	8.7	109	0.5	14
11269	0	47	1	175.26	135	43.9509	0	0	0	0	0	0	0	0	0	0	0	0	0	1	0	0	0	0	0	1	0	0	0	0	1	2	650	110	113.778	71.7222	85.7407	20	37.0648	96.4286	10	21	97	135	4	7.6	108	1	27
11289	3	85	0	180.34	68.3	21.0008	1	1	0	0	0	0	0	0	0	1	0	0	0	1	0	0	1	0	0	1	1	1	1	0	1	5	1325	113	96.8704	59.5	75.5247	21	36.2407	96.2564	17.6667	16	220.667	136.333	3.9	8.1	106.667	0.833333	16
11310	3	49	1	182.302	171	51.4531	0	0	0	1	0	1	0	0	0	1	0	0	0	1	1	0	1	0	0	1	1	1	1	0	1	2	2050	61	106.261	54.1739	71.5362	17	37.1296	94.3636	17	24.5	104.5	138.5	4.66667	8.35	101.5	1.9	33
11312	0	73	1	172.72	69.5	23.297	1	1	1	0	0	0	0	0	0	0	1	1	0	1	0	0	1	0	0	0	0	0	0	0	0	4	3525	89	94.6071	48.9643	71.75	15	37.4444	99.4483	12.6667	20.6667	213.667	135.333	3.96667	7.4	106	0.7	16
11318	0	68	0	167.64	79	28.1107	1	0	0	1	0	1	0	0	0	0	0	1	0	0	0	0	0	0	0	0	0	0	0	0	0	4	4250	81	111.208	48.2083	68.125	19	36.287	99.4	17	26	125.5	130	4.3	8.53045	91.5	2.43333	118.667
11335	0	40	0	162.56	73.7	27.8895	1	1	1	0	0	0	0	0	0	0	0	1	0	1	0	0	0	0	0	1	1	1	1	0	1	0	5625	83	125.88	75.36	92.2	17	37.1481	99.9167	14	18.8	164.8	138	3.78	7.85	109	0.86	11.6
11346	1	58	1	162.56	95.8	36.2525	0	0	0	0	0	0	0	0	0	0	0	1	0	0	0	0	0	0	0	1	1	0	0	0	0	4	825	94	147.435	84.6087	105.551	19	37.1429	94.2727	18	25	61	135	4.1	8.2	96	9.85	44
11348	1	76	0	162.56	89.2	33.755	0	0	0	1	0	1	0	0	1	1	0	0	0	1	0	0	0	0	0	1	1	1	0	0	1	4	744	69	106.875	61.1667	76.4028	18	35.7667	97.2917	16	25	116	136	4.4	9.4	99	1.9	35
11350	0	45	0	177.8	85.4	27.0143	0	0	0	0	0	0	0	0	0	0	0	0	0	0	0	0	1	0	0	0	0	1	1	0	0	2	4090	63	115.5	75.125	88.5833	20	36.8056	99.0833	13	26	113	146	4.3	10.2	111	1.3	24
11356	0	65	1	180.34	100	30.7479	0	0	0	0	0	0	0	0	0	0	0	0	0	0	0	0	0	0	0	0	1	1	1	0	1	0	2920	71	127.417	65.9167	86.4167	18	36.4127	96.8571	13	28	95	140	4.5	9.17271	104	1	11
11359	0	43	1	179.503	123	38.1734	0	0	0	0	0	0	0	0	0	0	0	1	0	0	0	1	1	0	0	0	1	0	1	0	0	4	3320	67	108.652	63.2609	78.5652	12	36.2381	93.52	11	29.5	262.333	140	3.7	8.9	103.5	0.75	10
11370	3	82	0	162.56	78	29.5167	1	0	0	0	0	1	0	0	0	0	0	1	0	1	0	0	0	0	0	0	0	0	0	0	0	4	400	52	131.333	35.5	66	19	36.5278	96.75	16	30	148	141	3.9	9.29335	99	0.9	22
11389	0	70	1	167.64	82	29.1782	1	1	0	0	0	0	0	0	0	0	0	0	0	0	0	0	0	0	0	1	1	1	1	0	1	1	1950	72	101.333	61.2917	74.6389	21	36.7778	96.5333	17	18	126	137	4	8.38681	106	0.95	17
11416	0	72	0	162.56	61	23.0835	1	0	0	0	0	0	0	0	1	0	0	0	0	1	0	0	1	0	0	1	1	0	0	0	1	4	1455	96	91.6562	52.4688	65.5312	16	36.5333	98.1667	11.5	21.5	160	141	3.8	6.9	111.5	0.9	25
11417	3	60	0	172.72	90	30.1687	0	0	0	0	0	0	0	0	0	0	0	0	0	1	0	0	0	0	0	1	1	0	0	0	1	0	5499	82	158.971	79.1765	106.364	24	36.787	95.16	11	27.5	118	139.667	3.7	8.83333	104.667	0.6	23
11418	3	49	1	182.88	104	31.0957	1	0	0	0	0	0	0	0	0	0	0	0	0	1	1	0	0	0	0	1	1	1	1	0	1	1	1925	71	114.467	59.6	77.8889	17	36.8444	95.8571	11	27.5	128	140	4.35	9.15	106	0.6	13.5
11421	0	50	1	180.34	103	31.6704	1	0	0	0	0	0	0	0	0	0	0	1	0	1	0	0	0	0	0	1	1	1	1	0	1	2	2150	70	105.938	70.375	78.6667	22	37.2083	96.3333	14	26	113	137	4.6	8.8	102	1	14
11424	3	54	0	165.1	77	28.2486	1	1	0	0	0	0	0	0	0	0	0	0	0	0	0	0	1	0	0	1	1	1	1	0	1	0	2675	61	109.391	70.0435	87.1304	17	36.6778	99.1304	12	25	133	140	3.8	8.44806	107	0.4	12
11431	0	63	0	167.64	89.1	31.7046	1	0	0	1	0	0	0	0	1	1	0	1	0	1	0	0	0	0	0	1	1	1	1	0	1	2	3435	83	130.077	83.6154	96.5652	17	37.5889	97.08	14.3333	24.6667	150	140	3.675	7.7	104.667	0.666667	12.6667
11440	3	66	1	172.72	94.3	31.6101	0	0	0	0	0	0	0	0	0	0	0	0	0	1	0	0	0	0	0	0	1	0	0	0	1	1	1430	72	134.816	63.3947	85.6667	17	37.0635	95.8611	17	23	136	136	5.5	9.1	102	0.8	13
11441	3	55	1	165.1	106.4	39.0344	1	1	1	0	0	0	0	0	0	0	0	1	0	1	0	0	0	0	0	1	0	1	1	0	1	2	4285	71	98.6957	58.2609	72.2609	17	37.7	98.72	11.5	29.5	117	135	3.96667	8.7	98	0.7	13
11444	0	84	1	177.8	82	25.9388	1	1	1	0	0	0	0	0	0	0	0	0	0	0	0	0	1	0	0	1	1	1	1	0	1	3	1990	68	101.409	57.0909	71.8636	16	36.7917	96.3	17	20	115	134	4	8.3	101	1	19
11445	0	42	0	177.8	75	23.7245	0	0	0	0	0	1	0	1	0	0	0	0	0	0	0	0	0	0	0	0	0	0	0	0	1	1	2300	77	98.1304	52.913	67.9855	22	37.1222	95.1667	11.5	19	80	140.5	3.9	7.7	114	0.55	10.5
11446	1	53	0	160.02	84	32.8043	0	0	0	0	0	0	0	0	0	0	0	0	0	0	0	0	0	0	0	0	1	0	1	0	0	1	1810	104	112.652	56.5217	75.2319	18	37.9127	98	14	26	109	140	3.75714	8.6	104	0.9	7
11467	0	23	1	182.88	91.5	27.3583	0	0	0	0	0	0	0	0	0	0	0	0	0	0	0	0	0	0	0	0	0	0	0	0	0	11	215	97	139.571	85.4762	103.508	19	36.3778	92.9333	18.6667	20	121.5	137.667	5.1	8.37978	104.333	2.9	39
11469	0	53	0	163.129	92	34.5722	0	0	0	0	0	0	0	0	0	0	0	0	0	0	0	1	0	0	0	0	0	0	0	0	0	8	891	102	115	55.7273	70.1389	24	36.4963	95	26.5	11.6667	128	141	5.4	9	102	1.2	25
11473	0	78	1	171.45	102	34.6997	1	0	0	0	0	1	0	0	0	1	0	1	0	0	0	0	0	0	0	0	0	0	0	0	0	2	1025	71	117.429	46.1429	69.9048	22	36.6825	95.2727	18	22	268	134.5	4.9	8.9	99.5	1.75	28
11507	0	83	0	158.455	61.1	24.335	0	0	0	0	0	0	0	0	0	0	1	0	0	0	0	1	0	0	0	0	1	0	0	1	0	11	12	63	84.8485	43.697	58.1919	20	34.1444	87.6667	21.5	13	132.5	135.5	4.4	7.35	105.5	2.8	39.5
11512	0	85	0	172.72	66.9	22.4254	0	0	0	1	0	1	0	0	1	0	0	0	0	0	0	0	0	0	0	1	1	1	1	0	1	4	1780	74	128.2	65.6	86.8267	19	37.3111	97.6154	10	34	89	138	4.1	8	98	0.9	19
11529	0	57	0	160.02	113.4	44.2858	0	0	0	0	0	0	0	0	0	0	0	0	0	1	0	0	0	0	0	0	0	0	0	0	0	1	1699	108	128.158	57.7368	81.2105	22	37.4375	96.1111	14	30	108	145	3.6	8.9	105	0.7	11
11531	3	69	1	167.64	208	74.013	1	1	1	1	0	0	0	0	0	0	0	0	0	1	0	0	1	0	0	0	0	0	0	0	0	0	4040	78	130.273	69.7727	89.9394	19	37.0069	97.0952	18	24	151	134.667	4	9.04785	97	0.7	11
11535	3	39	1	165.1	55	20.1776	0	0	0	0	0	0	0	0	0	0	0	0	0	0	0	0	0	0	0	0	0	0	0	0	0	1	810	103	107.9	68.5	81.6333	16	36.7778	99.8333	17	22	95	143	4.7	8	109	0.5	6
11538	0	82	1	185.42	114.1	33.1873	0	0	0	0	0	1	0	0	0	1	0	1	0	0	0	0	0	1	0	1	1	1	1	0	1	3	1725	75	103.458	56.9583	67.875	18	36.6019	93.6897	14	22	124	139	4.46667	9.23333	105.333	1.83333	29.6667
11542	0	51	1	180.34	208	63.9557	0	0	0	0	0	0	0	0	0	0	0	0	0	1	0	0	0	0	0	1	1	0	1	0	0	1	4550	100	132.375	72.5417	92.4861	16	36.7111	95.4167	15.5	24	88.5	136.5	4.35	8.6	101	0.8	16
11550	0	39	1	185.42	90	26.1776	0	0	0	0	0	1	0	1	0	0	0	0	0	0	0	0	0	0	0	0	0	0	0	0	0	2	825	86	100.292	61.7083	74.0833	22	37	96.0556	15	22	97	138	3.7	8.39222	105	0.8	12
11552	1	56	0	172.72	84.5	28.3251	0	0	0	0	0	0	0	0	0	0	0	0	0	1	0	0	1	0	0	0	1	0	0	0	0	4	3410	96	117.469	72.5625	89.9375	23	36.4921	99.0526	12	22	167	143	4.2	7.7	113	1.1	25
11566	3	40	1	177.8	86.2	27.2674	0	0	0	0	0	1	0	1	0	0	0	1	0	1	0	0	0	0	0	0	0	0	0	0	0	5	2475	129	120.292	78.9167	90.5139	30	37.5972	93.6522	18	17.5	185.5	134	4.16667	7.7	103	1.1	35
11575	0	47	0	165.1	72.2	26.4876	0	0	0	1	0	0	0	0	0	0	0	0	0	0	0	0	0	0	0	0	0	0	0	0	0	3	2360	70	114.786	46.4286	69.2143	17	37.1667	99.6667	11.3333	22.3333	138	141.667	3.93333	7.5	112	0.633333	11
11597	0	43	0	160.02	81.5	31.828	0	0	0	0	0	0	0	0	0	0	0	1	0	0	0	0	0	0	0	0	0	0	0	0	0	3	1400	81	130.318	60.5	83.7727	18	36.6852	92.625	17	18.75	150.75	140.5	4.14	9	109	2.775	35.25
11616	0	65	0	172.72	90	30.1687	0	0	0	1	0	0	1	0	0	0	0	0	0	0	0	0	0	0	0	0	0	0	0	0	0	4	1085	100	124.4	55.7667	82.8778	25	36.8056	98	19.6667	14.6667	130	145	4.4	7.3	115	2.3	47.3333
11618	0	65	0	157.48	77	31.0484	1	0	0	1	0	1	0	0	0	0	0	1	0	0	0	0	1	0	0	1	1	1	1	0	1	6	3150	69	131.083	56.9167	82.3148	17	36.0571	98.6296	17	21	172.364	140.6	4.38	9.9	111.5	0.8	15.5
11619	3	73	0	169.2	80	27.944	0	0	0	1	0	0	0	0	0	0	0	0	0	1	0	0	0	0	0	0	1	0	0	0	1	1	3020	82	115.783	51.6957	73.058	16	36.287	96.1111	13	28	138	140	3.7	8.9	103	0.6	12
11624	0	81	1	172.72	97.5	32.6828	0	0	0	1	1	1	0	1	0	1	0	0	0	1	0	0	0	0	0	1	1	1	1	0	1	9	2255	95	99.0857	49.4571	63.1714	18	37.7778	96.3235	11	27.5	112.5	138	4.03333	8.5	103.5	1.15	15.5
11633	0	62	0	167.64	67.8	24.1254	0	0	0	0	0	0	0	0	0	0	0	0	0	0	0	0	0	0	0	0	0	0	0	0	0	15	10	87	110	49.38	70.5986	27	36.5081	92.8333	26	16	101.6	143.333	4.45714	7.8	109	2.66667	83.3333
11664	0	78	1	177.8	64	20.2449	1	0	0	0	0	0	0	0	0	0	0	0	0	1	0	0	0	0	0	1	1	1	1	0	1	1	1255	71	126.96	71.28	97.9733	15	36.8519	98.95	11	27	168	134.5	3.83333	8.35	100.5	1.15	15
11672	3	41	1	177.8	104	32.898	1	1	0	0	0	1	0	0	0	1	1	0	0	0	0	0	0	0	0	1	1	1	1	1	1	0	2005	95	99.8462	77.6296	88.6538	28	36.5889	94.9524	14.5	23	118	141	4	8.12827	107.5	1	17.5
11674	1	45	0	163.669	90	33.5975	0	0	0	0	0	0	0	0	0	0	0	0	0	1	0	0	0	0	0	0	0	0	0	0	1	1	2740	86	110.63	49.6667	69.9876	17	37.3125	99.7037	15	22	119	137	4	8.2	104	0.5	8
11694	0	84	1	152.4	62	26.6945	1	1	1	0	0	1	0	0	1	0	0	1	0	0	0	0	0	0	0	0	0	0	0	0	0	1	1275	71	105.739	57	73.2464	21	36.6429	97.2273	14.5	25.5	289	142	3.75	8.4	105.5	0.85	29.5
11700	0	73	1	182.88	96.3	28.7935	1	0	0	0	0	0	0	0	0	0	0	0	0	1	0	0	0	0	0	1	1	1	1	0	0	3	1022	77	103.548	48.7742	65.9355	17	37.1667	93.4118	13	27	140	138	3.4	8.1	101	0.733333	17
11710	0	78	0	149.86	54.5	24.2675	1	0	0	1	0	0	0	0	0	0	0	0	0	1	1	0	0	0	0	0	0	0	0	0	0	6	220	85	127.086	53.7714	77.9143	13	36.1349	99.6897	11	26	123.5	128.6	4.7125	8.39629	96	0.4	17
11712	3	68	1	175.26	80	26.045	1	0	0	0	0	1	0	0	1	0	1	0	0	0	0	1	0	0	0	1	1	1	1	0	1	7	2775	69	103	50.3226	65.3548	15	37.5741	97.6333	12.6667	26	148	136.667	4.16667	7.9	102	1.66667	40.6667
11727	0	39	1	170.18	88.5	30.5581	1	0	0	0	0	0	0	0	0	0	0	0	0	0	0	0	0	0	0	1	1	1	1	0	1	1	2510	70	105.393	66.1111	79.6543	14	36.5556	98.5	13.5	22.5	119	136.5	4.45	9	105	0.8	13.5
11732	3	49	1	175.26	61	19.8593	0	0	0	0	0	0	0	0	0	0	0	0	0	0	0	0	0	0	0	0	0	0	0	0	0	2	1975	97	108.8	59.5	75.9333	20	37.7619	97.4444	11	27	112	141	3.9	8.2	107	0.9	15
11746	0	57	1	190.5	85	23.4223	0	0	0	0	0	0	0	0	0	0	0	0	0	0	0	0	0	0	0	1	1	0	1	0	1	9	1564	81	143.818	76.7273	96.8437	19	37.5278	96.569	8	24	125.333	139	3.9	7.9	111	1	11
11748	3	74	0	157.48	80.4	32.4194	1	0	0	0	0	0	0	0	1	1	0	0	0	0	0	0	0	0	0	0	0	0	0	0	0	1	1533	82	108.304	51.087	71.7101	22	36.8111	94.7368	18	21	116	141	4	8.1	106	0.7	14
11770	0	89	1	167.64	66	23.4849	0	0	0	0	0	0	0	0	1	0	1	0	0	0	0	0	0	0	0	1	1	1	0	0	1	4	1570	89	89.7667	50.0333	68.3667	13	36.75	99.5625	13	25	174.5	139	4	7.7	104	2	45
11787	0	70	0	160.02	72.6	28.3523	1	1	1	1	0	1	0	0	0	0	0	0	0	1	0	0	1	0	0	0	0	0	0	0	0	0	3242	90	133.444	83.4815	106.975	18	36.8222	94.2222	17	24	150	140	3.85	8.3	103	0.9	29
11788	0	76	1	187.96	90.8	25.7013	0	0	0	0	0	1	0	0	0	1	0	0	0	0	0	0	0	1	0	1	1	1	1	0	1	3	1680	64	105.385	51.6538	65.1538	15	36.537	98.5	15	27	117	140	3.5	8.7	102	2.1	35
11801	3	79	1	180.34	95.2	29.272	0	0	0	0	1	1	0	0	0	1	0	0	0	0	0	1	0	0	0	0	0	0	0	0	0	5	250	56	108.643	41.0714	63.5952	27	36.8889	95.6	12	27	102	139	4.1	8.3	104	1	38
11809	1	89	1	167.64	73	25.9757	0	0	0	1	0	1	0	0	0	0	0	0	0	1	0	0	0	0	0	1	1	1	0	0	1	4	5415	70	85.2083	50.6667	58.7083	23	35.9306	96.4348	11	32	123.333	141.667	3.75	9.4	102.333	1.23333	21.3333
11840	3	84	0	158.832	67.8	26.8754	1	0	0	0	0	1	0	0	1	1	0	0	0	0	0	0	0	0	0	0	0	0	0	0	0	4	4385	73	120.88	58.56	80.72	13	37.3333	97.625	13	24	119	137	3.4	8.15	103.5	0.65	10.5
11850	0	52	1	185.42	74.6	21.6983	0	0	0	1	0	1	1	0	0	0	0	1	0	1	0	0	0	0	0	0	0	0	0	0	0	2	1840	69	140.25	74.2143	96.2262	22	37.1296	96.2593	15.5	30.5	112.333	142.5	3.7	7.85	100.5	0.55	14.5
11862	0	70	1	177.8	100	31.6327	0	0	0	1	0	1	0	0	0	0	0	0	0	0	0	0	0	0	0	1	1	1	0	0	1	1	1475	61	97.4706	47.1176	63.902	12	36.3889	96.1538	10	32	106	138	3.7	7.7	100	0.9	17
11863	0	89	1	173.465	92	30.5748	1	0	0	1	0	0	0	0	0	0	0	0	0	1	0	0	1	0	0	0	1	1	1	0	1	3	2720	88	109.548	56.129	73.6774	23	36.8819	96.5	12	25	100	143	4.2	8.25768	110	0.9	13
11891	0	77	0	152.4	59	25.4028	1	0	0	0	0	1	0	0	0	0	0	1	0	1	0	0	0	1	0	1	1	1	1	0	1	4	1055	54	119.654	43.4231	68.8333	18	36.5833	96.4	15	28.5	170	140.5	3.85	9	101	1.6	27.5
11892	0	68	1	182.88	91	27.2088	1	1	1	0	0	1	0	0	0	0	1	0	0	0	0	1	0	0	0	1	1	1	1	0	1	9	1865	109	84.6667	54.9697	69.0909	16	36.981	98.9231	15.3333	16.6667	197	138.333	4.3	7.35	111	1.53333	34.6667
11901	0	67	0	162.56	83	31.4088	1	0	0	0	0	1	0	1	0	0	0	0	0	0	0	1	0	0	0	1	1	1	1	0	1	4	1975	101	107.292	70.6667	82.875	17	37.2639	99.8182	18	22	159	139.667	4.2	9.55	105	1.55	51
11905	0	89	0	152.4	47	20.2362	1	1	1	0	0	1	0	0	1	0	0	0	0	1	0	0	0	0	0	1	1	1	1	0	1	1	1730	84	112.333	49.3333	70.3333	24	36.5833	97.7619	20	20	110	136.5	3.55	7.7	100	1.1	30.5
11908	0	78	0	162.56	82.1	31.0682	0	0	0	0	1	0	0	0	0	0	0	1	0	0	0	0	0	0	0	1	1	1	1	0	1	5	1265	87	113.179	49.4643	67.9643	19	36.5152	97.24	17	18.5	151	132.5	4.2	7.6	101	2.35	63.5
11918	0	77	0	159.577	70	27.4889	1	0	0	1	0	1	0	0	0	0	0	0	0	1	0	0	0	0	0	1	0	1	1	0	1	3	1535	88	98.4706	63.7941	77.4141	21	36.8838	95.96	11	24	104	139	4	8.1	108	1	28
11920	0	80	0	165.1	75.8	27.8083	0	0	0	1	0	1	0	0	0	0	1	1	0	0	0	0	0	0	0	0	0	0	0	0	0	5	3935	72	100.667	57.7179	81.5122	18	37.0069	98.4571	21.5	18.5	382	135	3.8	9.2	99.5	1.6	41
11927	0	25	1	185.42	84	24.4324	0	0	0	0	0	0	0	0	0	0	0	0	0	0	0	1	0	0	0	0	1	0	0	0	0	6	1300	113	110.043	55	73.3478	20	37.8472	98.5517	11	25	94	145	4.36667	8.2	113	1	14.5
11933	0	89	0	152.4	70	30.1389	1	0	0	1	0	0	0	0	1	0	0	0	0	1	0	0	0	0	0	0	0	1	1	0	1	2	1518	60	118.895	46.2632	70.4737	17	36.5833	97.3571	9	26	99	136	4.3	8.6	105	0.9	18
11959	3	67	1	169.2	80	27.944	0	0	0	0	0	0	0	0	0	0	0	0	0	0	0	0	0	1	0	1	0	1	0	0	1	1	2800	59	159.8	82.28	101.125	20	36.2333	96.3333	17	24	105	142	4.6	9.4	106	1.2	19
11971	0	75	0	160.02	58.4	22.8068	0	0	0	0	0	1	0	0	0	0	0	0	0	0	0	1	0	0	0	0	1	1	0	0	0	11	231	81	108.062	51.9375	70.2014	17	37.9691	98.9608	12	16	94.5	145	3.8	7.6	118.333	2.1	38
11980	0	82	1	167.64	73.4	26.118	1	1	1	1	0	1	0	0	0	0	0	1	0	0	0	0	1	0	0	1	0	1	1	0	1	8	1840	77	148.077	60	89.359	20	36.8889	98.6923	22	25	105	130	5.36667	8.3	89	8.2	67
12008	0	55	0	158.75	102.6	40.7118	1	1	1	0	0	0	0	0	0	1	0	0	0	1	0	0	0	0	0	1	0	1	1	0	1	2	2860	105	98.625	51.85	67.5667	18	36.0794	97.7037	12.5	18.5	102.5	138.667	4.6	8.15	112.667	0.7	13.5
12018	0	78	0	167.64	72.3	25.7266	0	0	0	1	1	1	0	0	0	0	0	0	0	0	1	0	0	0	0	0	1	0	0	0	1	4	3525	79	152.884	56.8837	87.3489	21	36.9762	94.4222	21	17	146	133	3.825	8.2	99	2.45	52.5
12020	3	52	1	177.8	87.4	27.647	0	0	0	0	0	0	0	0	0	0	0	0	0	0	0	0	0	0	0	0	1	0	0	0	0	2	1800	95	133.478	77.1304	95.913	19	36.7063	94.6	13	27	303	131	4.75	8.88887	95.5	0.6	13
12038	0	73	1	172.72	119	39.8898	0	0	0	0	0	1	0	0	0	0	0	0	0	0	0	0	0	0	0	1	1	1	1	0	1	3	3470	82	106.9	66.45	84.4833	19	36.9603	94.875	15	31	266.5	142	3.8	8.1	100	1.3	33
12058	0	89	1	171.398	62	21.1048	0	1	0	0	0	0	0	0	1	0	0	0	0	1	0	0	1	0	0	1	1	1	1	0	0	5	960	110	103.885	43.859	62.7607	12	37.25	99.8594	15.5	22.5	160.333	140	4	9.1	106	1.3	27.5
12081	0	77	1	185.42	75	21.8146	0	0	0	1	0	1	0	0	0	1	0	0	1	0	0	0	0	0	0	1	1	0	1	0	0	4	1100	92	111.364	70.0606	83.8283	19	36.8241	97.9697	20.5	24.5	223	136.5	3.9	8.5	95.5	1.1	33.5
12099	3	60	1	177.8	118	37.3266	1	1	1	0	0	0	0	0	0	0	1	1	0	0	0	0	1	0	0	0	1	1	1	1	1	11	1095	117	95.0667	55.8667	69.3333	18	36.775	95.5357	12	23	296.773	135	3.86471	7.92412	110	2.2	35.5
12108	0	84	0	160.02	59	23.0411	0	1	0	0	0	0	0	0	0	0	0	0	0	1	0	0	0	0	0	1	1	1	1	0	1	1	4050	74	122.885	46.6923	71.5733	17	36.787	97.8261	10	25	91	139	3.93333	8.29145	108	0.6	11.5
12116	0	65	0	152.4	56	24.1112	1	0	0	0	0	0	0	0	0	0	0	0	0	0	0	0	0	0	0	0	0	0	0	0	0	3	2790	79	133.5	74.0909	95.6818	13	35.7929	96.0435	14.5	21.5	133.625	141.25	4.01429	7.6	108	0.433333	6.5
12119	0	38	0	162.56	100	37.8419	0	0	0	0	0	1	0	0	0	0	0	0	0	0	0	0	0	0	0	0	1	0	0	0	0	2	1350	96	92.3889	57.9444	69.4259	17	37.2361	95.1875	11	18.5	160	138	4.15	7.15	112.5	0.75	8
12124	0	37	1	170.18	90	31.076	1	0	0	0	0	0	0	0	0	1	0	0	0	0	0	0	1	0	0	1	1	1	1	0	1	0	3860	75	130.125	73.7917	92.5694	20	36.1759	96.875	13.5	25	99.5	139	3.8	8.6	104.5	0.65	8.5
12125	0	64	1	198.12	82	20.8909	1	0	0	0	0	0	0	0	0	1	0	0	0	1	0	0	1	0	0	1	1	1	1	0	1	0	3850	79	113.5	68.7632	83.0541	17	36.2771	96.975	16	21	105	138	3.45	7.9	105	0.7	14
12126	3	77	1	170.18	75	25.8967	1	0	0	0	0	0	0	0	0	0	0	0	0	0	0	0	0	0	0	1	1	1	1	0	1	2	1540	62	112.867	59.8	77.4889	18	36.7667	96.9091	11	22	96	137	4.55	8.1	108	1.1	13
12138	3	66	0	162.56	206	77.9543	0	0	0	0	0	1	0	1	0	0	0	0	0	1	0	0	1	0	0	1	1	1	1	0	1	1	1674	99	109.48	64.92	79.7733	18	36.7667	95.88	14.5	28	119	142.5	3.85	8.95	104	0.95	23
12145	3	80	0	162.56	104.5	39.5448	1	0	0	1	0	0	0	0	0	0	0	1	0	1	0	0	0	0	0	0	0	0	0	0	0	7	540	87	121.439	53.9268	77.5772	17	36.4586	95.6905	18	25	177.364	133.5	4.01111	8.1	92	1.4	16
12157	0	70	0	170.18	67.6	23.3415	0	0	0	0	0	1	0	0	1	0	0	1	0	0	1	0	0	1	0	0	1	1	1	0	1	2	2950	79	123.765	48.1765	73.3725	16	35.7778	99.0588	15.5	25	145.5	139	4.05	8.6	102.5	1.6	77
12167	0	89	0	157.48	51.7	20.8468	1	1	0	1	1	0	0	0	0	0	0	0	0	1	0	0	0	0	0	0	1	1	1	0	0	3	2800	68	114.4	56.08	71.5556	15	35.787	98.3043	12	19	126.5	138	3.625	9.6	111	0.75	18.5
12168	0	65	1	182.88	105	31.3947	1	1	0	0	0	0	0	0	0	0	0	0	0	0	1	0	0	0	0	0	0	1	1	0	1	2	1825	58	97.3889	62.1667	74.0185	14	36.3333	99.2353	10	27	123	140	3.93333	8.5	107	0.7	9
12186	0	44	1	198.12	75	19.1075	1	1	1	0	0	0	0	0	0	0	0	0	0	0	0	0	0	0	0	0	0	0	0	0	0	1	1675	83	105.087	66	79.058	18	36.9074	97.4545	15	26.5	111	138	4.4	9.5	101	0.766667	9.33333
12188	0	78	1	173.227	75	24.9938	0	0	0	0	0	0	0	0	0	0	0	0	0	0	0	0	0	0	0	0	0	0	0	0	0	5	1530	78	101.755	57.2857	71.7075	19	37.1667	97.3415	12	25.5	166	134.5	3.85	8.45	101	1.1	18
12203	1	70	0	149.86	43	19.1468	1	0	0	0	0	0	0	0	0	0	0	1	0	0	0	0	0	0	0	0	0	0	0	0	0	6	1840	77	166.864	82.3158	111.479	14	36.5	98	20	22.5	201.5	134.333	3.85	8.05	97	9.85	58
12210	0	59	1	193.04	149	39.9845	1	0	0	1	0	1	0	0	0	1	0	1	0	1	0	1	1	0	0	1	1	1	1	0	1	2	1355	105	127.269	62.7308	82.52	21	37.6528	98.037	13.5	20.5	187	141	3.56667	8.45	110	1.3	30
12217	3	76	0	152.4	63	27.1251	1	0	0	1	0	0	0	0	1	0	0	0	0	0	0	0	0	0	0	1	1	1	1	0	1	2	4030	65	132.7	68.6667	90.5333	20	36.4861	98.84	14	27	102.5	142.5	4.13333	8.3	105.5	1.4	18
12221	3	75	1	169.2	80	27.944	1	0	0	0	0	0	0	0	0	0	0	0	0	1	0	0	0	0	0	0	0	1	0	0	1	3	1625	63	131.586	59.6897	83.6552	18	36.4213	96.3448	14.5	20	118	140	4.15	8.3	109.5	2.55	63
12223	0	46	0	162.56	103.4	39.1285	1	1	0	0	0	0	0	0	0	0	0	0	0	1	0	0	1	0	0	1	1	1	1	0	1	3	1650	76	120.929	71	87.6428	20	37.0794	97	11.5	26.5	100	140	3.5	8.55	105	0.633333	10.3333
12228	0	71	1	168.91	73.9	25.902	0	0	0	0	0	0	0	0	0	0	0	1	0	1	0	0	1	0	0	1	1	1	1	0	1	2	2145	95	116.364	67.2727	83.6364	26	37.213	97.4231	13	23	231	138	4.4	8.2	106	0.8	16
12248	0	57	1	177.8	85.2	26.9511	0	1	1	0	0	1	0	0	0	1	1	0	0	0	0	0	0	0	0	0	0	0	0	0	0	9	1560	129	91.9444	61.2778	73.1358	26	37.6667	97.7949	17.5	19.5	247.4	141.5	3.625	7.6	108.25	0.95	28.5
12261	0	55	1	180.34	208	63.9557	1	0	0	0	0	0	0	0	0	0	0	0	0	1	0	0	1	0	0	1	1	1	1	0	1	3	1490	54	123.333	56.4286	71.9048	16	36.9111	98.4545	15.5	27	95.5	139	3.85	8.8	100.5	1.3	26
12277	0	57	1	170.18	77	26.5873	1	1	0	0	0	0	0	0	0	0	0	0	0	1	1	0	0	0	0	1	0	1	1	0	1	1	4305	61	116.737	60.0526	78.9825	13	36.375	98.6111	11	19	126	139	4.06667	7.2	113	0.65	14.5
12285	0	53	1	182.88	74.7	22.3351	1	0	0	0	0	0	0	0	0	1	0	0	0	0	0	0	0	0	0	1	1	1	1	0	1	1	1650	52	93.5882	51.6471	65.6275	15	36.4907	98.4286	13	26	99.5	138.5	4.2	8.75	103.5	0.95	21
12287	0	89	0	157.48	66.8	26.9355	0	0	0	0	0	0	0	0	1	1	0	0	0	0	0	0	0	0	0	0	1	1	0	0	1	7	392	69	138.2	50.84	80.28	23	37.2222	98.4348	25	17.5	124.667	134.5	5.9	8.6	100	5.25	95.5
12297	0	78	1	190.5	120	33.0667	1	0	0	0	0	1	0	0	0	0	0	0	0	1	0	0	1	0	0	1	1	1	1	0	0	0	2375	84	121.762	63.9524	83.0667	22	36.25	95	11	28	97	141	3.4	8.50771	105	1	17
12300	0	85	0	157.48	162	65.3227	1	1	0	0	0	0	0	0	0	0	0	1	0	0	1	0	0	1	0	1	1	1	1	0	1	4	1221	67	127.15	48.2	74.5167	25	36.4444	97.9	18	20	115	126	4.9	8.3	93	2	51
12305	3	24	0	167.64	125	44.479	0	0	0	0	0	0	0	0	0	0	0	0	0	0	0	0	0	0	0	0	0	0	0	0	0	3	2750	87	115.714	62.7619	80.4127	21	36.8444	95.0909	13.5	19.5	85.5	137.5	5.3	7.83333	110	3.63333	50
12306	1	80	0	165.1	90	33.0178	1	1	0	0	0	0	0	0	0	0	0	0	0	1	0	0	0	0	0	1	1	1	1	0	1	1	1797	64	99.6923	58.3846	67.875	19	36.0648	99.5818	15	22	119	137	3.8	8	104	0.6	11
12310	0	68	1	165.1	111	40.722	0	0	0	0	0	1	0	1	0	1	0	0	0	0	0	1	0	0	0	1	1	1	0	0	1	3	1990	83	100.113	56.6226	68.6274	21	37.8958	97.6538	13.5	26.5	98	138.5	4.63333	8.7	102.5	1.1	34.5
12320	0	58	0	160.844	65	25.1249	0	0	0	0	0	0	0	0	0	0	0	0	0	0	0	0	0	0	0	0	0	0	0	0	0	2	4480	107	144.423	77.6154	100.303	19	37.142	99.9655	11	21.5	133.5	142	3.85	6.7	113.5	0.85	31.5
12322	3	89	1	175.26	65	21.1616	1	1	0	0	0	1	0	0	1	0	0	1	0	0	0	0	0	0	0	0	0	0	0	0	0	6	1116	113	79.0476	39.4583	54.2917	18	38	88.7692	17	18.5	238	134.5	3.65	7.4	98.5	2.15	62
12324	0	40	1	162.56	49	18.5425	0	0	0	0	0	0	0	0	0	0	0	0	0	0	0	0	0	0	0	0	1	0	0	0	1	4	2290	120	101.4	67.7667	78.4111	17	38.2143	97.9091	16	20.5	146.5	137.5	3.7	6.3	105	0.6	5
12357	3	71	0	160.02	85	33.1948	1	1	0	0	0	1	0	0	0	0	1	1	0	0	0	0	0	0	0	1	1	1	1	0	0	8	2015	100	84.5455	50.1364	67.1364	17	36.7778	93.875	20.6667	16.6667	375.333	130.333	4.4	7.56667	97.3333	2.16667	71
12372	3	87	1	171.815	65.6	22.2218	0	0	0	1	0	1	0	0	0	0	0	1	0	1	0	0	0	0	0	0	0	0	0	0	0	3	2670	81	115.067	41.6	66.0889	24	36.9653	98.7333	13	28	178	137	4.1	8	100	1.2	81
12378	3	89	1	170.18	75	25.8967	0	0	0	0	0	1	0	0	0	0	0	0	0	1	0	0	1	0	0	1	0	1	0	0	1	2	898	58	127.957	54.5217	79	19	36.9375	98.6667	14.5	23	139	134.5	4.65	9.2	102	1.6	39
12393	0	86	0	157.573	52	20.943	0	0	0	0	0	0	0	0	0	0	0	0	0	1	0	0	0	0	0	0	0	0	0	0	1	2	1890	64	130.732	62.4634	86.8618	19	38.2667	95.125	13	27	109	142	3.5	8.5	106	1.1	21
12399	0	46	0	172.72	56.5	18.9393	0	0	0	0	0	0	0	1	0	1	0	0	0	0	0	0	0	0	0	0	1	0	0	0	1	1	1200	50	94.9444	53.6111	63.1667	14	36.4028	99.6667	13	24	100	138	4.05	9.15	105	1.1	14
12402	3	54	1	180.34	138.8	42.6781	1	1	0	0	0	0	0	0	0	0	0	1	0	1	0	0	0	0	0	1	1	1	1	0	1	1	2350	65	111.793	60.4483	77.5632	12	36.8148	97.8462	13	22	155	140	4.25	9.2	109	0.9	21.5
12409	0	81	1	169.2	80	27.944	1	1	0	0	0	0	0	0	0	1	0	0	0	0	0	0	0	0	0	1	0	1	1	0	1	3	945	70	105.036	53.3929	70.6071	18	36.9097	98.619	11	25	112.5	141	4.6	8.2	109	1.25	25.5
12413	0	80	1	180.34	72	22.1385	1	0	0	1	0	1	0	1	1	0	1	0	0	1	0	0	0	0	0	1	0	1	1	0	1	5	3200	108	106.538	62.5897	77.2393	25	36.1944	96.1842	19	22.5	129	138.5	3.65	8.1	101	3.05	100
12418	0	65	1	180.34	86.1	26.474	1	1	1	0	0	0	0	0	0	0	0	0	0	1	0	0	1	0	0	1	1	1	1	0	1	2	1350	87	107.88	65.72	80.28	25	37.6019	96.0714	11	28	167.5	134	3.76667	8.6	99	0.8	15
12422	3	72	1	177.8	106.1	33.5623	1	0	0	1	0	1	0	0	0	0	0	1	0	0	1	0	1	0	0	1	1	1	1	0	1	3	2635	88	101.2	50.08	67.12	21	36.8889	97.1429	14	28.5	151.5	143	4.2	8.2	104.5	1.3	46.5
12433	1	47	1	182.88	98.6	29.4812	0	0	0	0	0	1	0	0	0	0	0	0	0	0	0	0	0	1	0	1	1	1	0	0	0	1	3245	80	166.864	93.8049	111.479	22	36.7315	97.4783	13	26	105	142	3.6	9.14134	107	1.3	18
12435	1	60	1	169.2	80	27.944	0	0	0	0	0	0	0	0	0	0	0	1	0	0	0	0	0	0	0	0	0	0	0	0	0	4	1840	89	126.909	64.7727	85.4848	16	36.7963	96.75	23	23	106.333	142	5.2	6.3	101	9.85	74
12442	3	75	0	170.18	129	44.5423	1	0	0	1	0	1	0	0	0	0	0	1	0	0	0	0	0	1	0	0	1	1	1	0	1	5	3185	80	112.3	51.325	71.05	23	35.7385	98.4615	17	27	102	132.5	4.36667	9.45	93	2.8	60
12445	0	58	1	190.5	80.9	22.2925	1	1	0	0	0	0	0	0	0	1	0	0	0	0	0	0	0	0	0	1	1	1	1	0	1	1	4600	97	102.44	59.52	73.8267	16	36.1528	99.5652	12	28	109	140	4.3	8.3	104	0.6	11
12461	0	83	1	160.02	68	26.5559	1	0	0	1	0	1	0	0	0	1	0	0	0	1	0	0	0	0	0	0	0	0	0	0	0	3	1610	60	135.103	49.5862	78.1494	18	36.6852	97.3182	16.5	20	125.5	138	4.15	8.4	105.5	1.3	23
12468	0	62	1	177.8	77	24.3572	1	1	0	0	0	0	0	0	0	1	0	0	0	0	0	0	0	0	0	1	0	1	1	0	1	1	800	67	114.938	66.4375	82.6042	15	36.7778	96.7857	8	28	128	139	4.26667	9.2	107	0.75	15
12474	3	89	0	152.4	65	27.9862	1	1	1	0	0	1	0	0	0	0	0	0	0	1	0	0	0	0	0	0	0	0	0	0	0	3	1522	73	114.952	56.7143	76.127	20	36.2667	94.4286	18	23.5	142.5	138.5	3.7	8.71004	101	0.9	25.5
12476	0	42	1	182.88	60.6	18.1192	0	0	0	0	1	0	1	0	1	0	0	0	0	1	0	0	0	0	0	1	1	1	1	0	1	1	1000	87	119.083	60.8889	78.6852	15	36.4556	98.6176	14	26	100	133	4.3	8.73907	97	0.8	9
12481	3	61	1	167.64	86.2	30.6727	1	0	0	0	0	1	0	0	0	0	0	1	0	1	0	0	1	0	0	1	1	1	1	0	1	1	1694	63	140.24	62.48	88.4	16	36.8667	96.6667	13	27.5	264	142.5	3.73333	8.35	105.5	1.15	30.5
12484	3	49	0	169.2	80	27.944	0	0	0	0	0	0	0	0	0	0	0	0	0	1	0	0	1	0	0	0	1	1	1	0	1	1	805	74	127.696	55.7391	81.6522	16	36.5556	99.1905	11.5	27.5	98.5	142.5	3.85	7.8	107.5	0.45	6
12496	0	73	0	159.089	58	22.9164	1	0	0	0	0	1	0	0	1	0	0	0	0	1	0	0	0	0	0	1	1	1	1	0	1	1	1335	86	101	41.3667	61.2445	15	36.9259	97.8571	13	26	139	141	4.05	8.33591	106	0.7	12
12501	0	73	1	170.18	67.9	23.4451	1	1	1	0	0	0	0	0	0	0	0	0	0	1	0	0	1	0	0	1	1	1	1	0	1	1	1590	66	101.222	56.3889	71.5	21	36.8111	97.125	12	24	124	136	4.06667	8.3	104	1	13
12510	0	86	0	172.72	60.5	20.2801	0	0	0	0	0	0	0	0	0	0	0	0	0	0	0	0	0	0	0	0	1	0	0	0	1	2	2210	82	122.81	46.4286	71.8889	24	36.2222	97.619	15	17	66	143	3.9	8.2	115	0.5	16
12543	3	59	1	175.26	66	21.4871	1	1	0	0	0	0	0	0	0	0	0	0	0	1	1	0	0	0	0	0	0	0	0	0	0	5	2974	99	88.52	63.04	80	15	37.7361	99.7407	15	16	192.75	136	4.31667	7.075	109.667	0.85	10
12553	3	60	1	175.26	85.5	27.8356	1	0	0	0	0	0	0	0	0	0	0	0	0	0	0	0	1	0	0	0	0	0	0	0	0	2	3330	74	97.9545	65.6818	83.6364	16	36.8704	98	12	27	145.8	137	3.86667	8.4	104	0.9	13
12573	0	65	1	175.26	82	26.6961	0	0	0	0	0	1	0	0	0	0	0	0	0	0	0	1	0	0	0	1	0	0	1	0	1	10	284	66	105.526	49.8684	67.5789	19	37.8889	97.2727	18.3333	28.3333	260	132	4.525	8.3	90	3.13333	118.667
12586	0	64	0	157.48	74	29.8388	0	0	0	1	0	0	0	0	1	0	0	0	0	0	0	0	0	0	0	0	0	0	1	0	0	5	965	81	90.7059	49.7941	68.2843	15	38.1905	98.6522	17.5	26.5	89	136	4.2	7.75	96.5	0.85	18.5
12597	0	45	1	177.8	95	30.0511	1	1	1	0	0	0	0	0	0	0	0	0	0	0	0	0	1	0	0	0	0	0	0	0	0	1	2385	81	120.059	66.4118	84.4314	16	37.1389	97.0833	14	28	132	138	4.1	8.8	100	1.05	14.5
12603	0	71	1	177.8	89	28.1531	1	1	0	0	0	1	0	0	1	1	0	0	0	0	0	0	1	0	0	1	0	1	1	0	1	3	5700	80	113.24	45.4	68.0133	23	36.6222	95.7692	13	28	58	138	4.23333	9.1	101	2.1	65
12621	0	72	1	170.18	66	22.7891	1	1	0	0	0	0	0	0	0	0	0	0	0	0	0	0	0	0	0	1	0	1	1	0	1	1	1585	56	109.722	55.75	74.6111	15	36.3667	99.7838	13	23	121	133	4.625	8.2	104	0.8	17
12643	0	81	1	176.763	130	41.6066	0	0	0	0	1	0	0	0	0	0	0	0	0	0	0	0	0	0	0	0	1	1	1	0	1	7	805	77	136.56	60.125	85.75	25	37.4889	97.619	22	21.3333	98.6667	142.667	5.58	8.4	105.5	4.46667	64.5
12648	3	58	1	162.56	97	36.7066	1	1	1	0	0	1	0	0	0	1	0	0	0	0	0	0	0	0	0	0	0	0	0	0	0	5	1880	102	101.933	63.2444	76.6	29	37.4074	93.2308	15.6667	24	128.333	137.333	3.7	8	101.333	1.13333	24
12692	3	82	0	160.02	68	26.5559	1	0	0	0	0	0	0	0	1	0	0	1	0	0	0	0	0	0	0	1	1	1	1	0	1	4	1105	88	153.391	66.6522	95.5652	23	37.4907	97.5208	18	19.5	133	138.5	4.25	8.3	105.5	1.95	55
12694	0	50	1	172.72	75	25.1406	0	0	0	0	0	1	0	0	0	1	1	0	0	0	0	0	0	0	0	1	1	1	1	0	1	7	6505	99	91.4348	63.5652	78.6522	23	37.2	99.0417	15	21.6	138.167	134	4.61667	7.82	102	0.9	8.8
12706	0	60	0	160.02	43	16.7927	0	0	0	0	0	0	0	0	0	0	0	1	0	1	0	0	0	0	0	1	1	1	1	0	1	4	1770	69	155.958	42.6667	80.4305	20	36.8222	98.1579	14.8333	23.8333	210.429	143.167	4.15	8.26	108.5	1.68333	36
12708	0	82	0	165.1	68	24.9468	1	1	1	0	0	0	0	0	0	0	0	1	0	1	0	0	0	0	0	1	1	1	1	0	1	2	3275	69	136.846	57.1538	83.718	20	36.5417	96.8889	14	19	150	133	3.7	7.6	104	0.9	17
12711	0	79	0	162.56	58.5	22.1375	0	0	0	1	0	1	0	0	0	0	0	0	0	0	0	0	0	0	0	0	0	0	0	0	0	6	1037	124	111.316	67.4737	81.4123	13	38.1481	98.2308	14	26	122	138	4.5	8.5	103	1.1	44
12726	0	70	0	157.48	101	40.7259	0	0	0	1	0	0	0	0	0	0	0	1	0	0	0	0	0	0	0	1	0	1	1	0	0	5	2052	61	111.074	51.4815	68.284	16	36.5873	95.92	16.6667	18	111.333	128	5.23333	8.93333	98.6667	3.83333	81.3333
12735	0	76	1	180.34	71.5	21.9848	1	0	0	1	0	0	0	0	0	0	0	0	1	0	1	1	0	0	0	1	1	1	1	1	1	3	1340	104	108.543	64.0286	78.3143	16	37.3095	98.6176	10.5	35.3333	174.5	138.5	4.275	9.1	100	1.25	54
12739	3	78	1	172.72	86.4	28.962	1	0	0	0	0	0	0	0	0	0	0	0	0	1	0	0	1	0	0	0	0	0	0	0	0	2	4205	57	114.6	41.25	65.7	16	36.9111	98.25	13	22	96	139	4.8	7.9	109	1.8	34
12744	0	61	0	160.038	57	22.255	0	0	0	0	0	1	0	0	0	0	0	0	0	0	0	1	0	0	0	0	0	0	0	0	0	8	675	78	121.222	56.0556	74.2963	18	36.4111	97.9474	14	33	110	139	3.9	8.3	96	0.7	40
12753	3	89	0	158.215	65	25.9669	1	1	0	0	0	0	0	0	0	0	0	0	0	1	0	0	0	0	0	0	0	0	0	0	0	9	1630	74	146.619	63.8095	92.2	12	37.1889	99.4286	16	16.5	177	138.667	4.44	7.65	112.5	1.35	33.5
12769	0	65	1	177.8	99.6	31.5062	1	0	0	0	0	0	0	0	0	0	0	0	0	1	0	0	0	0	0	1	1	1	1	0	1	2	3035	58	127.152	67.697	93.4479	16	36.2444	97.3226	11	26	135	134	3.8	8.5	101	0.8	14
12771	0	84	1	172.72	105	35.1969	0	0	0	0	0	0	0	0	0	0	0	0	0	1	1	0	0	0	0	0	1	1	0	0	1	4	2550	78	142.037	57.5926	85.5256	18	36.7778	97.8261	10	36.5	146	139.5	3.75	8.3	97	2	28.5
12780	0	82	1	187.96	102	28.8715	1	0	0	0	0	1	0	0	0	0	0	0	1	0	1	0	1	0	0	0	1	1	1	0	1	4	1975	87	118.917	49.5	72.6389	20	37.713	96.7037	16	22	96	140	4.7	8.70227	107	3.7	49
12781	0	72	0	157.48	68	27.4194	1	1	0	0	0	0	0	0	0	1	0	0	0	0	0	0	0	0	0	1	1	1	1	0	1	2	2487	57	116.393	54.25	81.6071	16	37.1759	98.4839	13.5	25.5	149	142	4	8.6	107	0.85	18.5
12783	0	53	0	169.2	80	27.944	1	0	0	0	0	0	0	0	0	1	0	0	0	1	1	0	0	0	0	0	0	0	0	0	0	1	1375	73	123.692	66.2308	85.3846	16	36.4444	97.2	12	29	93	142	4.3	8.3	105	0.6	18
12796	0	29	1	176.349	60	19.2933	0	0	0	0	0	0	0	0	0	0	0	0	0	1	0	1	0	0	0	0	1	0	1	1	0	6	920	69	120.15	83.85	95.95	13	36.75	96.9048	12	24	153	140	4.25	8.6	108	0.9	39
12798	0	89	1	177.8	70.3	22.2378	1	0	0	1	0	1	0	0	1	1	0	1	0	0	0	0	0	0	0	0	0	0	0	0	0	2	1840	74	105.36	54.72	66.32	18	35.4444	99.5517	12.5	28.5	103	141	4.7	8.8695	104.5	1.5	44.5
12806	0	85	0	169.2	80	27.944	0	0	0	1	0	1	0	0	0	0	0	0	0	0	0	0	0	0	0	0	0	0	0	0	0	4	3880	96	129.095	63.381	85.2857	29	36.9519	94.4231	16	23	104	141	3.3	7.8	105	0.8	25
12807	3	84	0	157.48	50	20.1613	0	0	0	1	0	1	0	0	1	0	1	0	0	0	0	1	0	0	0	0	1	1	0	0	0	8	223	81	107.389	50.0278	67.3684	15	37.4167	94.1111	15	23	105	136	4.1	8.8	102	1.7	43
12812	3	64	1	180.34	88.5	27.2119	1	0	0	0	0	0	0	0	0	0	0	0	0	1	0	0	0	0	0	1	1	1	1	0	1	0	1000	61	128.636	67.7273	82.4545	16	36.6944	99.5333	12.5	26	119	140	3.95	9.1	105.5	0.8	10.5
12821	3	80	0	140	62	31.6327	0	0	0	1	0	1	0	0	1	0	1	0	0	0	0	1	0	0	0	1	1	1	1	0	1	8	879	79	126.434	61.2075	81.4277	16	37.3704	95.94	20.3333	19.3333	164	142.667	4.23333	6.5	107.333	1.26667	25
12827	0	80	0	152.4	50	21.5278	1	0	0	1	0	0	0	0	0	0	0	0	0	0	0	0	1	0	0	1	0	1	1	0	1	1	2700	62	112.762	49.9524	71.254	19	36.6111	99.2353	12	21	124	139	3.7	8.2	110	0.6	14
12829	0	49	0	152.4	50	21.5278	0	1	0	0	0	1	0	0	0	0	0	1	0	0	0	0	0	0	0	0	0	0	0	0	0	5	164	74	112.148	61.1481	78.1482	17	36.3611	96.7143	18	24	110.667	140	4.7	8.85	103	2.45	20
12830	0	70	0	149.86	80.7	35.9337	1	1	0	0	0	0	0	0	0	0	0	0	0	0	0	0	0	0	0	1	0	1	1	0	1	1	2689	68	101.522	35.5	56.7971	20	37.1667	98.4211	13	20	71	139	4.45	6.4	110	0.75	17
12839	0	43	1	177.8	85.9	27.1725	1	0	0	0	0	0	0	0	0	0	0	0	0	0	0	0	1	0	0	1	1	1	1	0	1	0	830	69	133.39	80.2439	98.3089	15	36.2917	98.3947	14	24	118	137	3.95	9.2	103	0.7	11
12842	0	81	0	152.4	56	24.1112	0	0	0	1	0	0	0	0	0	0	0	0	0	1	0	0	0	0	0	0	1	1	0	0	1	4	1490	66	128.2	60.2	83.68	14	37.0404	99.4091	11	23	137	139	3.9	8.4	109	0.6	24
12847	3	57	1	152.4	80.7	34.7459	0	0	0	1	1	0	1	0	1	0	0	0	0	1	0	0	0	0	0	0	1	1	1	1	1	3	1975	85	106.571	56.9048	73.4603	25	38.1481	98.2	10	24.5	127.5	135	3.65	7.7	104	0.8	18
12853	3	44	1	165.1	64.5	23.6628	1	1	1	0	0	1	0	0	0	1	0	0	0	0	0	0	1	0	0	0	0	0	0	0	0	2	3550	79	110.529	63.0588	78.8824	21	36.3444	98.5	15	26	91	140.5	3.83333	7.7	101	0.4	7
12874	0	85	0	154.94	88	36.6569	1	0	0	0	0	1	0	0	0	0	0	1	0	1	0	0	1	0	0	1	0	1	1	0	1	2	1980	62	133.062	62.25	86.3542	15	36.6204	98.9231	12	28	149	137	3.85	8.2	101	0.8	13
12878	0	72	1	175.26	65.8	21.422	1	0	0	0	0	1	0	1	1	0	0	1	0	0	1	0	1	1	0	1	1	1	1	0	1	5	1825	82	108.333	51.6111	67.6111	20	37.2273	100	12	24	113	140	4.25	8.32488	108	1	22
12883	0	42	0	162.56	76.5	28.949	0	0	0	0	0	0	0	0	0	0	0	0	0	0	0	0	0	0	0	0	1	0	0	0	0	0	2195	84	124.043	75.4348	86.6957	15	37.3148	98.0667	10	24	74	134	5	8.5	105	0.8	8
12895	3	73	0	140	66.4	33.8776	0	0	0	0	0	1	0	0	0	0	0	0	0	1	0	1	1	0	0	1	1	1	1	0	1	3	915	66	116.304	49.2609	71.1449	17	36.4889	97.5	10.5	24.25	131.5	140.75	3.96	7.875	109.75	0.625	10.75
12902	0	44	1	162.56	95	35.9498	1	0	0	0	0	0	0	0	0	0	0	1	0	0	0	0	1	0	0	1	1	1	0	0	1	1	2050	61	113.25	57.9583	70.7083	14	37.2222	95.625	15	24	209	140	4.3	8.8	105	0.9	18
12920	2	73	0	160.02	59	23.0411	1	1	0	1	0	0	0	0	0	0	0	1	0	1	0	0	0	0	0	0	0	0	0	0	0	0	3430	107	101.727	52.1515	68.8182	16	37.8995	98.625	12	25	225	134	3.7	7.9077	101	0.6	13
12928	0	77	1	175.26	86.2	28.0635	0	0	0	0	0	0	0	0	0	0	0	0	0	1	0	0	0	0	0	1	1	1	1	0	1	3	650	75	104.5	61.1667	71.5882	15	36.1111	95.1538	11.5	24	133	144	4	8.2	112.5	1	25
12940	0	54	0	156.21	94.1	38.5631	0	0	0	0	0	0	0	0	0	0	0	0	0	1	0	0	0	0	0	1	1	0	0	0	1	1	1358	81	122.673	62.0612	80.3125	21	36.9236	93.2653	11	32	106	138	3.6	8.4	99	0.5	16
12945	0	82	0	162.56	52	19.6778	1	0	0	0	0	1	0	0	0	0	0	0	0	0	0	0	0	0	0	1	1	1	1	0	1	2	2310	92	119.787	46.766	72.3404	20	37.5926	99.2609	16	23	113	141	4.25	9.3	107	0.8	15
12952	0	71	0	177.8	96	30.3674	1	0	0	0	0	0	0	0	1	0	0	1	0	1	0	0	0	0	0	0	1	1	1	0	1	5	1560	77	128.688	60.1875	92.875	16	37.2586	96.875	13	23.5	120.75	134.8	4.44286	8.7	106	0.45	20
12955	0	81	1	177.8	208	65.7961	0	0	0	0	1	1	0	0	0	0	0	0	0	1	0	0	0	0	0	0	0	0	0	0	0	2	3030	66	146.147	59.8824	88.6373	21	37.4074	95.2	16	26	108	147	4.1	8.8562	109	1.8	25
12987	3	58	1	170.18	84	29.0043	1	1	0	0	0	1	0	0	0	0	0	0	0	1	0	0	1	0	0	1	1	1	1	0	1	1	2920	61	106.091	58.6364	75.3182	16	36.6667	98	15.5	18.5	121	142	3.76667	8.18237	112	0.95	13.5
12991	3	70	1	177.8	80	25.3062	1	0	0	1	0	1	0	0	1	0	0	1	0	1	0	0	0	0	0	1	1	1	1	0	1	2	1675	75	132.864	67.2727	89.1363	20	36.75	94.2857	15	26	169	141	3.5	7.7	104	1.4	25
13015	2	38	1	182.88	180	53.8196	0	0	0	0	0	0	0	0	0	1	0	0	0	0	0	0	0	0	0	0	0	0	0	0	0	0	880	87	127.238	80.5238	96.0953	16	37.1984	95.2381	15	24.5	138	139	4.45	9.15	104	1.05	14
13021	0	62	0	160.02	82.4	32.1795	1	0	0	0	0	0	0	0	0	0	0	1	0	0	0	0	0	1	0	0	1	1	1	0	1	2	3110	91	153.889	80.5333	105.133	18	37.8675	99.625	14	25	206.5	137.5	3.7	8.6	102.5	1.25	23
13029	0	77	0	160.02	55.1	21.5181	1	0	0	1	0	0	0	0	1	0	0	0	0	0	0	0	0	0	0	0	1	1	0	0	0	1	4140	77	127.611	57.3889	92.3889	15	36.9444	97	14	26.5	153	137	3.7	8.2	100	0.85	11.5
13033	1	34	1	170.18	80.3	27.7267	1	0	0	0	0	0	0	0	0	0	0	1	0	0	0	0	0	0	0	0	1	0	0	0	0	2	2390	105	154.68	93.8049	109.52	17	36.881	98.7083	14	25	68.5	146	3.85	8.51864	111	1.7	25
13038	0	89	0	165.1	58.8	21.5716	1	0	0	1	0	1	0	0	1	0	0	1	0	1	0	0	1	0	0	1	1	1	1	0	1	4	1195	62	115	51.5532	73.1087	17	37.1222	99.7083	12	26	179	131	4.05	8.3	97.5	1.05	17
13039	0	74	0	160.776	83.7	32.3806	0	0	0	0	0	1	0	1	0	0	0	0	0	1	0	0	0	0	0	1	0	1	1	0	1	1	3655	65	112.979	39.3542	63.9514	19	37.1389	95.5882	11.5	28.5	95.5	143	3.85	9.2	107	0.8	14
13055	0	40	0	162.56	55	20.813	1	1	1	0	0	0	0	0	0	0	0	0	0	0	0	0	0	0	0	1	1	1	1	0	1	3	1650	79	87.8889	62.2222	75.3704	15	37.2833	98.625	8.5	24	144	138	3.775	7.35	109	0.7	6
13069	0	68	1	169.2	80	27.944	0	0	0	0	0	0	0	0	0	0	0	0	0	0	0	0	0	0	0	0	0	0	0	0	0	1	3885	72	113.032	60.5806	78.0645	18	36.5952	95.68	10	25	98.5	138.5	4.85	7.45	108.5	0.8	24
13071	0	86	1	169.2	80	27.944	0	0	0	1	0	1	0	0	0	0	0	0	0	0	0	0	0	0	0	0	1	0	1	0	0	2	1605	83	95.7857	45.0357	61.9524	17	36.463	98.4118	13	27	154.5	138	5.9	7.8	103.5	1.4	48.5
13078	3	61	0	165.1	53.2	19.5172	1	0	0	0	0	1	0	0	0	0	0	1	0	0	0	1	0	0	0	1	1	1	1	0	1	4	3337	92	121.677	68.6774	86.914	18	37.1889	96	12.6667	32.3333	137.833	140.333	5.025	8.16667	100.667	0.666667	13
13114	3	67	1	172.72	68	22.7942	1	1	1	0	0	1	0	0	0	0	0	0	0	1	0	0	0	0	0	1	1	1	1	0	1	1	4345	74	104.357	67.8214	80.4167	20	36.7222	96.8214	16.5	22	134.5	137.5	4.175	8.55	103.5	0.75	19
13121	0	71	0	170.18	180	62.1521	0	0	0	0	0	0	0	0	0	0	0	0	0	1	0	0	1	0	0	1	1	1	1	0	1	3	1500	76	115.792	69.2083	84.9028	21	36.6944	93.125	12	27	98	141	4.5	8.4	107	0.7	17
13125	0	58	1	187.96	98	27.7393	1	0	0	0	0	0	0	0	0	0	0	0	0	1	0	0	1	0	0	1	1	1	1	0	1	0	5550	64	111.762	69.9048	83.8571	15	36.7083	97.9524	10.5	23.5	100.5	140	4.16667	7.1	110	0.7	10
13136	0	80	0	170.18	65.5	22.6164	0	0	0	0	0	1	0	0	1	0	0	0	1	1	0	1	0	0	0	0	1	0	0	0	0	4	1535	94	100.406	57.0625	69.9688	20	37.5159	94.9524	9	30.5	126.5	143.5	4.05	8.248	108	0.55	29.5
13151	0	81	1	167.64	97	34.5157	1	0	0	0	0	1	0	0	1	0	0	1	0	1	0	0	0	0	0	0	0	0	0	0	0	7	1840	101	92.2	43.6	59.8	20	36.7	87.6667	15	22	156	127	4.5	8.14428	95	2.3	70
13180	0	51	1	169.2	80	27.944	0	0	0	0	0	0	0	0	0	0	0	0	0	0	0	0	0	0	0	0	0	0	0	0	1	0	1440	89	115.333	72.7778	86.963	16	36.8889	97.25	17	23	129	137	3.5	8.6	101	0.7	15
13187	0	24	0	169.2	80	27.944	0	0	0	0	0	0	0	1	0	0	0	0	0	0	0	0	0	0	0	1	0	0	0	0	1	0	2136	82	142.167	83.5417	103.083	17	36.2176	99.4681	13	23	91	140	3.7	8.1	108	1	14
13190	0	85	1	172.72	78	26.1462	1	0	0	1	0	1	0	0	1	0	0	0	0	1	0	0	1	0	0	1	1	1	1	0	1	2	6333	81	142.276	76.8966	99.1838	18	35.6574	97.6923	12	26.5	105	140	4.06667	8.95	105.5	1.35	29.5
13201	0	64	1	180.34	75	23.0609	1	0	0	1	0	0	0	0	0	0	0	0	0	0	0	0	1	0	0	1	1	1	1	0	1	3	2535	53	103.87	58.2609	81.1739	13	36.3556	98.2727	13	25.5	108.333	137	4.1	8.55952	106	0.75	14
13212	0	59	1	175.26	59.3	19.3059	1	0	0	0	0	1	0	0	1	0	0	0	0	1	0	0	0	0	0	1	1	1	1	0	1	1	1160	84	148.591	72.5	91.6364	20	35.9556	97.2857	12	28.5	88	141	3.75	8.8972	104.5	0.85	17.5
13244	0	45	0	152.4	65	27.9862	1	0	0	0	0	0	0	0	0	0	0	0	0	1	0	0	0	0	0	1	1	1	1	0	1	0	2330	86	105.4	67.7667	86.5556	16	36.7667	98.12	10	24.5	105.5	139	3.55	7.8	108	0.5	8.5
13251	3	79	0	149.86	44.9	19.9929	1	1	1	0	0	0	0	0	0	0	0	1	0	1	0	0	0	0	0	0	0	0	0	0	0	1	1840	79	125.588	51.2941	76.0588	17	36.7917	97.375	16.75	21.75	181.667	146	3.9	7.8	111.75	0.833333	23
13252	3	47	0	163.266	86.6	32.4884	0	1	0	0	0	0	0	0	0	1	0	0	0	1	0	0	0	0	0	0	1	1	1	0	1	1	2760	92	79.0476	42.7429	53.7083	22	36.6667	98.6	13	20.5	134	141	3.8	8.1	111.5	0.6	13
13254	1	51	0	160.02	86.6	33.8197	1	0	0	0	0	0	0	0	0	0	0	1	0	1	0	0	0	0	0	1	0	1	1	0	1	1	1000	93	101.8	58.975	68.875	16	37.0185	98.7619	15	24	167	135	4.1	9.9	100	1	15
13259	0	78	0	152.4	56	24.1112	0	0	0	0	0	0	0	0	1	0	0	0	0	1	0	0	0	0	0	0	1	1	1	0	1	1	1840	82	151.5	56.2647	91.7059	16	36.5504	99.7812	16.6667	22	187.667	139.857	3.37778	9.53333	107.333	0.966667	24
13265	0	64	0	167.64	54.9	19.5352	1	0	0	0	0	1	0	0	1	1	1	0	0	0	0	0	0	0	0	0	1	1	1	0	1	3	1840	59	122.8	73.7	84.9	14	36.2037	95.6667	13.4	26.6667	155.429	138.286	4.575	8.675	103.8	2.875	11.25
13299	0	45	1	175.26	100	32.5563	1	1	0	0	0	0	0	0	0	0	0	1	0	0	0	0	1	0	0	0	0	0	0	0	0	1	2750	85	117.576	64.7273	82.3434	16	36.1235	94.9375	14	26	129	140	4.4	9.1	104	0.8	14
13303	0	80	1	185.42	208	60.4993	0	0	0	1	0	1	0	0	1	0	0	0	0	0	0	0	0	1	0	1	1	0	0	0	1	3	959	81	130.385	50.4231	70.8077	27	37.0926	98	11	24	140	145	3.3	6.9	113	1.3	19
13309	0	58	1	180.34	90	27.6731	1	0	0	0	0	0	0	0	0	0	0	0	0	0	1	0	1	0	0	0	1	0	1	0	1	4	1893	98	137.52	75.12	95.92	16	37.1905	99.5	14	22.5	140.333	141.667	4.2	8.15	109	1.1	13.5
13326	0	72	0	160.02	77.5	30.2659	1	0	0	1	0	1	0	0	0	0	0	0	0	0	0	0	0	1	0	0	1	1	1	0	1	3	1960	84	118.087	54.3478	69.3478	18	36.8222	93.087	13	32	92	135	4.8	9	95	2.6	74
13341	3	44	1	190.5	84	23.1467	1	1	0	0	0	0	0	0	0	0	0	0	0	1	0	0	1	0	0	0	0	0	0	0	0	3	300	81	120.6	67.2	87.5667	18	35.9074	99	12	25	157	140	4.4	8.7	107	0.7	11
13375	3	60	1	182.88	116	34.6837	1	1	0	0	0	0	0	0	0	0	0	1	0	1	0	0	1	0	0	1	0	1	1	0	1	2	1640	71	138.136	82.4091	100.985	19	36.8519	95.5	13	27	250	136	4	8.9	100	1.1	14
13377	3	83	0	157.48	81.8	32.9839	1	0	0	0	0	1	0	0	0	0	1	0	0	1	0	0	1	0	0	1	1	1	1	0	1	3	2670	92	117.333	58.5714	85.5714	20	36.25	97.9737	14	25	176.5	138.5	3.56	8.05	103	0.8	15.5
13378	0	75	1	187.96	95.4	27.0033	0	0	0	0	0	0	0	0	0	0	0	0	0	1	1	0	0	0	0	1	0	1	1	0	0	2	900	64	116.667	55.8333	75.4352	16	36.5833	93.9615	17	24	153	139	4.6	8.5	103	1.1	23
13403	0	64	1	152.4	67	28.8473	1	1	1	0	0	0	0	0	0	0	0	0	0	1	0	0	1	0	0	0	0	0	0	0	0	1	3775	61	110.864	60.1818	77.0758	17	36.875	95.8	13	29	254	139	3.96667	8.1	101	0.95	20
13416	3	59	1	182.88	75	22.4248	0	0	0	0	0	0	0	0	0	0	0	1	0	1	0	1	1	0	0	0	0	1	1	0	1	4	1680	79	146.208	71.1667	96.1805	14	37.1528	99.75	16	23	266	136	3.5	7.8	101	1	19
13420	3	67	0	157.48	112	45.1614	1	0	0	0	0	1	0	1	0	0	0	1	0	0	1	0	0	0	0	1	1	1	1	0	1	2	3005	78	121.673	73.1224	93.7007	17	36.4722	96.1818	14.5	31	194	135.5	4.03333	8.15	94	1.3	26.6667
13432	0	89	0	157.891	60.3	24.1882	0	0	0	1	0	0	0	0	1	0	0	0	0	1	0	0	1	0	0	0	1	1	1	0	0	1	2125	71	145.789	53.9474	77.4211	19	37.3272	94.4615	13	27	84	140	3.6	9.3	103	1.1	32
13441	0	57	1	175.26	89	28.9751	1	1	0	0	0	1	0	0	0	1	0	0	0	0	0	0	0	0	0	1	1	1	1	0	1	2	2600	79	108.583	69.7917	79.5	19	37.0714	96.087	12	25	112	139	4.33333	8.6	106	1	18
13455	0	70	0	160.77	78.7	30.4483	0	1	1	1	0	0	0	0	0	0	0	1	0	0	0	0	0	0	0	1	1	1	1	0	1	5	60	52	118	44.5	67.75	14	36.4444	100	13	23	178	137	4.2	7.9	105	3.5	14
13459	3	84	0	158.149	57.9	23.1496	1	0	0	0	0	0	0	0	0	1	0	0	0	0	0	0	0	0	0	0	0	0	0	0	0	2	1840	85	148.727	39.1364	75.6667	20	37.2889	98.4286	14	26	141	137	3.55	7.75	101	1.2	13
13496	0	70	0	165.1	193	70.8049	0	0	0	1	0	1	0	0	1	0	0	0	0	0	0	0	0	0	0	1	1	1	0	0	1	4	990	84	114.429	60.7619	78.6508	26	35.875	95.7143	21.5	22.5	162.5	144.5	4.3	8.8	105	1.35	32.5
13501	0	51	1	177.8	129.1	40.8378	0	0	0	0	0	1	0	1	1	0	1	0	0	1	0	0	0	0	0	1	1	1	1	0	1	7	3595	101	108.5	66.5	82.6018	17	37.009	97.5652	13.5	20.5	112	140.5	4.86	8.23333	111	1.75	28
13502	3	68	1	185.42	114	33.1583	1	0	0	0	0	1	0	0	0	0	1	1	0	1	0	0	1	0	0	0	0	0	0	0	0	0	2390	63	132.636	65.9091	95	13	36.3704	95.1	13.6667	25.6667	240.875	134.75	4.175	7.7	100.667	0.966667	15
13517	3	53	1	185.42	115	33.4491	1	0	0	0	0	0	0	0	0	0	0	1	0	0	0	0	0	0	0	1	1	1	1	0	1	0	2625	78	140.25	69.6667	93.1945	17	37.1667	95.7083	15	26	249	136	3.85	9.3	99	0.8	15
13541	0	62	1	175.26	80	26.045	1	0	0	0	0	1	0	0	0	1	0	1	0	0	0	0	1	0	0	1	1	1	1	0	1	7	2285	89	101.095	47.4762	76.381	19	37.0889	99.6522	18	17.25	255.2	137.5	3.87	7.76667	106.75	2.2	29
13542	3	85	0	149.86	56.6	25.2026	1	0	0	0	0	1	0	0	0	0	0	0	0	0	0	0	0	0	0	1	1	1	1	0	1	5	1550	79	113.115	52.9615	73.2267	18	36.5333	100	22	18	171	140	4.7	10.35	105	4.4	44
13544	3	70	1	170.18	90.2	31.1451	1	0	0	1	0	0	0	0	0	1	0	1	0	1	0	0	1	0	0	0	0	0	0	0	0	3	4430	70	132.414	67.8966	90.931	17	38.4815	98.0882	16.5	24.5	231.5	141.5	3.28	8.25	104	1.36667	24
13555	0	71	1	185.42	113	32.8674	1	1	0	0	0	0	0	0	0	0	0	1	0	1	0	0	1	0	0	1	1	1	1	0	1	1	3585	70	132.367	65.1333	87.4889	16	37.1778	96	16	26	177	140	4.33333	9	102	1	15
13561	0	38	1	185.42	208	60.4993	0	1	0	0	0	1	0	0	1	0	0	0	0	0	0	0	0	0	0	0	0	1	1	0	1	1	1575	61	104.9	53.2333	70.4556	13	36.0903	97.28	12.5	29	87	139.5	4.25	8.6	102.5	0.8	13
13572	0	59	1	182.88	98	29.3018	1	1	1	0	0	0	0	0	0	0	0	0	0	0	0	0	0	0	0	1	0	1	1	0	1	1	4775	70	116.87	64.1304	80.9855	15	35.6889	98.4286	10.5	26	131.5	139.667	3.975	8.65	107.5	0.85	13
13581	0	59	1	177.8	79	24.9898	1	1	1	0	0	1	0	0	0	0	0	0	0	0	0	0	1	0	0	1	1	1	1	0	1	1	2400	87	118.615	70	86.2051	24	36.9074	98.75	14	29	114	139	3.35	8.5	99	0.8	15
13594	0	32	0	167.64	68	24.1966	0	0	0	0	0	0	0	0	0	0	0	0	0	0	0	0	0	0	0	0	1	0	0	0	0	1	1270	72	104.933	47.6667	66.7555	21	36.7639	97.5714	12	21	74	140	3.65	8.1	111	0.7	11
13610	0	83	0	172.72	47	15.7548	0	0	0	0	0	0	0	0	0	0	0	0	0	1	0	0	0	0	0	0	1	1	0	0	1	1	1515	84	118.625	56.6667	77.3194	15	37.8283	98.9333	14	26	102	140	3.45	8.19584	103	1.1	22
13643	3	57	1	170.18	96.6	33.3549	1	1	0	0	0	0	0	0	0	0	0	0	0	0	1	0	1	0	0	0	0	0	0	0	0	1	2590	67	100.7	57.1	72.05	17	36.6944	99	14.5	24	128.5	140.5	3.95	7.8	106	1.05	14.5
13648	0	47	0	154.94	69	28.7423	0	0	0	0	0	1	0	0	0	0	0	1	0	0	0	0	0	0	0	1	1	1	1	0	1	4	4610	86	97.7778	52.9259	67.8765	15	36.7778	99.7037	15	23.6667	147	123.333	5.8	8.35	88	1.23333	29.3333
13649	0	45	1	175.26	103	33.5329	1	1	1	0	0	0	0	0	0	0	0	1	0	1	0	0	1	0	0	1	1	1	1	0	1	1	1610	97	127.111	64.4444	85.3334	18	37.537	95.6667	16	26	116	143	3.86667	8.4	105	0.9	17.5
13667	0	89	0	152.4	130	55.9723	1	0	0	0	0	1	0	0	0	0	0	0	0	0	1	0	0	0	0	1	0	1	1	0	1	4	300	60	126.833	46.9444	67.2778	15	36.25	99.0625	12	28	103	139.5	3.9	8.8	103.5	0.75	19
13681	0	62	0	154.94	76	31.6582	1	1	1	0	0	0	0	0	0	0	0	0	0	0	0	0	0	0	0	1	1	1	1	0	1	1	1890	79	130.96	74.96	93.6267	19	37.4286	97.0909	14	24	138.5	139	3.8	9.4	105	0.8	16
13682	3	80	1	185.42	119	34.6126	1	0	0	1	0	0	0	0	0	0	0	0	0	0	0	0	0	0	0	1	1	1	1	0	0	4	2268	66	102.308	51.3077	68.3077	16	36.1556	98.6	12	22	125	133	4.45	8.5	104	1.3	33
13689	0	63	1	177.8	90.7	28.6909	1	0	0	0	0	0	0	0	0	0	0	1	0	1	0	0	1	0	0	1	1	1	1	0	1	2	1475	64	115.955	55.6364	69.9091	18	37.0778	96	13	25	199	137	3.8	9.1	103	0.9	18
13694	0	74	1	175.26	79	25.7194	0	0	0	1	0	0	0	0	1	1	0	1	0	0	1	0	0	0	0	1	1	1	1	0	1	2	1860	92	125.958	61.1667	77.7083	18	36.1528	95.8421	15	26	162	138	4.65	8.9	102	1	27
13695	0	79	1	173.969	87	28.7459	0	0	0	0	0	1	0	0	0	0	0	0	0	0	0	1	0	0	0	0	1	1	1	0	0	4	195	87	147.043	64.0435	91.7102	21	37.2963	99.6538	17	25	129	143	5	8.8	106	4.2	68
13715	0	79	1	170.18	71	24.5155	0	0	0	0	0	1	0	0	1	0	0	0	0	0	0	1	0	0	0	0	1	1	1	0	1	5	2375	87	103.412	57.2941	74.1961	19	37.1667	98.14	15	24	126.5	143	3.35	8.1	107	0.75	20.5
13719	0	83	0	147.32	50	23.0381	1	0	0	1	0	1	0	0	0	0	0	0	1	1	1	0	0	0	0	0	1	1	1	0	1	8	4500	92	122.887	68.9194	91.2768	20	36.9654	94.8421	13.25	22.75	141.6	142	3.48	8.35	109.25	0.725	18.25
13723	0	80	1	162.56	86	32.544	1	0	0	0	0	0	0	0	0	0	0	0	0	1	0	0	0	0	0	1	1	1	1	0	1	3	3165	63	131.833	52.5556	78.9815	20	37.0694	93.7273	17	23	136	140	4.1	8.94458	104	1	20
13739	0	59	0	167.64	89.2	31.7402	1	0	0	0	0	1	0	0	0	0	0	1	0	0	0	0	0	0	0	0	1	1	1	0	1	4	650	73	112.667	42.1852	65.679	16	36.716	94.4286	22	18	105	134	5	8.7	99	4.6	105
13759	0	79	1	180.34	80	24.5983	0	0	0	1	0	1	0	0	0	0	0	0	0	1	1	0	1	0	0	0	0	0	0	0	0	6	1607	71	122.667	63.8627	82.2614	14	36.8403	96.3939	16	24	174	141	3.8	8.1	105	1.2	25
13762	0	60	1	175.608	87.4	28.3415	0	0	0	0	1	0	0	1	0	1	0	0	0	0	0	0	0	0	0	1	0	1	1	0	1	1	1500	71	120.812	68.25	85.7708	17	36.7963	94.4286	15	25	112.5	139	4.25	9.5	103	0.8	12
13767	3	47	1	167.64	70	24.9082	0	1	0	0	0	1	0	0	0	0	1	0	0	0	0	0	0	0	0	1	1	1	1	0	1	9	847	78	91.0323	67.0968	83.5	13	37.6574	99.8065	16.3333	19	171.75	144.333	4.75	6.3	114	0.9	17.75
13772	0	62	1	175.26	77.8	25.3288	1	1	0	0	0	1	0	0	0	0	0	0	0	1	0	0	0	0	0	1	1	1	1	0	1	3	2680	99	108.227	60.9091	76.6818	19	37.4444	96.2632	13	25	117	137	3.6	8.34528	103	0.8	13
13783	0	63	0	165.1	84	30.8166	1	0	0	0	0	1	0	0	0	0	0	0	0	0	0	0	0	0	0	1	1	1	1	0	1	3	1805	84	109.912	63.5294	88.5926	18	37.9815	98.9118	15.3333	21.3333	142	139.667	4.06667	8.63333	107.333	0.7	19.6667
13793	3	73	1	174.684	90	29.494	1	0	0	0	1	0	0	0	0	1	1	0	0	1	0	0	1	0	0	0	0	0	0	0	0	10	149	92	79.0476	54.6667	62.3636	23	37.2222	87.6667	24	12	254	139	4.1	7.2	107	3.1	38
13796	0	77	1	167.64	68.9	24.5168	1	0	0	0	0	1	0	0	0	0	0	1	0	0	0	0	0	0	0	1	1	1	0	0	1	3	2815	77	98.0952	50.6667	66.9048	16	35.7778	98.6111	13.5	20	118	137.5	4.7	8.95	108.5	1.4	41
13805	0	69	0	160.324	71	27.6222	0	0	0	1	0	0	0	0	0	0	0	0	0	1	0	0	0	0	0	0	1	0	0	0	1	1	2950	68	142.095	80.4286	100.984	18	36.8444	96.9231	11.5	25	99.5	143.5	4.05	7.8	111	0.6	10
13806	0	70	0	161.925	59.7	22.7691	1	0	0	0	0	1	0	0	0	0	0	1	0	0	0	0	0	0	0	1	1	1	1	0	1	10	974	121	106.649	45.3514	65.4234	22	38.1556	97.1053	14.5	20	145.5	134.667	4.43333	7.4	105	1.2	29.5
13807	0	78	1	182.88	93	27.8068	1	0	0	0	0	1	0	0	1	0	0	0	0	0	0	0	0	0	0	1	1	1	1	0	1	3	6505	81	121.217	62.3913	82.2029	17	36.3667	95.4783	16.5	27	139	139.5	3.56667	7.1	99	1.4	26
13810	0	76	0	169.2	80	27.944	0	0	0	0	0	0	0	0	0	0	0	0	0	1	0	0	1	0	0	0	0	1	1	0	1	1	1115	94	164.966	57.4483	93.2873	26	36.6	97.4062	15	23	165.5	139.5	3.76667	8.8	108	1.1	28
13812	3	83	0	152.4	50.3	21.657	0	0	0	1	0	1	0	0	0	0	0	0	0	1	0	1	0	0	0	0	0	0	0	0	0	7	682	86	128.333	44.6	72.5111	29	35.3086	92.7647	10.5	36.5	121.5	149	3.5	8.8	105.5	0.8	39
13813	3	59	1	177.8	81.8	25.8756	1	0	0	0	0	0	0	0	0	1	0	0	0	1	0	0	0	0	0	1	1	1	1	0	1	3	2180	63	107.207	52.3448	71.3678	14	36.7037	99.3333	11.5	23	125.5	140.5	4.16667	8.15819	110.5	0.65	17.5
13828	0	31	0	157.48	165	66.5324	0	0	0	1	0	0	0	0	0	0	0	0	0	0	0	0	0	0	0	0	0	0	0	0	0	0	1740	99	115.55	73.2	88.4211	24	37.2315	95.875	13.5	22.5	157	140	3.46667	7.6	108	0.5	15
13838	3	71	1	182.88	98.7	29.5111	1	0	0	0	0	1	0	1	0	0	0	1	0	0	1	0	0	0	0	1	1	1	1	0	1	2	2790	71	102.28	63.52	76.44	20	36.1852	98.56	15	27	235	135	4.9	9	98	1.25	48.5
13839	0	62	1	187.96	109	30.8529	0	0	0	0	0	0	0	0	0	0	0	1	0	1	0	0	1	0	0	1	1	0	1	0	1	1	2350	113	149.435	82.7391	99.6522	21	36.8981	95.4231	17	26	173.25	138.75	3.525	9	98	1	15
13850	3	60	1	175.26	190	61.8569	1	1	0	0	0	0	0	0	0	0	0	1	0	1	0	0	0	0	0	1	1	1	1	0	0	1	3160	52	132.609	65.5217	88.1594	18	36.6746	98	12.5	24	283.5	135	4.05	8.7	102.5	0.85	13.5
13857	3	43	1	182.88	155	46.3446	0	0	0	1	0	0	0	1	0	1	1	0	0	0	0	0	0	0	0	0	0	0	0	0	0	4	4530	84	111.35	72.65	86.65	19	36.1444	98.25	17	24	141	138	3.83333	8.45	101	1	14
13864	0	89	0	158.022	62.2	24.9091	0	0	0	1	0	1	0	0	0	0	0	0	0	0	1	1	0	0	0	1	1	1	0	0	1	6	2784	91	122.385	57.3462	79.0256	19	37.7963	99.3448	14	30	107.5	137	3.75	9.1	97	0.85	22.5
13866	2	81	0	157.48	50	20.1613	0	1	1	0	0	0	0	1	0	0	0	0	0	1	0	0	0	0	0	1	1	1	1	0	1	8	497	79	97.6316	57.2368	70.7017	20	36.1667	98.8571	15	15.3333	148.333	138	4.5	7.23333	112.333	0.95	18
13882	1	66	0	170.18	70.3	24.2738	1	0	0	0	0	1	0	0	0	0	0	1	0	0	1	0	0	0	0	0	0	0	0	0	0	4	105	86	146.769	72.3077	98.9872	19	36.6444	99.4839	23	20.5	150	138.5	5.03333	8.69396	100	9.85	61
13884	3	78	0	162.56	56	21.1914	1	0	0	1	0	1	0	0	0	0	0	1	0	0	0	1	0	0	0	1	1	1	1	0	1	8	5143	103	101.657	52.6111	70.0857	12	36.5333	98.84	16	26.5	182	136.333	4.05	8.85	98	0.95	18.5
13902	3	67	1	172.72	71.9	24.1015	1	0	0	0	0	0	0	0	0	0	0	1	0	0	0	0	1	0	0	0	0	0	0	0	0	1	2845	67	99.375	51.0417	67.1528	15	36.5463	97.7	13	27	113	139	3.9	8.57331	103	0.7	18.5
13903	0	89	1	171.701	66.4	22.5228	0	0	0	1	0	0	0	1	1	0	0	0	0	1	0	0	0	0	0	1	1	1	1	0	1	2	1325	65	108.273	49.9545	69.3939	20	36.3611	98.52	15.3333	23.3333	138.667	134.667	4	8	100	1.53333	31
13913	0	88	0	152.4	56.6	24.3695	1	0	0	0	0	1	0	0	1	0	0	1	1	0	0	0	0	0	0	1	1	1	1	0	1	4	1950	64	118.429	54.6667	75.9206	19	36.4111	98.2609	17	27	218	143	4.4	9	103	1.9	40
13919	0	75	0	157.48	72.6492	29.2941	0	0	0	0	0	0	0	0	0	0	0	0	0	0	0	0	0	0	0	0	1	0	0	0	1	1	5860	102	151.208	83.2083	105.875	23	35.4907	97.3333	16.6	25	134.4	148.625	3.61667	9.88	110.8	0.94	9.8
13924	0	80	1	172.72	60.9	20.4142	0	0	0	1	0	1	0	0	1	0	1	0	0	0	0	0	0	0	0	0	1	1	1	1	1	5	830	102	91.3939	55.5253	66.6431	17	36.225	87.6667	22	23	88	136.5	4.35	8.05	95.5	5.1	39.5
13935	0	89	0	147.32	53.5	24.6508	1	0	0	1	0	1	0	0	0	0	0	0	0	1	1	0	1	0	0	1	1	1	1	0	1	1	2825	62	129.6	42.72	65.25	24	36.1667	94.32	18	25	126	142	4.5	9.8	104	1.5	31
13947	0	83	1	170.18	70	24.1702	0	0	0	0	0	0	0	0	1	0	0	1	0	1	0	0	1	0	0	1	1	1	1	0	0	2	2955	60	107.302	48.4651	68.0775	16	36.8556	97.8286	11.5	24.5	109	137	3.96667	9	105	0.85	12
13948	3	28	1	175.26	96.7	31.4819	0	0	0	0	0	1	0	1	0	1	0	0	0	0	0	0	0	0	0	1	0	0	0	0	1	2	1110	84	109.486	58.1714	69.9412	24	36.4222	96.4	17	28	102.5	137.5	4.95	9.65	97.5	0.95	15.5
13956	0	70	1	172.72	90	30.1687	0	1	0	0	0	1	0	0	0	0	0	0	0	1	0	1	1	0	0	0	1	1	0	0	0	9	784	111	104.763	64.0263	77.8684	19	37.7778	95.4359	20.3333	17	236.125	135	4.65	7.3	102.667	2.26667	30.6667
13978	0	82	1	144.78	63.8	30.4371	1	0	0	0	0	0	0	0	0	0	0	0	0	1	0	0	0	0	0	0	1	1	1	0	1	2	1163	83	114.476	51.6905	72.6191	23	36.821	98.9778	11.6667	25.3333	135.625	136.6	4.675	8.22893	106	1.23333	19
14024	3	73	0	162.56	67	25.3541	1	0	0	0	0	1	0	0	1	0	0	0	0	0	0	0	0	0	0	0	0	0	0	0	0	5	1396	91	98.2414	51.6552	65.2292	23	36.3519	93.4242	14	30	96	137	3.8	8.5	97	1.5	40
14028	0	65	1	169.2	80	27.944	0	0	0	0	0	0	0	0	0	0	0	0	0	1	0	0	1	0	0	1	0	1	1	0	1	2	2100	61	134.588	55.5294	81.8824	18	36.3056	97.8571	16.5	20	133	136	5.9	8.7	104.5	0.6	14.5
14030	0	89	0	158.373	67.3	26.832	1	0	0	1	0	0	0	0	1	0	1	0	0	0	0	0	0	0	0	0	1	1	1	0	1	5	154	64	90.6154	54.4615	66.5128	24	36.0139	98.3871	20	24	140	142.5	5.1	8.9	103.5	3.5	66
14034	3	59	1	190.5	112	30.8623	1	1	1	0	0	0	0	0	1	0	0	0	0	1	1	0	0	0	0	0	0	0	0	0	0	1	2200	55	117.947	64.3158	82.193	14	36.4333	98.3333	13.5	23	121	139	3.8	8.60963	106.5	0.9	10
14054	0	78	1	193.04	112	30.0555	1	1	0	0	0	1	0	0	0	1	0	1	0	1	0	0	1	0	0	1	1	1	1	0	1	2	2805	72	113.893	51.5714	70.9048	18	36.6667	96.5	13	22	165	140	4.6	8.8	108.5	1	20
14057	0	81	1	175.26	88	28.6495	1	1	0	0	0	0	0	0	0	1	0	0	0	0	0	0	0	0	0	1	0	1	1	0	1	6	1085	79	121.75	49.0556	73.6482	23	37.1	95.6667	15	18	185.667	142.5	4.06	7.4	113.5	1.3	23
14059	3	87	0	154.94	61	25.4099	1	0	0	0	0	1	0	0	0	1	1	0	0	1	0	0	0	0	0	1	1	1	1	0	1	1	1215	77	145.25	47.25	81.0833	16	36.6852	93.75	15	23	173.571	137.167	4.5	9.5	107	1.6	52
14061	1	87	1	165.1	64.4	23.6261	1	0	0	0	0	0	0	0	0	0	0	1	0	0	0	0	0	0	0	1	1	1	1	0	1	3	1510	67	109.348	59.5217	76.6811	16	36.1778	98.5	13	22	71	138	4.85	8.3652	108	0.9	21
14062	0	66	0	162.56	62	23.462	1	1	1	0	0	0	0	0	0	0	0	0	0	1	0	0	1	0	0	0	0	0	0	0	0	1	3165	75	104.286	54.9048	72.0159	16	36.6556	99.1111	13.5	24	174	136.5	4.16667	8.2	103	0.7	14.5
14084	0	71	0	154.94	110	45.8211	0	0	0	0	0	0	0	0	0	0	0	0	0	0	0	0	0	0	0	0	1	0	0	0	0	4	628	128	90.4615	53.3077	60.8	28	36.1481	95.75	18.5	13.5	102.5	140	4.25	6.7	112	1.6	33
14085	0	69	0	162.56	50	18.9209	0	0	0	0	0	0	0	0	0	0	0	0	0	0	0	0	0	0	0	0	1	0	1	0	0	1	2175	109	97.6458	57.3125	70.8085	20	36.7991	97.8431	16	22	92	138	5	8.5	105	0.7	10
14101	0	77	1	182.88	85	25.4148	1	1	0	0	0	0	0	0	0	1	0	0	0	1	1	0	0	0	0	1	1	1	1	0	1	4	1065	79	116.846	53.8462	74.8462	18	36.4222	98.8889	15	21	175	137	4.6	8.8	105.5	2.2	54.5
14102	0	45	0	140	71	36.2245	1	1	1	0	0	0	0	0	0	0	1	1	0	0	0	0	0	0	0	0	0	1	0	0	0	11	324	126	92.5806	67.5484	80.1613	22	38.3889	87.6667	18	15.5	181.5	137.5	4	7.65	108	1.8	42
14106	0	57	1	175.26	96.6	31.4493	0	0	0	0	0	0	0	0	0	0	0	0	0	0	0	1	1	0	0	1	1	1	1	0	1	5	1493	82	95.439	49.1951	57.4296	17	37.7708	98.2	16	21.3333	84.3333	143.333	4.85	9.1	111	6.43333	70.3333
14110	3	83	0	162.56	77.1	29.1761	1	1	1	0	0	0	0	0	0	0	0	1	0	1	0	0	0	0	0	1	1	1	1	0	1	2	2086	76	112.481	58.2222	76.3086	17	36.8889	97.4074	12	21	133	139	4.05	8.3	110	0.7	13
14115	0	89	1	162.56	120	45.4102	1	0	0	1	0	0	0	0	0	1	0	0	0	0	0	0	0	0	0	1	1	1	1	0	1	1	1150	77	98.8462	55.1538	69.718	19	35.9762	96.7917	13	24	118.333	123.333	4.16667	7.7	89	0.666667	14
14123	0	71	1	182.88	85	25.4148	0	0	0	0	0	1	0	0	0	0	0	0	1	0	0	0	0	0	0	0	0	0	0	0	0	11	360	82	97	44.5	61.2308	21	36.8111	94.8148	16	22	263.333	131.5	4.975	8.05	99	2.05	45.5
14129	3	86	1	162.56	72.5	27.4354	1	0	0	0	0	1	0	0	1	0	0	0	0	0	0	0	0	0	0	1	1	1	1	0	1	3	4193	64	111.915	47.4255	69.3191	17	37.3264	99.0256	15	27	96	145	4.05	8.3	107	1.5	31
14156	0	54	1	172.72	86	28.8279	1	0	0	1	0	1	0	0	0	0	0	0	0	1	0	0	0	0	0	1	0	1	1	0	1	8	3210	102	105.588	60.3529	81.8235	16	37.3042	99.7353	14	24.3333	138.154	140.2	3.64167	8.8	108.667	0.9	13
14159	3	66	0	167.64	74.6	26.545	1	1	0	0	0	0	0	0	0	0	1	0	0	1	0	0	0	0	0	1	1	1	0	0	1	2	1162	100	102.704	68.2963	84.2222	22	37.7745	98.8421	17.6667	17	202.333	139	3.96667	8.45	108	0.933333	25.3333
14160	0	47	0	162.56	59	22.3267	1	1	0	0	1	1	0	0	0	1	1	0	0	0	0	0	0	0	0	1	1	1	1	0	1	4	3815	90	126.412	79.4118	102.316	22	37.4074	99.375	10	19	139	141	4	7.8	116	0.7	8
14173	0	89	0	160.02	75	29.2896	1	0	0	1	0	1	0	0	0	0	0	1	0	1	0	0	0	0	0	0	1	0	0	0	0	3	741	64	153.1	51.7	88.3103	17	35.7778	97.6	16.5	21	227.333	136.5	3.9	8	103	1.5	26.5
14179	3	49	1	172.72	82	27.4871	1	1	0	0	0	0	0	0	0	1	0	0	0	1	0	0	1	0	0	1	1	1	1	0	1	1	1525	75	121.722	65.7222	80.1667	16	36.2222	96.2857	13	25	121	141	4.06667	9.2	107	0.9	17
14189	3	70	1	170.18	113	39.0177	1	1	1	0	0	0	0	0	0	0	0	0	0	1	0	0	1	0	0	1	1	1	1	0	1	1	1075	78	112.485	58.6364	75.8182	17	37.1065	98.6667	13	26.3333	118	140	4.1	8.15	104.667	0.833333	17.3333
14202	0	62	1	187.96	93.9	26.5788	1	0	0	0	0	0	0	0	0	0	0	0	0	1	0	0	1	0	0	1	1	1	1	0	1	1	1300	57	128.417	75.1667	102.58	18	36.8	96.2381	8	31	111	139	4.4	9.4	106	0.9	12
14210	0	58	1	170.18	112	38.6724	1	1	1	0	0	0	0	0	0	0	0	0	0	1	0	0	0	0	0	1	0	1	1	0	1	0	3880	75	120.583	69	89.4167	15	36.8413	98.8667	11	26.5	145.5	134	3.85	8.4	100.5	0.9	18.5
14222	0	59	1	182.88	95.8	28.644	1	1	0	0	0	1	0	0	0	0	0	0	0	0	0	0	0	0	0	0	0	0	0	0	0	2	2250	98	121.1	63.2	82.5	21	37.1	97.6842	14	24	133	130	4.05	8.2	96	0.7	17
14247	3	38	1	169.2	80	27.944	0	0	0	0	0	0	0	0	0	0	0	0	0	0	0	0	0	0	0	0	0	0	0	0	0	2	1210	88	102.741	49.8889	67.5062	15	37	97.9565	13	23	88	140	3.6	7.3	108	0.6	19
14266	0	74	1	177.8	86.2	27.2674	1	1	0	1	0	1	0	1	0	0	0	1	0	0	0	0	0	0	0	0	1	1	0	1	0	16	1840	75	90.2778	43.8889	58.1944	17	35.3827	95.8889	22	19	117.8	129.333	4.8	9.05	93.6	4.85	58
14271	0	87	0	162.56	76	28.7598	1	0	0	0	0	0	0	0	1	0	0	0	0	1	0	0	1	0	0	1	0	1	1	0	1	1	3793	70	139.296	57.2963	84.8025	16	36.6587	99.52	17	20.3333	135	132.667	5.075	8.96667	100.667	0.966667	18.6667
14299	3	74	1	182.88	109.5	32.7402	1	0	0	0	0	0	0	0	0	1	0	0	0	0	0	0	0	0	0	1	1	1	1	0	1	5	1275	71	127.391	60.8696	81.2029	16	37.8056	97.9167	16	22.5	154.667	137.5	4.03333	8.5	103	0.75	15
14312	0	69	1	177.8	79.4	25.1164	1	0	0	0	0	0	0	0	0	0	0	0	0	1	0	0	0	0	0	1	0	1	1	0	1	4	1523	66	102.75	53.6154	70.1026	26	36.8889	96.9565	15.5	17.5	186.333	136	4.6	8.25	108	1.7	31.6667
14323	1	61	1	182.88	82.8	24.757	0	0	0	0	0	0	0	0	1	0	0	1	0	0	1	0	1	0	0	1	1	0	0	0	0	6	1852	80	108.452	49.129	69.6344	15	36.4	99.5833	12	29.6667	94	136.5	3.6	7.63333	100.5	1.15	28.5
14334	1	73	0	175.26	78	25.3939	0	0	0	0	0	1	0	0	0	0	0	1	0	0	0	0	0	0	0	0	1	1	1	0	1	2	756	83	154.708	63.125	84.5833	26	37.3778	93.6923	16.6667	25.6667	130.333	130.667	4.46667	8.4	92.6667	3.23333	94.3333
14337	3	82	1	177.8	160	50.6123	0	0	0	1	0	1	0	0	0	0	0	0	0	0	0	1	0	0	0	1	1	1	1	0	1	5	425	56	100.391	54.8261	70.0145	21	36.5	95.8462	17.5	26.5	177	137	4.7	8.35	98	2.3	50
14342	0	75	1	172.72	84.5	28.3251	1	0	0	0	0	1	0	0	0	0	0	0	0	1	0	1	0	0	0	1	1	1	1	0	1	9	1129	100	93.4	56.9333	68.5362	24	35.875	93.1702	14	28	188.667	136	4.5	7.45	99.5	1.55	31
14345	0	77	1	172.72	82	27.4871	1	0	0	0	0	1	0	0	0	0	0	0	0	1	0	0	1	0	0	0	0	0	0	0	0	7	1115	82	94.2353	45.8529	61.9804	19	36.75	96.4839	15.6667	26.3333	147.333	126	5.46667	9.05	89.3333	2.16667	47.6667
14346	0	77	1	157.48	85.1	34.3146	0	0	0	0	0	1	0	0	0	1	0	0	0	0	0	1	0	0	0	0	1	1	1	0	1	11	715	84	123.977	55.4762	78.7698	17	37.125	99.1667	23.4	22.4	146.8	130.333	4.54	8.72	89.4	5.76	66.4
14348	0	83	1	175.26	77	25.0683	1	1	0	0	0	0	0	0	0	0	0	0	0	1	0	0	1	0	0	1	1	1	1	0	1	5	3660	91	114.037	45.8148	66.1111	21	36.873	97.6	13.5	19.5	177	137	4.45	8	108.5	0.9	27
14370	3	58	0	167.64	138	49.1048	1	1	0	0	0	0	0	0	0	1	0	1	0	0	0	0	0	0	0	1	1	1	1	0	1	1	3190	83	130.68	64.44	86.52	15	36.8194	94.5909	15	24	147.5	139.5	4.6	9.15	105.5	1	12
14372	0	55	1	175.26	126	41.0209	1	0	0	0	0	1	0	0	0	0	0	0	0	1	0	0	0	0	0	1	1	1	1	0	1	0	2875	63	133.435	81.2174	98.6233	17	36.9889	97.0476	14	26	131	139	3.65	8.6	102	0.9	15
14379	1	66	0	160.096	64	24.9699	0	0	0	0	0	1	0	1	0	0	0	1	0	1	0	0	0	0	0	1	1	1	1	0	1	7	1115	81	107.98	54.38	71.0333	20	37.9136	99.1628	12.6667	24	114.333	143.333	3.8	8.33333	110.667	0.666667	16
14381	0	58	0	154.94	93.1	38.7813	0	0	0	1	0	0	0	0	0	0	0	0	0	1	0	0	0	0	0	1	1	1	1	0	1	2	2540	84	125.8	57.16	80.04	24	37.8125	97.5	13.5	25.5	137.667	140.5	3.56667	8.15	105	0.85	16
14384	0	48	0	182.88	142	42.4576	0	0	0	0	0	0	0	1	0	0	0	0	0	0	0	0	0	0	0	1	1	1	0	0	0	3	2200	66	113.296	62.5185	80.2963	15	37.1806	99.6667	10.5	21.5	140.5	139.5	4.35	8.15	113	0.55	9.5
14385	0	83	1	170.18	68.7	23.7214	1	0	0	0	0	1	0	0	1	0	0	0	0	0	1	0	0	1	0	1	1	1	1	0	1	4	1475	78	106.125	54.625	67	21	36.0707	98.52	14.5	28.5	166	139	3.3	10.05	99.5	2.4	35.5
14386	3	83	0	152.4	48	20.6667	0	0	0	0	0	1	0	0	1	0	0	0	1	0	0	1	0	0	0	1	1	1	0	0	0	4	870	58	144.385	53.7436	83.9487	14	36.4537	99.6757	10	32.5	165	137.5	3.7	8.4	98.5	0.7	46
14423	0	83	1	187.96	94.2	26.6637	0	0	0	1	0	1	0	0	0	0	0	1	0	0	0	0	0	1	0	1	1	1	1	0	1	3	2170	85	113.259	64.8519	80.9877	18	35.8419	98.125	13.5	21.5	117	135	4.25	8.15	104.5	1.3	24
14425	3	45	1	170.18	92.5	31.9392	1	0	0	0	0	0	0	0	0	0	0	0	0	0	0	0	0	0	0	1	1	1	1	0	1	1	2850	69	122.739	78.6522	93.3478	23	36.5926	97.4375	11.5	25.5	104.5	139.5	4.2	9	106.5	0.75	8.5
14431	0	66	1	175.45	92.5	30.0492	0	0	0	1	0	0	0	0	0	0	0	0	0	0	0	0	0	0	0	0	1	1	0	0	1	5	5930	82	139.696	81.6957	101.029	15	36.6	96.1905	15.5	25	124.5	140.667	4.1	8.5	105.5	1	18.5
14448	0	48	1	175.26	78.5	25.5567	1	1	0	0	0	0	0	0	0	1	0	0	0	0	0	0	0	0	0	1	0	1	1	0	1	3	4950	75	94.6596	57.1702	69.7163	17	36.6852	95.5	11.5	20.5	115	139.5	4.1	7.75	111.5	0.75	9.5
14449	0	55	1	198.12	110	28.0244	0	0	0	1	0	1	0	1	1	0	0	0	0	0	0	0	0	0	0	1	1	1	0	0	1	7	2265	96	114	63.3571	79.1786	17	36.463	94.6	13	25	130	139	3.9	8.42688	105	0.7	15
14451	0	89	0	160.02	66.6	26.0091	0	0	0	0	0	1	0	0	0	0	0	0	0	0	0	1	0	0	0	0	1	0	0	1	1	4	1635	89	103.042	47.75	66.4305	24	37.8333	95.4091	12	32	111	142.5	3.7	9.6	104	1.4	35
14456	0	69	0	160.02	116	45.3012	1	0	0	0	0	1	0	0	1	0	0	1	0	1	0	0	1	0	0	1	1	1	1	0	1	8	916	73	117.97	56.0909	74.798	24	37.0873	94	20.5	21.5	285.75	136	5.02	9.15	99.25	2.975	59.75
14458	1	64	0	152.4	55	23.6806	1	0	0	1	0	0	0	0	0	0	0	1	0	0	0	0	0	0	0	0	0	0	0	0	0	10	209	96	132.812	54.6875	80.7292	18	38.1556	97.875	24.6	17.2	283.5	146.429	4.775	7.73333	108.6	7.26	65.4
14476	3	74	0	159.315	62.5	24.6246	1	0	0	0	0	1	0	0	0	0	0	1	0	0	0	0	0	0	0	1	1	1	1	0	1	4	2985	85	112.323	47.2903	68.9677	23	37.3958	96.9394	13.5	20.5	115.5	134	3.56667	8.35	103.5	0.95	23.5
14480	3	70	1	175.277	94.9	30.89	0	0	0	0	0	0	0	0	0	0	0	1	0	1	0	0	0	0	0	0	0	1	1	0	0	1	2200	85	104.552	52.8966	70.1149	20	36.6389	96.1667	11.5	27	93.5	135	4.5	8.9	101	0.9	24
14484	3	84	1	175.26	68	22.1383	1	1	0	0	0	0	0	0	0	0	1	0	0	0	0	0	0	0	0	1	0	1	1	0	1	7	945	78	101.135	53.9459	71.0811	18	35.7315	99.8529	19.3333	11.6667	164.25	138	3.78333	7.03333	110.333	1.43333	20.3333
14495	0	55	1	180.34	85	26.1357	1	0	0	0	0	0	0	0	0	0	0	1	0	0	0	0	1	0	0	1	1	1	1	0	1	0	3200	52	115.909	68.0909	93	18	36.7037	97.3333	13	25	104	137	3.7	9.3	103	1	16
14505	0	61	1	165.1	119	43.6569	1	1	0	0	0	0	0	0	0	0	0	0	0	1	0	0	1	0	0	1	1	1	1	0	1	1	2030	53	116	66.9565	83.2609	14	36.2407	96.6818	13.5	26.5	145.5	138	4.35	8.1	102.5	1.15	20.5
14506	3	77	1	172.72	62	20.7829	1	0	0	0	0	1	0	0	1	0	0	1	0	0	0	0	0	0	0	1	1	1	1	0	1	5	1800	89	105.435	50.6957	68.0435	18	36.4317	99.1667	11.5	32.5	142.5	135	3.9	8.8	95	1.4	29.5
14511	0	82	0	154.94	45	18.745	0	0	0	0	0	1	0	0	0	0	1	0	0	1	0	1	0	0	0	0	0	0	0	0	0	6	1950	75	111.7	51.85	72.6583	15	37.4537	95.1316	19	22	158	138.5	4	8.55	102	0.8	32
14513	0	60	0	157.48	167	67.3388	1	0	0	0	0	1	0	0	0	0	0	1	1	1	1	0	1	1	0	1	1	1	1	0	1	2	1725	106	107.5	67.25	76.4091	21	37.5347	94.6667	12	26	112	137	4.4	8.03109	103	0.8	28
14520	1	43	0	165.1	56.7	20.8012	0	0	0	0	0	0	0	0	0	0	0	0	0	0	0	0	0	0	0	0	0	0	0	0	0	3	4100	127	138.818	88.4545	105.242	30	37.7222	98.4444	14	16	84.5	135	3.35	8	108.5	2.45	37.5
14522	3	63	1	167.64	68.7	24.4456	1	0	0	0	0	1	0	0	1	0	0	1	0	1	0	1	0	0	0	1	1	1	1	0	1	5	3020	84	125.273	73.3182	86.1818	16	37.0778	95.6364	16	25.5	172.5	143.5	3.63333	8.55	105.5	1.3	26
14527	0	63	1	170.18	80	27.6231	1	0	0	0	0	0	0	0	0	0	0	0	0	1	0	0	1	0	0	1	0	1	1	0	1	1	2610	63	125.741	65.963	110.011	16	37.0079	96.931	13	24	103	137	3.75	8.4	104	1	17
14528	3	44	1	175.26	104.5	34.0213	0	0	0	0	0	0	0	0	0	0	0	0	0	1	0	0	0	0	0	0	0	0	0	0	0	5	3970	91	111.095	57.3333	75.254	17	37.0476	98.1111	18	22	140.5	142	4.3	8.47873	106	0.9	17
14529	0	79	1	172.72	70	23.4646	1	0	0	0	0	0	0	0	0	0	0	0	0	1	0	0	1	0	0	0	1	1	1	0	1	1	3100	62	102.125	51.4375	68.5625	15	36.6806	98.5	8.5	27.5	109.5	136.5	3.9	8	104.5	0.9	10.5
14539	0	63	1	182.88	104.2	31.1555	1	0	0	0	0	1	0	0	0	0	1	1	0	0	0	0	0	0	0	0	0	0	0	0	0	1	2370	99	107.071	72.1429	89.5	21	35.9444	96.8333	14	29	165	136	4.05	8.6	97	1.3	34
14540	0	59	1	170.18	76.5	26.4146	0	1	0	0	0	0	0	0	0	0	0	0	0	1	0	0	0	0	0	1	1	1	1	0	1	1	660	55	102.188	62.75	75.8958	13	36.5833	99.75	14	24	109	139	3.7	8	105	0.9	14
14542	0	85	0	157.48	43	17.3387	1	1	0	1	0	1	0	0	1	0	0	0	0	0	0	0	0	0	0	1	1	1	0	0	1	7	458	90	125.294	56	79.098	24	37.8519	96.2308	14	25	198.5	149.333	4	9.1	114.5	0.6	32
14555	3	58	0	160.02	68	26.5559	1	1	0	0	0	0	0	0	1	1	0	0	0	0	0	0	0	0	0	0	0	0	0	0	0	1	1775	74	96.85	51.55	66.65	19	37.2143	98.1667	15	21.5	144	140	4.3	8.55	107.5	0.7	14.5
14578	0	61	1	177.8	106	33.5307	1	0	0	1	0	1	0	0	0	0	1	0	0	0	0	0	0	0	0	0	0	0	0	0	0	0	3835	82	102.222	56.8889	76.7778	16	36.625	95.25	13.5	28	224.667	139	4.31667	8.7	102.5	0.85	12
14584	0	59	1	177.8	98	31.0001	0	0	0	0	0	1	0	0	1	1	1	0	0	0	0	0	0	0	0	1	0	1	1	0	1	6	2713	121	102.138	59.3793	73.3218	21	38.4452	97.3667	16.5	27	150.5	138	4.1	8.45	98.5	1.4	15
14590	0	83	1	190.5	110	30.3112	0	0	0	1	0	1	0	0	0	0	0	0	0	0	0	0	0	0	0	0	0	0	0	0	0	5	3240	111	109.865	57.7027	74.1351	14	37.7381	97.5714	13	31	98	146	3.5	8.7	105.5	1	21.5
14593	0	76	1	170.18	79.86	27.5748	1	1	0	1	0	0	0	0	0	0	0	0	0	1	0	0	1	0	0	0	1	1	1	0	1	2	2810	84	101.292	57.7083	80.5	22	37.1984	94.3333	13.5	22.5	162.667	135	4.075	7.7	103	0.65	22
14600	3	51	1	180.34	110	33.8227	0	0	0	0	0	0	0	0	1	0	0	0	0	1	0	1	0	0	0	0	1	0	1	0	1	9	600	102	101.583	51.2286	68.7333	15	37.6922	96.3889	18.5	22	137.833	140.857	4.825	8	104.5	2.2	44
14605	0	64	1	175.26	208	67.717	0	0	0	0	1	0	0	0	0	0	0	0	0	1	0	0	0	0	0	0	1	1	1	0	1	3	1670	68	124.5	70.4286	88.4524	19	36.8889	97.1538	13	27	87	141	4.1	8.9	105	2.2	47
14612	3	88	0	147.32	43	19.8128	0	1	0	1	0	1	0	0	0	0	0	0	0	0	0	0	0	0	0	1	1	1	1	0	1	2	1466	99	105.042	54.125	71.0972	23	36.8556	98.1739	17	30	152	143	3.2	8.8	99	0.7	35
14621	1	45	0	170.18	75	25.8967	0	0	0	0	0	0	0	0	0	0	0	0	0	1	0	0	0	0	0	0	1	0	0	0	0	1	1395	87	129.533	80.7333	97	16	37.2593	100	17	21	110	149	3.8	8.2	115	0.5	5
14622	0	74	1	170.18	68	23.4797	0	0	0	0	0	0	0	0	0	0	0	0	0	0	0	0	0	0	0	0	0	0	0	0	1	0	1685	75	117.486	57.8919	77.7568	18	37.5093	94.8889	13	23.5	97.5	139.5	3.9	8.1	107	0.7	20.5
14633	0	80	0	157.48	85	34.2743	0	0	0	1	0	1	0	0	0	0	0	0	0	0	0	0	0	0	0	0	1	0	0	0	1	4	478	78	126.875	46.875	73.5417	18	37.0111	96.88	17	22	135.5	138	3.96667	7.9	103.5	3.4	60
14667	3	66	0	154.94	45	18.745	0	0	0	0	0	1	0	0	0	0	0	1	1	0	1	1	1	0	0	1	1	1	1	0	1	1	1605	94	120.82	60.5	81.76	22	36.4921	99.4651	12.5	37.5	156	137	3.95	7.1	91	0.4	17.5
14668	1	59	0	170.614	208	71.4551	0	0	0	0	0	0	0	0	0	0	0	1	0	1	0	0	0	0	0	1	1	1	1	0	0	0	1200	72	166.864	91.3636	111.479	21	37.1667	96.8182	14	25	156	140	3.7	9.6	105	0.7	9
14679	3	72	1	175.26	90.3	29.3983	1	0	0	0	0	0	0	0	0	1	0	0	0	1	0	0	0	0	0	1	1	1	1	0	1	1	2715	66	125.682	53.7727	77.7424	24	37.2685	95.1765	16	22	94	136	4	8.69954	102	0.95	15
14688	3	89	0	170.18	155	53.5198	1	1	0	0	0	0	0	0	1	0	0	0	0	1	0	0	0	0	0	1	1	1	1	0	1	1	1550	72	111.333	56.7917	70.0417	18	36.9667	97.75	13	24	114.5	139.5	4.2	8.4	107	0.8	25.5
14710	0	52	1	177.8	82	25.9388	0	0	0	0	0	0	0	0	1	0	0	0	0	1	0	0	0	0	0	0	1	1	0	0	0	3	575	103	98.0455	64.2273	75.5	19	36.2315	97.087	22	24.25	171.25	134.75	5.51667	9.55	93.75	2.4	37
14711	0	45	1	187.96	102	28.8715	0	0	0	1	0	0	0	1	0	0	0	0	0	0	0	0	0	0	0	1	1	0	0	1	0	9	3404	95	108.844	54.9688	72.0104	18	37.1181	92.6333	16.6667	25.3333	116	132.667	4	7	94.6667	3.73333	43
14726	0	74	0	157.48	60	24.1936	0	1	1	0	0	0	0	0	0	0	0	0	0	1	0	0	1	0	0	0	0	1	0	0	1	1	1800	69	106.556	49.7778	68.7037	19	36.2222	96.6667	14	22	142.143	132	4	8.4	101	0.55	14.5
14727	0	74	0	160.02	69	26.9464	1	0	0	1	0	1	0	1	0	1	0	0	0	1	0	0	0	0	0	1	1	1	1	0	1	2	2216	65	122.125	53.75	72.0833	17	36.3778	99.4286	12.6667	30.3333	99	138	4	9	99	1.23333	15.6667
14728	3	41	0	163.954	89.2	33.1835	0	0	0	0	0	0	0	0	0	0	0	1	0	0	0	0	0	0	0	0	0	0	0	0	0	1	1150	63	104.4	43.3	63.6667	18	36.6222	98.375	16	23	109.5	139	4.35	8.1	104	0.5	6
14730	0	77	0	167.64	57.1	20.318	0	0	0	0	0	0	0	0	1	0	0	1	0	1	0	0	0	0	0	0	0	0	1	0	0	1	950	61	132.242	36.7576	68.5859	15	37.1736	96.8529	14	25	133.5	139	4.1	9.4	104	0.9	19
14734	0	47	1	182.88	208	62.1915	0	0	0	1	0	0	0	0	0	0	0	0	0	0	0	0	0	0	0	0	0	0	0	0	0	4	400	97	97.3	64.55	75.4667	20	36.2778	96.4	11	22	93	143	4.2	7.8	114	1	15
14743	3	80	0	160.02	62	24.2127	0	0	0	1	0	0	0	0	0	0	0	0	0	0	0	0	0	0	0	1	1	1	0	0	0	1	2145	98	115.656	53.9688	73.4062	27	36.8651	93.9032	8	36	121	142	4.2	9	103	0.7	17
14744	1	85	0	162.56	58.4	22.0997	1	0	0	1	0	0	0	0	0	1	0	0	0	1	0	0	1	0	0	0	0	0	0	0	0	1	535	65	105.077	61.8462	85.3846	16	36.8889	97.5385	14	24	149	134.2	4.3125	8.1	101	0.9	17
14747	3	71	0	152.4	89	38.3195	0	0	0	0	0	0	0	0	0	0	1	0	0	0	0	0	0	0	0	1	1	1	1	0	1	9	2895	83	115.933	49.5667	70.9333	17	37.0877	97.8966	11.5	25	93.5	142.5	3.825	7.15	109.5	0.9	33
14750	0	88	0	160.02	45.4	17.7299	0	0	0	1	0	1	0	0	1	0	0	0	0	1	0	0	0	0	0	1	1	1	0	0	1	2	850	106	143.4	56.65	85.5667	29	36.7407	96.0909	13	23	125	135	4.55	7.4	103	0.9	21
14759	1	24	1	180.34	78.8	24.2294	0	0	0	0	0	0	0	0	0	0	0	0	0	0	0	0	0	0	0	0	0	0	0	0	0	1	3805	114	125.515	70.8485	89.0707	28	37.4306	95.1875	13.75	28.5	142.75	140.5	3.875	9.15	102.25	0.9	9.25
14772	3	64	1	172.72	70.5	23.6322	0	0	0	1	0	1	0	0	0	0	0	1	0	0	0	0	0	0	0	0	0	0	0	0	0	3	1725	108	89.25	61.5625	70.1354	20	36.1264	97.7241	18.5	22	154	123.333	4.65	8.9	88	1.25	65.5
14774	3	77	0	157.48	63.3	25.5242	1	0	0	0	0	1	0	0	1	0	0	0	0	0	0	0	1	0	0	0	1	1	1	0	1	3	867	87	124.889	71	88.963	22	36.1944	97.1481	20.75	17.5	117	137.75	5.74	10.3	105.5	3.15	86.25
14777	0	89	1	180.34	80	24.5983	1	0	0	1	0	1	0	0	1	0	0	0	0	1	0	1	0	0	0	0	1	1	0	0	1	7	4780	73	106.917	52.7361	78.1127	22	36.5275	99.0244	10	24	117.857	136.75	4.02727	7.93405	110	1.15	18.5
14787	0	74	0	152.4	75.6	32.5501	1	0	0	1	0	1	0	0	0	0	0	1	0	0	0	0	0	0	0	0	1	1	1	0	1	2	1320	62	143.35	35.5	67.05	22	36.4222	98.1	16	25	175.5	137.5	4.1	8.94983	101.5	1.6	38
14810	1	59	0	162.56	61	23.0835	1	0	0	0	0	1	0	1	0	0	0	1	0	0	0	0	0	0	0	0	1	1	1	0	1	5	454	74	138.621	66.7931	92.359	19	36.1319	98.32	23.6667	18.6667	219.857	139.667	4.78333	8.85	102	4.1	104
14821	0	80	0	172.72	81.9	27.4536	0	0	0	1	0	1	0	0	0	0	0	0	0	1	0	1	0	0	0	1	1	0	0	0	1	3	2120	98	108.24	59.44	75.7067	18	37.3889	98.1786	13.5	27	113.5	146	3.6	10.1	109	0.6	13
14822	3	73	0	165.1	75	27.5148	1	0	0	1	0	0	0	0	0	0	0	1	0	1	0	0	1	0	0	0	0	0	0	0	0	4	2510	95	114.743	71.7143	91.5714	15	36.8181	99.1562	13	21.5	183.25	131.667	4.1375	7.94331	100	1.05	16
14825	3	58	1	182.88	81.6	24.3982	1	0	0	0	0	0	0	0	0	0	0	0	0	1	0	0	0	0	0	0	1	1	1	0	1	7	2410	67	126.111	70.9231	88.8846	18	36.4677	98.3929	11	26.5	133.5	137.8	4.08889	8.4	107	0.766667	15.5
14826	0	64	0	169.2	80	27.944	0	0	0	0	0	0	0	0	0	0	0	1	0	1	0	0	0	0	0	1	0	1	0	0	0	2	1840	62	119.647	61.7059	81.0196	16	36.5111	97.4444	12	25	58	146	3.85	9	113	1.3	32
14857	3	79	1	167.64	82	29.1782	1	0	0	0	0	0	0	0	0	0	0	0	0	0	0	0	0	0	0	1	0	1	1	0	1	4	1465	88	98.88	47.72	64.0556	21	36.5185	96.6154	11	24	137	137.5	4.36667	8	106.5	1.1	16.5
14858	0	70	0	154.94	81.6	33.9909	1	0	0	0	0	0	0	0	0	0	0	0	0	1	0	0	1	0	0	0	0	0	0	0	0	3	2840	73	116.217	48.5652	71.1159	17	36.8761	99.7222	12	26	129	139.5	3.55	8.45	105.5	0.7	8.5
14860	3	60	0	157.48	65.8	26.5323	1	1	0	0	0	0	0	0	0	0	0	0	0	1	0	0	0	0	0	0	0	0	0	0	0	2	2535	63	108.737	44.7895	66.1053	20	37.4222	98.4737	17	22	93	137	3.95	8.535	102	0.7	12
14861	0	38	1	182.88	86	25.7138	0	0	0	0	0	0	0	0	0	0	0	0	0	0	0	0	0	0	0	0	1	0	0	0	0	2	1390	107	119.192	64.4615	82.7051	22	37.1528	96.4231	14.5	23.5	101	136	4.45	8.8	102.5	0.95	16
14864	3	43	1	190.5	102	28.1067	1	1	0	0	1	0	0	0	1	0	0	0	0	1	0	0	0	0	0	1	1	1	1	0	1	1	4050	64	107.043	58.913	74.9565	26	37.5556	98.1765	9.5	32.5	119	137.5	4.23333	8.8	99.5	1.06667	15
14874	0	89	1	172.983	85	28.4062	1	1	1	0	0	1	0	0	0	0	1	1	0	1	0	0	0	0	0	1	1	1	1	0	1	4	3195	82	115.958	64.625	81.7361	21	36.6944	93.4	14	31	166	137	3.65	8.95255	95	1.45	21
14883	3	89	1	170.757	52.7	18.074	0	0	0	0	0	1	0	1	0	1	0	1	0	0	1	1	0	0	0	1	1	1	1	0	1	1	785	107	93.619	43.381	60.127	24	35.8056	95.4091	15	26.5	143	141.5	3.65	8.75	104	0.9	23.5
14901	0	59	1	182.88	88	26.3118	1	0	0	0	0	1	0	0	0	0	0	0	0	0	0	0	1	0	0	1	1	1	1	0	1	1	2195	72	98.8889	62.6667	74.7408	16	36.8333	96.4857	9.5	28.5	118.5	141.5	3.93333	7.55	107.5	0.9	10.5
14904	3	60	1	172.72	82	27.4871	1	1	0	0	0	0	0	0	0	0	0	0	0	0	0	0	0	0	0	1	1	1	1	0	1	1	1575	65	114.059	60.1176	78.0784	16	36.8148	97.8571	13	23	108	141	4.26667	7.8	110	0.7	16
14905	0	80	1	173.539	82	27.2281	0	0	0	1	0	1	0	0	0	0	0	0	0	0	0	0	0	0	0	1	0	0	0	0	1	8	1330	74	128	76.16	93.44	21	36.7302	95.84	16	28	116	142	4.3	10.2	102	1.9	49
14914	0	75	1	175.26	71.6	23.3103	0	0	0	0	0	0	0	0	0	0	0	0	0	0	0	0	1	0	0	0	0	0	0	0	0	5	3950	55	125.125	54.6667	78.1528	17	36.3889	96.7333	13	24	92	141	3.7	8.58602	107	2.25	41.5
14922	0	86	1	182.88	90	26.9098	0	0	0	1	0	0	0	0	0	0	0	0	0	0	0	1	0	0	0	0	0	0	0	0	0	10	591	85	93.2143	48.8571	65.2857	16	37.7852	96.1935	17.3333	21.6667	132.667	142.333	4.66667	7.83333	108	2.36667	45.3333
14954	0	72	0	152.4	71.2	30.6556	1	0	0	0	0	1	0	0	1	1	0	0	0	1	0	0	0	0	0	1	1	1	1	0	1	4	2126	64	129.76	60.16	84	17	37.5347	99.8636	13	21	111	141.5	4.1	7.5	111.5	0.85	23.5
14965	0	83	0	152.4	75	32.2917	0	0	0	1	0	0	0	0	0	0	0	0	0	0	0	1	0	0	0	0	1	0	0	0	0	6	792	86	107.943	63.6857	79.581	15	38.0694	99.0625	21	20	329.286	139	4.01429	8.16667	102.167	0.966667	25.8
14973	0	78	0	169.2	80	27.944	1	0	0	1	0	0	0	0	0	0	0	0	0	1	0	0	0	0	0	0	0	0	0	0	0	1	820	69	154.4	47.76	82.24	13	37.5322	100	10.6667	20.6667	127.25	139.75	3.475	8.43333	112	0.7	15.3333
14994	0	85	1	165.1	85	31.1835	0	0	0	1	0	1	0	0	0	0	0	0	0	0	0	0	0	0	0	0	1	0	1	0	0	6	510	86	99.2083	40.7083	60.2083	19	36.7	96.3333	21	18	185	135	5.3	10	101	4.4	118.667
14995	3	84	1	170.18	77.6	26.7944	1	0	0	1	0	1	0	1	1	0	0	0	0	0	0	0	0	0	0	0	0	0	0	0	0	3	1605	72	111.739	41.6087	64.9855	17	36.2222	97.5	19	22	150	132	3.86	10.2	95	2.9	118.667
15002	0	88	1	175.26	80.9	26.338	1	1	0	0	0	0	0	0	0	1	0	0	0	0	0	0	0	1	0	1	0	1	1	0	1	2	1150	59	113.391	57.1739	79.25	25	36.3056	97.9412	10	29	117	142	4.1	8	107	1.5	24
15004	0	87	1	170.18	153	52.8292	0	0	0	0	0	1	0	0	0	0	0	1	0	0	0	0	0	0	0	0	0	0	0	0	0	5	2380	68	133.19	43.9524	73.6984	15	37.1975	97.1176	13	25	72	140	4.4	8.4	106	1.7	39
15011	0	70	1	160.02	208	81.2297	0	0	0	0	0	1	0	0	0	1	0	0	0	0	0	0	0	0	0	1	1	1	1	0	1	4	1350	74	90.5	51.0417	64.1944	20	36.5	96.6	11	33	145	127	4.25	8	90	0.8	16
15013	0	51	1	165.1	64	23.4793	0	0	0	0	0	0	0	1	0	0	0	0	0	0	0	0	0	0	0	1	0	0	0	0	1	1	2555	88	111.5	60.4412	73.3148	18	37.1111	99.3077	15	21	253	135	3.8	8.05	103	1	14.5
15023	3	89	1	167.64	60.9	21.6702	0	0	0	1	1	1	0	0	1	0	0	0	0	0	0	0	0	0	0	1	1	1	1	0	1	2	2615	62	114.1	37.65	63.1333	19	36.9815	96.6	15	27	213	137.5	4.33333	8.9	100	1.15	29.5
15025	3	59	1	185.42	109.1	31.733	1	1	1	0	0	0	0	0	0	0	0	1	0	0	0	0	0	0	0	1	1	1	1	0	1	0	1200	73	107.435	50.5217	64.2174	15	37.3704	97.04	15	26	167	140	4.4	8.6	104	0.7	12
15052	1	51	1	180.34	90	27.6731	0	0	0	0	0	1	0	1	0	0	0	0	0	0	0	0	0	0	0	0	0	0	0	0	0	6	3175	90	100.722	69.1667	79.6852	32	36.0222	94.4118	18	21	75	138	3.8	8.4	103	2.5	57
15057	3	59	1	172.72	116	38.8842	1	0	0	0	0	1	0	1	0	1	1	1	0	1	0	1	0	0	0	0	1	1	1	1	1	9	4295	78	122.722	63.8889	82.3704	19	37.5111	97.3333	16	27.3333	239.667	145.333	3.7	8.63333	105.667	1.46667	23
15079	3	62	1	157.48	75	30.242	0	0	0	1	0	0	0	0	0	0	0	0	0	1	0	0	0	0	0	0	1	0	0	0	0	2	2205	68	107.727	50.6364	69.6667	26	37.1111	97.5714	13.5	24.5	137.5	139.5	3.83333	8.1	105	0.95	15.5
15085	0	86	1	177.8	85	26.8878	0	0	0	0	0	0	0	0	0	0	0	0	0	1	1	0	0	0	0	1	1	1	1	0	1	2	1325	75	130.25	59.6667	83.1944	16	36.713	92.5238	16	28	109	141	3.9	9.5	101	0.85	15.5
15096	0	38	1	182.88	83	24.8168	0	0	0	0	0	1	0	1	0	0	0	0	0	0	0	0	0	0	0	0	0	0	0	0	1	1	1925	124	92.1304	52.7391	65.8696	26	36.5556	96.2667	21	15	125	128	4.9	7.8	97	1.1	20
15106	3	46	1	180.34	109.2	33.5767	1	0	0	0	0	1	0	0	0	0	0	1	0	1	0	0	0	0	0	1	1	1	1	0	1	1	1840	70	122.556	79.1481	99.8148	14	36.0429	97.4706	11.5	30	188.5	137	3.66667	8.9	99	1.55	32.5
15119	0	55	0	157.48	102	41.1291	0	0	0	0	0	0	0	0	0	0	0	0	0	0	0	0	0	0	0	0	1	0	1	0	0	6	25	81	105.519	60.4815	75.4938	17	37.2389	94.0455	17	26	117	136	4.5	8.9	98	7.7	51
15120	3	82	0	162.56	54	20.4346	1	1	1	0	0	1	0	0	0	0	1	0	0	0	0	0	0	0	0	0	0	0	0	0	0	3	2224	95	90.7308	52.7308	72.5769	26	36.9111	96.6667	17	22	153.5	142.5	3.775	8.16591	107	1.05	22.5
15128	0	55	1	177.8	69.5	21.9847	0	0	0	0	0	0	0	0	1	1	0	0	0	1	0	0	0	0	0	0	0	0	0	0	0	4	2425	105	134.333	77.5	96.4445	21	37.0486	96.64	11	22.5	180.5	144.5	3.5	6.9	114.5	0.75	9
15131	2	60	0	163.776	110	41.0105	0	0	0	0	0	0	0	0	0	0	0	0	0	0	0	0	1	0	0	0	0	0	0	0	0	1	3050	75	96.3182	58.3182	70.9848	16	36.3981	98.6316	13	24	114	142	3.7	8.9	109	0.5	8
15143	0	89	0	152.4	49	21.0973	0	0	0	0	0	1	0	0	0	0	0	1	0	1	0	0	0	0	0	1	1	1	1	0	1	5	1630	55	140.56	41.44	74.48	16	36.6667	95.7778	14	25	75	145	3.9	8.6	110	2	40
15147	0	75	1	193.04	114.5	30.7263	0	0	0	1	0	0	0	0	0	1	0	0	0	0	0	0	0	0	0	1	1	1	1	0	1	4	2060	99	99.3636	46.1818	63.9091	20	36.9778	94.6957	17	23	200.667	139	4.53333	8.4	103.667	1.16667	44.3333
15149	0	53	0	167.64	80	28.4665	1	0	0	0	0	0	0	0	1	0	0	0	0	1	1	0	0	0	0	0	1	1	1	0	1	2	3205	73	127.931	65.4138	93.7586	16	36.2656	96.75	12	23	138	138.5	4.46667	8.5	112	0.6	6
15166	0	75	1	172.72	93.3	31.2749	0	0	0	0	0	0	0	0	1	0	1	0	0	0	0	0	0	0	0	1	1	1	1	0	1	8	3905	83	91.6757	60.2162	75.2703	19	37.0278	97.225	22	16.5	267	135	4.275	8.45	101.5	1.6	33
15168	0	50	0	160.02	70	27.3369	0	0	0	0	0	0	0	0	0	1	0	1	0	0	0	0	0	0	0	0	1	1	1	0	1	3	913	90	125.261	53.8261	77.6377	15	37.2685	99.3478	14.5	22	230.5	136	4.45	8.6	104	2.05	50
15174	3	72	0	162.56	91.7	34.701	1	0	0	1	0	0	0	0	0	0	0	1	0	0	0	1	0	0	0	1	1	1	1	0	1	7	1604	57	114.667	46.8	65.3448	18	37.6111	96.2121	11.5	26	191	139.5	4.6	8.6	107	2.2	88.5
15175	0	46	0	161.786	63.9	24.4129	0	0	0	0	0	0	0	0	0	0	0	0	0	0	0	0	0	0	0	0	0	0	0	0	0	4	960	68	94.5	47.625	63.25	13	36.0889	96.9375	9	21	95.5	149	3.9	6.3	118.333	0.9	33.5
15181	2	35	0	162.56	63.6	24.0674	0	0	0	0	0	0	0	0	0	0	0	0	0	1	0	0	0	0	0	0	1	1	0	0	0	0	1700	80	128.167	78.8333	90.2778	19	37.1806	99.125	12	28	102	141	3.8	8.8	105	0.5	13
15185	0	74	1	154.94	86.4	35.9904	1	1	1	1	0	1	0	0	0	0	1	0	0	0	0	1	0	0	0	1	1	1	1	0	1	7	3720	118	95.375	49.4375	64.75	25	36.9514	98.7059	16	21.5	160.333	141.5	3.96	8.4	108	0.633333	19.5
15194	0	77	1	152.4	87	37.4584	0	0	0	0	0	0	0	0	1	1	0	1	0	0	0	0	0	0	0	1	1	1	1	0	1	4	3160	102	114.045	63.6818	80.4697	24	35.5972	98.2857	20	25.3333	104.667	139	4.26667	8.76667	98	3.5	118.333
15216	3	84	0	167.64	73	25.9757	1	0	0	1	0	0	0	0	1	0	0	0	0	1	0	0	0	0	0	0	1	1	0	0	1	2	3805	88	90.7049	57.8689	70.525	17	37.0972	98.1579	14.5	29.5	87.5	145	4.2	9.8	105.5	1	21.5
15218	3	84	1	169.2	80	27.944	1	0	0	1	0	1	0	0	1	0	0	1	0	1	0	0	0	0	0	1	1	1	1	0	1	1	2155	76	106.211	55.3158	72.3684	19	36.3095	97.4286	14	27	95	141	4	8.5	104	0.9	19
15230	0	55	1	170.18	74	25.5514	0	0	0	0	0	0	0	0	0	0	0	0	0	1	0	0	0	0	0	0	0	0	0	0	0	5	1521	77	114.044	60.8	78.2803	14	36.2556	96.069	14	23	320	132	4.2	7.7	99	1	17
15247	3	89	0	170.18	49.2	16.9882	1	1	0	0	0	1	0	0	1	0	0	0	0	0	0	0	0	1	0	1	1	1	1	0	1	7	1030	85	107.182	64.6061	74.5938	22	36.5741	95.5882	14.5	26	136.5	138.5	4.05	8.35	102	1.2	29
15252	3	78	0	157.631	43	17.3055	0	0	0	0	0	0	0	0	0	0	0	0	0	0	0	0	0	0	0	0	1	0	0	0	0	1	1350	89	134.667	54.381	81.1429	16	36.75	99.7727	9	29.5	83	135	4.3	8.35	100.5	0.8	34.5
15266	0	89	0	156.836	45	18.2945	0	0	0	0	0	1	0	0	0	0	0	0	0	1	0	0	0	0	0	0	0	0	0	0	0	3	2250	75	137.75	42.1875	74.0417	23	36.0648	97.4444	16	27	129	142	4.3	8.2	103	0.6	34
15279	0	75	1	170.18	82.2	28.3828	0	0	0	1	0	0	0	0	1	0	0	1	0	0	0	1	0	0	0	0	0	0	0	0	0	8	1805	70	109.4	55.3333	73.2667	12	36.8753	99.5938	10.5	24	245.5	141	4.6	8.7	111.5	1.2	22
15280	0	23	0	169.2	80	27.944	0	0	0	0	0	0	0	0	0	0	0	1	0	0	0	0	0	0	0	0	0	0	0	0	0	2	6505	111	116.64	66.08	81.76	24	37.5463	98.3333	20	11.6667	272	136.333	4.03	7.21667	110.429	0.628571	8.42857
15292	0	71	1	172.72	88.5	29.6659	1	0	0	0	0	1	0	0	0	0	0	1	0	0	0	0	0	0	0	1	1	1	1	0	1	1	1175	80	120.258	57.3548	78.3226	22	36.9028	95.8929	11.5	26	243.5	136	4	8.5	102.5	0.85	27.5
15294	0	87	1	165.1	77.1	28.2853	1	1	0	0	0	1	0	0	1	0	0	0	0	0	0	0	0	1	0	0	1	1	1	0	1	5	2930	56	126.125	48.2917	74.493	23	37	96.1389	14.5	23.5	116	135.5	5.2	8	102.5	2.45	55
15304	3	83	0	157.48	67.7	27.2984	1	0	0	0	0	0	0	0	0	0	0	1	0	0	0	0	0	0	0	1	0	1	0	0	0	2	2550	64	136.222	50.1481	79.1852	16	37.0222	97.3333	17.6667	21	119.333	131	5.03333	8.6	97.6667	0.933333	32.3333
15311	0	78	0	154.94	89.8	37.4067	0	0	0	0	0	1	0	0	0	0	0	1	0	1	0	0	0	0	0	0	1	0	0	0	0	8	2110	82	107.469	42.0312	60.5938	29	34.6019	93.84	16.6667	29.6667	196	141.667	4.76667	10.35	100	1.66667	35
15315	3	64	1	182.88	114	34.0857	1	0	0	0	0	0	0	0	0	0	0	1	0	0	0	0	0	0	0	1	1	1	0	0	1	1	3345	52	151.424	54.9394	86.7778	19	36.7917	98.2273	13	26	123	140	3.5	9.1	104	0.9	23
15330	0	89	0	160.02	56.7	22.1429	1	0	0	1	0	1	0	0	0	0	0	0	0	0	0	0	0	0	0	1	1	1	1	0	1	5	1490	96	117.071	64.25	84.037	20	36.463	97.1379	15.5	22.5	130	136	4.36667	8.9	102.5	1.55	26.5
15340	3	75	1	182.88	100.7	30.109	0	0	0	1	0	1	0	0	1	1	0	0	0	0	1	0	0	0	0	1	1	1	1	0	1	3	3530	81	125.217	48.6957	74.2029	23	37.0185	94.5217	8	38	133	139	3.6	8.5	93	1.2	21
15343	0	46	1	182.88	96.2	28.7636	1	1	1	0	0	0	0	0	0	0	0	0	0	0	0	0	0	0	0	1	1	1	1	0	1	1	1275	73	129.273	87.2273	101.454	17	36.6111	97.8889	16	22	139	140.5	3.75	8.8	106	0.75	18.5
15351	0	74	0	165.1	70.1	25.7172	0	0	0	1	0	0	0	0	0	0	0	0	0	1	0	0	0	0	0	0	1	1	1	0	1	4	1158	129	139.875	76.5	97.6251	26	36.7407	94.6667	15	24	140	136	3.3	9.4	100	0.6	15
15357	3	75	1	180.34	83.2	25.5823	1	0	0	1	0	1	0	0	0	1	0	1	0	0	0	0	1	0	0	1	1	1	1	0	1	5	270	77	122.885	56.4615	78.6026	19	37.2685	95	18.3333	27.3333	174.667	137	4.6	9.7	96	4.8	32
15364	1	47	0	161.226	57	21.9284	0	0	0	0	0	1	0	0	0	0	0	0	0	1	0	0	0	0	0	0	1	0	0	0	1	3	2890	104	133.04	64.24	84.12	16	37.4815	99.7917	12.3333	19	124.4	141	3.725	7.56667	114.333	0.933333	6.33333
15365	3	53	1	179.62	137	42.4631	1	0	0	0	0	0	0	0	0	1	0	1	0	1	0	0	0	0	0	0	0	0	0	0	0	0	3885	84	113.2	65.6	87.3333	21	37.6358	95.08	16	25	193.5	138	4.13333	8.37672	101	0.7	16
15375	3	53	0	152.4	140	60.2779	0	0	0	0	0	0	0	0	1	0	0	0	0	1	0	0	1	0	0	0	0	0	1	0	0	0	1700	96	114.765	65.8824	82.1765	19	36.5139	96.8125	14	25	101	140	3.6	8.45513	105	0.4	6
15376	0	74	0	167.64	73	25.9757	1	1	0	0	0	0	0	0	1	1	0	0	0	1	0	0	0	0	0	1	1	1	1	0	0	3	1180	69	128.946	72.6216	100.252	17	37.0635	99.7222	14	21	177	138	3.6	9	107	1	19
15377	0	81	1	175.26	70	22.7894	1	0	0	1	0	0	0	0	0	0	0	0	0	0	0	0	0	0	0	1	1	1	1	0	1	1	2150	58	116.115	45.3846	68.8974	17	36.7222	99.3333	10	26	112	142	3.45	8.39337	110	0.8	8
15407	2	72	1	165.1	58.7	21.535	0	0	0	1	0	0	0	0	0	0	0	0	0	0	0	0	1	0	0	1	0	0	0	0	1	7	660	73	115.429	58.3095	77.3492	17	36.7863	99.2727	17.5	19	123.5	139.5	4.4	7.46667	107.5	8.15	112.5
15409	0	58	1	187.96	116	32.8343	1	1	0	0	1	0	0	0	0	0	0	0	0	1	0	0	1	0	0	1	1	1	1	0	1	3	977	90	112.759	65.3448	83.2644	18	37.1574	93.9615	14	25	243.667	139.5	3.93333	8.23333	104.5	1	21.5
15421	0	79	1	180.34	92.1	28.3188	0	0	0	1	0	1	0	0	0	0	0	0	0	0	0	1	0	0	0	0	0	0	0	0	0	2	1172	56	123.643	49.1786	71.869	13	37.787	97.6562	11.5	30.5	194.667	141.5	4.05	7.75	103.5	0.75	30.5
15426	0	68	0	165.1	88.6	32.5042	1	1	1	0	0	1	0	0	0	0	0	1	0	1	0	0	1	0	0	1	1	1	1	0	1	1	2975	79	105.524	47.5238	67.254	18	37.4444	98	12	25	209	136	3.95	9.1	103	1	20
15450	0	62	1	172.72	141	47.2644	1	0	0	0	0	1	0	0	0	0	0	1	0	0	1	0	0	0	0	0	0	0	0	0	0	5	2955	91	116.92	48.8	71.88	17	36.6667	98.25	15	18	89	138	5.5	8.4	110	1.9	89
15458	0	69	0	157.48	74.2	29.9194	0	0	0	0	1	0	0	0	0	0	0	1	0	1	0	0	1	0	0	0	1	1	1	0	0	1	2450	71	116.5	47.75	70.6667	18	36.5972	98	11	29	109	139	3.8	9.3	103	0.8	18
15461	0	77	1	174.09	86.3	28.4749	0	0	0	1	0	0	0	0	0	0	0	0	0	0	0	0	0	0	0	1	1	1	0	0	1	6	1887	103	129.115	48.5	75.3718	20	37.9259	99.3667	14	23	124	133	4.1	8.4	100	1.2	30
15465	0	68	1	180.34	73.5	22.5997	1	0	0	0	0	1	0	0	1	0	1	0	0	0	0	0	0	0	0	1	1	1	1	0	1	3	4525	97	100.696	61.5652	87.913	21	36.1019	96.8667	13	31	116	138	3.1	8.5746	97	1.1	26
15470	0	86	0	169.2	80	27.944	0	0	0	1	0	0	0	0	0	0	0	0	0	0	0	0	0	0	0	0	1	1	0	0	1	2	1129	78	114.55	61.3	73.9474	14	37.213	97.2667	10	28	79	137	3.2	7.8	102	0.6	18
15473	3	54	0	162.56	90.7	34.3226	1	0	0	0	0	0	0	0	0	0	0	1	0	0	0	0	0	0	0	1	1	1	1	0	1	2	795	75	103.241	47.3793	66	16	36.8889	97.2083	17.5	20.5	227.5	140	4.6	7.85	107	1.8	52.5
15480	3	63	1	180.34	93	28.5956	1	1	0	0	0	1	0	0	0	1	1	1	0	1	0	0	0	0	0	1	1	1	1	0	1	8	3160	61	105.12	59.92	78.88	21	36.9762	99.0357	17	18.5	218	138.4	3.8	8.15	108	1.15	31.25
15484	3	75	0	162.56	60.6	22.9322	0	0	0	0	0	1	0	1	0	0	0	1	0	1	0	1	0	0	0	1	1	1	1	0	1	6	3020	87	102.429	50.2857	68.9444	18	37.3704	97.4062	12	20.3333	152.667	142	3.66667	7.6	113.333	0.5	7
15488	0	40	1	180.34	77	23.6759	1	1	1	0	0	0	0	0	0	0	0	0	0	0	0	0	0	0	0	1	0	1	1	0	1	2	5825	83	110.237	68.8158	80.6316	14	34.9	99.8462	10	27	112.5	140.5	4	8.23802	107.5	1.03333	11.6667
15504	0	77	0	162.56	82.5	31.2195	0	0	0	1	0	1	0	0	1	0	1	0	0	0	1	1	0	0	0	0	1	1	1	1	0	9	755	88	96.3143	47.0857	63.8431	16	37.6319	97.7143	18	21	183.5	136.5	4.35	8.5	101.5	2.1	35
15509	0	75	0	160.02	69.4	27.1026	0	0	0	0	0	0	0	0	0	0	0	0	0	0	0	1	0	0	0	0	0	0	0	0	0	6	2445	90	133.778	65.3333	88.1481	17	37.713	100	16.5	21	341	144	3.75	7.45	110.5	4.55	99
15518	0	60	1	157.48	84.5	34.0727	1	0	0	0	0	0	0	0	0	1	0	0	0	1	0	0	0	0	0	0	1	1	1	0	1	1	1750	57	107.95	63.95	78.6167	16	36.5278	99.3529	14	24	172	140	4.53333	8.9	107	1	22
15526	3	65	1	187.96	170	48.1192	0	0	0	1	0	1	0	0	0	0	0	1	0	1	0	1	0	0	0	1	1	1	1	0	1	4	2309	109	108.414	58.2069	74.9425	22	36.6667	94.25	8	38	113	145.5	4.15	8.25	100.5	0.95	49
15535	0	69	0	165.1	55	20.1776	1	1	0	0	0	1	0	0	1	0	0	0	0	0	0	0	0	0	0	1	1	1	1	0	1	5	2660	97	103.727	61.5227	75.5909	16	37.4278	99.9737	11.5	23.5	159.333	141	3.7	7.05	110	0.5	13
15545	0	78	1	172.72	88	29.4983	1	0	0	0	0	1	0	0	1	0	0	1	0	1	0	0	1	0	0	1	1	1	1	0	1	4	1065	65	148.535	51.7907	84.0388	17	36.4352	98.9545	16	20	87	138	4.3	8.9	107	2.6	37
15548	0	76	0	162.56	58.1	21.9861	0	0	0	1	0	1	0	1	1	0	0	0	0	0	0	0	1	0	0	1	1	1	1	0	1	6	692	53	99	48.4667	65.3111	23	35.9444	98.5714	14	25	99	133	4.1	8.9	98	2.1	50
15558	0	89	0	157.48	56	22.5807	0	1	0	1	0	1	0	0	0	0	1	0	0	0	0	0	0	0	0	0	0	0	0	0	0	7	825	70	104.485	52.0606	68.5657	17	36.5778	99.5517	19.25	13.5	226	135	4.18333	6.45	106.25	1.1	24.25
15560	0	89	1	144.78	52.2	24.9031	0	0	0	1	0	0	0	0	0	0	0	0	0	0	0	0	0	0	0	0	1	1	0	0	0	7	352	46	128.789	38.7895	68.7895	20	36.0185	98.5789	13	22	122	140	3.1	8.1	108	1.4	41
15563	0	89	1	177.8	73	23.0919	1	1	0	1	0	1	0	0	0	0	0	0	0	0	1	0	0	1	0	1	1	1	1	0	1	6	2575	57	113.308	51	76.3571	16	36.463	99.5	13	23	140.333	136.333	4.13333	9	104.333	2.33333	52.6667
15567	0	66	1	175.26	99	32.2307	1	1	0	1	0	0	0	0	0	0	0	0	0	0	0	0	0	0	0	1	0	1	1	0	1	2	3050	74	115.636	63.4545	84.8636	19	36.9889	97.0526	13	26	126	140	4.05	8.2	105	0.8	13
15576	0	71	0	162.56	68	25.7325	0	0	0	0	0	1	0	0	0	0	0	0	0	0	0	0	0	0	0	1	1	1	1	0	1	3	1005	76	137.118	60.8235	86.2549	12	36.7222	99.4615	11	25	67	143	5.3	8.6	112	1.1	33
15583	3	69	1	187.96	112.1	31.7303	0	0	0	1	0	0	0	0	0	1	0	1	0	1	0	0	0	0	0	0	0	0	0	0	0	0	3900	71	149.118	84.8235	106.255	17	36.8333	97	14	25	115	142	3.7	9.00497	107	0.8	9
15609	3	78	1	170.18	70.6	24.3774	1	0	0	0	0	1	0	0	0	0	0	1	0	1	0	1	0	0	0	0	0	0	0	0	0	1	2290	76	138.815	52.2963	81.1358	16	37	99.16	13	35	148.667	137	4.13333	7.8	93	1.1	21
15610	0	60	1	182.88	150	44.8496	0	0	0	1	0	0	0	0	0	0	0	0	0	1	0	0	0	0	0	0	1	1	0	0	0	2	3025	98	127.435	80.8261	90.9565	22	37.1111	94.7917	15.5	23	107.5	139.5	4.1	8.9	105	0.95	16.5
15615	3	84	0	152.4	61.3	26.3931	1	0	0	1	0	1	0	0	0	0	0	0	0	0	0	0	1	0	0	0	0	1	1	0	1	5	1580	61	129.519	51.1852	79.3077	18	36.4222	97.8261	14.5	22	119.5	139	4.03333	8.4	106.5	3	41
15632	0	54	1	160.02	47.2	18.4329	1	1	0	0	0	0	0	0	0	0	0	0	0	1	0	0	1	0	0	0	1	1	1	0	1	3	3840	79	102.571	62.4286	76.0952	18	37.0833	97.2308	12	24.3333	109.333	140	4.16667	8.55	107.667	0.8	9.66667
15645	0	48	1	182.88	118.5	35.4312	0	0	0	0	0	0	0	1	0	0	0	0	0	0	0	0	0	0	0	0	0	0	0	0	0	2	2990	70	127.5	67.1429	87.2619	14	37.213	95.5	12	25	124	137	4.6	7.7	105	0.8	8
15650	0	21	1	169.2	80	27.944	0	0	0	0	0	0	0	0	0	0	0	0	0	0	0	0	0	0	0	0	1	0	0	0	0	1	2660	74	137.636	61.6818	87	20	37.881	97.6316	15	23	98	140	4	9.3	106	0.8	9
15652	3	78	0	162.56	66	24.9756	1	0	0	0	0	1	0	1	1	0	0	0	0	0	0	0	0	0	0	1	1	1	1	0	1	1	1895	79	108.771	53.6286	72.6571	18	36.9167	96.2121	9.5	26.5	101.5	141.5	3.8	8.05	109.5	0.6	15.5
15664	3	71	0	162.56	62.5	23.6512	0	0	0	0	0	0	0	0	0	0	0	0	0	1	0	0	0	0	0	0	0	0	0	0	0	5	461	96	127.84	63.44	87.2933	25	36.8981	97.8667	16.25	17.25	166.667	149.333	3.1	9.1	118.333	1.3	36
15669	0	73	1	165.1	89	32.651	1	0	0	0	0	0	0	0	0	0	0	0	0	1	0	0	1	0	0	0	1	1	1	0	1	3	2030	64	144.25	72.9	96.6833	18	36.2963	96.9524	11	26	122	138.5	3.75	8.5	105.5	1.15	13.5
15675	3	89	1	169.2	80	27.944	0	0	0	0	0	0	0	0	0	0	0	1	0	0	0	0	0	0	0	0	0	0	1	0	0	3	2350	67	128.238	46.7619	73.9206	17	36.2444	97.8571	14.5	21	112	141	4.15	8.15	109.5	1.2	16.5
15685	0	73	0	149.86	51.5	22.9317	1	0	0	0	0	0	0	0	0	0	0	0	0	1	0	0	0	0	0	0	0	0	0	0	0	1	2310	83	128.154	52.3846	86	13	36.5126	98.9487	13.6667	23	161.333	135	4.23333	8.23064	105	0.533333	9.66667
15686	0	46	0	157.48	53	21.371	0	0	0	0	1	1	0	0	0	0	0	0	0	0	0	0	0	0	0	0	1	0	0	0	0	4	350	80	96	61.3333	72.8889	22	36.7037	96.2143	13	20	102	136	4.3	8.4	107	1.4	25
15687	0	88	0	165.1	76.9	28.2119	0	0	0	1	0	0	0	0	1	0	0	0	0	0	0	0	0	0	0	1	0	1	1	0	1	8	3420	97	95.0339	42.3051	59.887	21	36.7667	92.5833	17	25	109	138	4.575	9.2	100	2.6	102
15690	0	72	1	177.8	99.3	31.4113	1	1	0	0	0	0	0	0	0	0	0	1	0	1	0	0	0	0	0	1	0	1	1	0	1	1	2930	64	129.75	60.6667	83.6945	19	36.9167	93.4545	12	26	121	141	4.2	8.57879	107	0.75	22.5
15691	3	84	0	154.94	53.6	22.3274	1	0	0	0	0	1	0	0	0	0	0	1	0	1	0	1	0	0	0	1	1	1	1	0	1	7	3270	97	106.667	44.5333	65.6778	21	37.5556	96.4815	10.5	31.5	137	141.5	4.06667	8.15	104	0.9	26.6667
15713	1	68	1	180.34	71	21.831	0	0	0	0	0	0	0	0	0	0	0	1	0	0	0	0	0	1	0	0	1	1	1	0	1	0	1370	107	110.643	55.7857	74.9643	18	36.7685	98.7143	12	28.5	161.5	136	4.05	8.6	99.5	0.8	16
15718	0	89	0	160.02	63.8	24.9156	0	0	0	1	0	1	0	1	0	0	0	0	0	0	0	0	0	0	0	0	0	0	0	0	0	2	2860	128	94.0769	52.8205	66.5726	26	36.3333	96.5172	13	15	168	147	4.3	6.3	118.333	0.7	25
15722	0	65	1	172.72	101	33.856	1	0	0	0	0	0	0	0	0	0	0	0	0	1	0	0	0	0	0	1	1	1	0	0	1	1	2895	65	148.455	74.6061	99.2222	13	36.75	96.2121	11	30.5	117.5	141.5	4.2	9.3	104.5	1.3	17
15734	0	69	1	167.64	83.96	29.8756	1	0	0	0	0	1	0	0	0	0	0	0	0	0	0	0	0	0	0	1	1	1	1	0	1	0	3155	68	113.875	65.4583	81.5972	20	36.3981	98.2174	14	24.5	124	140	4.2	8.8	105.5	0.95	13
15745	3	76	0	165.1	63.5	23.2959	0	0	0	0	0	0	0	0	1	0	0	0	0	1	0	0	0	0	0	1	1	1	0	0	1	4	2290	74	113.871	62.2903	79.4839	22	37.0317	98.7308	13.5	20.25	92.75	134.75	4.01667	7.45	105.75	0.9	16.5
15759	2	64	0	154.94	92	38.3231	0	0	0	0	0	1	0	0	1	1	1	0	0	1	0	0	0	0	0	0	1	0	0	0	0	13	891	85	79.0476	39	53.7083	20	34.1667	99	26.5	11.6667	165.333	149.333	4.06667	7.6	107	1.55	36
15763	0	42	0	165.1	44.5	16.3255	0	1	0	0	0	1	0	0	0	1	0	1	0	0	0	0	0	0	0	0	1	1	1	0	1	5	800	94	121.923	70.641	89.0085	22	35.8333	99.5455	18.3333	16.3333	293.143	136.667	3.8	8.2	106	1.66667	29.6667
15782	0	58	1	177.8	88.5	27.995	1	1	1	0	0	0	0	0	0	0	0	0	0	0	0	0	0	0	0	1	1	1	1	0	1	1	4270	96	93.7308	67.1923	80.4744	20	37.7222	95.28	13	22	110.667	134	3.9	7.75	103	0.766667	14.3333
15803	3	84	0	157.881	54	21.6639	0	0	0	1	0	1	0	0	0	0	0	0	0	0	0	0	0	0	0	0	0	0	0	0	0	1	1430	76	98.5	42.375	61.375	22	38.2222	97.5385	10.5	23.5	107	137	3.95	8.2	107	0.6	9
15810	3	63	1	182.88	77	23.0228	1	0	0	0	0	0	0	0	0	0	0	0	0	1	0	0	0	0	0	1	0	1	1	0	1	1	4115	78	106.048	54.0952	71.4127	18	36.7407	97.3636	11	23	90	139.333	3.65	8.8	109.333	0.733333	10.6667
15819	1	65	1	180.34	110	33.8227	1	0	0	0	0	1	0	0	1	0	0	1	0	1	0	0	0	0	0	1	1	1	1	0	1	1	4905	79	150.222	85.2222	101.333	17	36.4556	99.6429	10	31	71	142	3.8	9.1	104	1.2	17.5
15841	3	58	0	157.48	77	31.0484	0	0	0	0	0	1	0	0	0	0	0	1	0	0	0	1	0	0	0	1	1	1	1	0	1	3	3105	82	112.286	51.8571	66.8182	17	36.2222	97.9565	13.5	22	180	141	4.1	7.5	110	0.95	18.5
15842	0	82	1	175.26	82	26.6961	1	0	0	1	0	1	0	0	0	0	0	0	0	0	0	0	0	0	0	1	1	1	1	0	1	7	3140	71	121.619	70.5714	95.9524	22	37.3611	96.35	12.5	22	118.25	135.667	4.675	8.22745	106.5	1.6	27.6667
15843	0	85	1	185.42	103.3	30.046	1	0	0	0	1	1	0	0	0	0	0	0	0	0	1	0	0	0	0	1	1	1	1	0	1	3	2450	75	127.522	62.2174	83.9856	25	36.4444	97.087	13	28	109	143	4.3	8.88525	106	1.4	20
15850	0	78	0	163.83	74	27.5705	1	0	0	1	0	1	0	1	1	1	0	1	0	1	0	0	0	0	0	1	1	1	0	0	1	4	3350	70	125.333	75.5	92.0972	16	37.0778	98.7273	17.5	28.5	160	140.5	3.9	8.5	98.5	1.3	28.5
15860	0	86	1	177.8	208	65.7961	0	0	0	0	1	1	0	0	0	0	0	0	0	1	0	0	0	0	0	0	0	1	0	0	1	1	1025	60	166.864	65	102.548	22	36.1852	96.2857	11.5	26	80.5	138	5.3	8.7	105.5	1.35	51
15883	0	63	1	180.34	108.5	33.3615	1	0	0	0	0	0	0	1	0	1	0	0	0	0	1	0	0	0	0	1	1	1	1	0	1	1	3200	56	113.526	56.4737	70.2632	17	36.2083	96.7333	11.5	28.5	130	138	4.6	8.95	102.5	1	14.5
15898	0	55	1	185.42	96	27.9227	1	1	0	1	0	1	0	0	0	0	1	0	0	0	0	0	0	0	0	1	1	1	1	0	1	0	1427	86	108.586	76.1034	93.8506	17	37.1556	96.6154	16	24.5	193	139.5	4.5	8.6	103.5	1	15.5
15902	3	80	1	182.88	70	20.9298	0	0	0	0	0	1	0	0	1	0	0	1	0	1	0	1	0	0	0	1	1	1	1	1	1	3	1550	78	113.48	64.44	75.0833	29	37.3444	95.4	16	27	172	135	4.1	8.8	96	1.1	30
15911	0	68	0	140	59	30.102	0	0	0	0	0	0	1	0	1	0	0	0	0	1	0	0	1	0	0	0	0	0	0	0	0	7	3120	103	98.5294	56	72.1176	27	37.0139	95.6154	17	16.5	123.5	134.5	5.9	7.6	107	1.1	25
15917	0	48	1	165.1	67.1	24.6166	1	1	0	0	0	0	0	0	0	0	0	0	0	1	0	0	0	0	0	0	0	0	0	0	0	3	5880	120	112.6	62.1667	78.9778	16	37.0309	98.5833	14.5	22.5	102	138.5	4.1	8.5	105.5	0.55	14
15943	0	81	0	170.18	71	24.5155	0	0	0	1	0	1	0	0	1	0	0	0	0	1	0	0	1	0	0	0	1	1	1	0	0	5	3635	77	109.364	55.303	73.3233	25	36.9667	94.4474	14	31	98	144	3.75	8.5	103	1.1	15
15959	3	89	0	158.008	62	24.8333	0	0	0	0	0	1	0	0	1	0	0	0	0	1	0	0	1	0	0	1	1	1	0	0	1	5	1510	87	125.609	63.6522	84.3043	28	38.3556	96.3043	19	24	183.5	142	4.2	9.5	103.5	1.3	31.5
15961	0	88	1	177.8	76.3	24.1358	1	1	0	1	0	1	0	0	1	0	0	0	0	0	0	0	0	0	0	0	0	0	0	0	0	4	2090	85	112.667	54.25	73.7223	26	36.9167	95.3077	17.5	25	136	139.5	4.95	8.4	102	3.7	69
15965	3	75	0	152.4	75	32.2917	0	0	0	0	0	1	0	0	0	0	0	0	0	0	0	0	0	0	0	1	1	1	1	0	1	0	2045	81	120.053	60.2105	80.1579	19	36.7778	96	17	28	207	139	4.55	8.2	98	0.8	13
15971	0	38	1	169.2	80	27.944	0	0	0	0	0	0	0	0	0	0	0	0	0	0	0	0	0	0	0	0	1	0	0	0	0	1	1585	94	102.261	66.7391	78.5797	19	37.2593	97.3043	11	26	79	139	3.9	8.1	106	0.8	11
15974	0	61	1	162.56	66	24.9756	0	0	0	0	0	1	0	0	0	0	0	0	0	0	0	0	0	0	0	0	1	0	1	1	1	5	2220	74	110.897	54.8966	73.6897	30	37.4097	93.3529	11.5	25.5	146.5	143	3.2	6.85	109	0.85	18
15977	1	55	0	165.1	111	40.722	1	0	0	0	0	1	0	0	0	0	0	1	0	1	1	1	0	0	0	1	1	1	1	0	1	4	2900	80	144.054	72.0714	94.5536	20	36.6389	99.7885	11	28	138	141	3.6	7.6	106	0.7	14
15983	0	58	0	165.1	81.8	30.0095	1	0	0	0	0	0	0	0	0	0	0	1	0	0	0	0	0	0	0	1	1	1	1	0	1	1	4005	75	105	51.625	69.4167	17	36.5833	95.6842	16.5	21.5	142	142	3.9	8.7	108	0.6	19.5
15996	0	86	1	167.64	84	29.8899	1	0	0	1	0	1	0	0	0	0	0	0	0	0	1	0	0	0	0	0	1	0	0	0	1	3	2410	76	116.2	56.44	77.25	14	37.0093	99.7	13	33	103	144	3.1	8.6	101	1.6	82
15997	0	68	1	173.648	68.8	22.8166	0	0	0	0	0	0	0	0	0	0	0	1	0	0	0	0	0	0	0	0	0	0	0	0	0	8	512	99	110.571	51.1786	69.7976	16	38.5269	95.0345	13	22	194.5	145	3.5	7.8	114	0.6	38
16002	0	62	1	175.26	80.6	26.2403	1	1	1	0	0	0	0	0	0	0	0	0	0	1	0	0	1	0	0	1	1	1	1	0	1	2	1690	79	117.75	68.2857	84.7738	16	37.037	96.6667	12.5	26	137.5	135.5	3.93333	8.9	101	0.9	15
16007	3	84	0	152.4	62	26.6945	1	1	0	0	0	0	0	0	0	0	0	0	0	1	0	0	0	0	0	1	1	1	1	0	1	4	750	80	102.227	47.8571	65.9524	16	36.1111	97.2	11	23	85	133	3.6	7.7	103	0.6	13
16024	0	89	0	152.4	63.5	27.3403	1	1	0	1	0	0	0	0	0	0	0	0	0	1	0	0	0	0	0	1	1	1	1	0	1	2	2795	88	112.636	60.7273	74.2727	16	35.9	99.75	12.5	25.5	215	132	4.05	8.1	98	1.2	32
16031	0	62	0	154.94	53	22.0774	1	1	1	0	0	0	0	0	0	1	0	0	0	1	0	0	0	0	0	1	1	1	1	0	1	1	1430	78	103.3	63.4	76.7	17	36.9861	98.6818	15	25.5	156.5	130	4	8.2	93.5	0.55	10
16033	3	62	1	167.64	70.3	25.015	1	1	0	0	0	0	0	0	0	0	0	0	0	0	0	0	0	0	0	1	0	1	1	0	1	1	3330	69	126.5	64.4091	85.4849	17	37.3889	98.9091	14	24.5	127.333	141	3.85	8.85	106.5	0.95	16
16066	0	54	1	172.72	103	34.5265	0	0	0	1	0	1	0	0	0	0	0	1	0	0	0	1	0	0	0	1	1	1	1	0	1	6	5205	82	124.533	75.1667	96.1333	21	38.3472	93.7742	17.6667	25	176	142.333	3.86667	8.5	103.667	1.33333	26
16072	1	41	0	154.94	145.6	60.6505	0	0	0	1	0	0	0	0	0	0	0	0	0	0	0	1	0	0	0	1	1	1	1	0	1	1	2225	105	112.448	76.069	87.6897	16	36.8254	96.4	9	38	107	140	4.46667	8.7	94.5	1.45	21.5
16074	0	86	0	157.48	45	18.1452	0	0	0	0	0	1	0	0	0	0	0	0	1	1	0	0	1	0	0	1	0	0	1	0	1	1	824	89	105.355	59.5591	75.7065	20	36.5516	96.4557	15	27	124	144	4.2	8.53508	106	1.1	27
16077	0	86	1	182.88	86.4	25.8334	1	0	0	1	0	1	0	0	0	0	0	1	0	1	0	0	0	0	0	1	1	1	1	0	1	3	2100	63	125.158	64.4211	84.6667	18	36.0694	99.7895	14.5	25	199	136.5	3.9	8.6	101	1.7	38
16078	0	72	1	182.88	95.3	28.4945	1	0	0	0	0	0	0	0	0	0	0	0	0	0	0	0	0	0	0	1	1	1	1	0	1	1	1330	62	107.227	64	82.6508	16	36.2917	96.7619	11	27	157	138	4.35	8.3	104	0.85	14.5
16112	0	76	1	182.88	77	23.0228	0	0	0	0	0	1	0	0	0	1	1	0	0	0	0	0	0	0	0	0	1	1	1	0	1	10	1167	105	109.611	49.9167	69.8148	24	36.8111	97.2	15.6667	24.3333	224.143	141.333	3.58	7.53333	105	2.46667	47.6667
16122	2	84	0	152.4	43	18.5139	0	0	0	0	0	1	0	0	0	0	0	0	0	0	0	0	0	0	0	0	1	1	1	0	1	6	3237	81	116.569	57.0588	76.7692	16	36.4944	94.0857	9.5	23.4	87.8	139.2	4.875	7.2	111.2	0.6	17
16131	0	61	1	182.88	80.6	24.0992	1	0	0	0	0	0	0	0	0	0	0	0	0	0	0	0	0	1	0	1	0	1	1	0	1	0	2450	66	126.714	75.8571	92.8095	15	35.8667	98.1818	15	24	99	139	4.05	8.5	104	0.9	10
16138	3	89	0	169.2	80	27.944	0	0	0	1	0	0	0	0	0	0	0	0	0	0	0	0	0	0	0	0	1	1	0	0	0	6	412	79	122.55	52.95	76.15	18	37.3889	97.9091	13	25	58	144	3.8	8.9	110	0.8	15
16139	0	81	0	152.4	114	49.0834	0	0	0	1	1	1	0	0	1	0	0	1	0	0	0	0	0	0	0	0	1	1	1	0	0	5	525	63	90.6	42.08	54.64	16	35.9861	96	18	22.3333	99.5	126.75	5.2	8.8	91.3333	4.3	118.667
16172	0	75	1	180.34	80.4	24.7213	1	0	0	0	0	1	0	0	0	1	0	0	0	0	0	0	1	0	0	0	0	0	0	0	0	5	3350	85	96.3667	52.0667	66.8333	17	36.4111	96.7222	9	33.5	199.667	134	4.06667	8.6	98	1.4	25
16181	0	80	1	173.402	80	26.6063	0	0	0	0	0	0	0	0	0	0	0	0	0	1	0	0	0	0	0	1	0	0	1	0	1	1	905	59	109.952	59.1429	77.2857	19	36.7639	95.5625	10	27	112	139	4.2	8.8	106	0.8	23
16193	0	78	0	160.078	78.5	30.6342	0	0	0	0	0	1	0	1	0	0	0	0	0	0	0	0	0	0	0	0	0	0	0	0	0	15	1840	125	85.5	46	59.1667	12	36.7	97.2	18	19	124	146	5.1	8.3	114	3.7	93
16209	3	56	1	162.56	92	34.8145	1	1	0	0	0	0	0	0	0	1	0	0	0	1	1	0	0	0	0	1	1	1	1	0	1	1	3475	70	107.087	65.0435	79.0579	26	37.1222	97.9565	12.5	27	224.5	137	4.1	8.7	101.5	0.9	15
16210	1	66	0	162.56	86	32.544	0	0	0	1	0	1	0	1	1	0	0	0	0	1	0	0	0	0	0	1	1	1	0	0	1	1	3555	65	118.111	50.6667	73.0123	16	36.6111	97.5455	13	26	115	140	3.85	9.4	105	0.85	9
16232	3	82	0	165.1	88	32.2841	0	0	0	0	0	1	0	0	0	0	0	0	0	0	0	0	0	0	0	0	1	1	1	0	0	10	473	100	115.148	45.5185	76.4074	14	36.8081	98.6071	20	21.6667	265.714	136.667	4	7.8	99.3333	3	76
16249	3	82	0	165.1	72.5	26.5977	1	1	0	0	0	0	0	0	0	0	0	0	0	0	0	0	0	1	0	0	1	1	1	0	1	4	1420	57	107.75	41.8333	63.8056	18	36.3704	94.32	23.5	19	144	134.5	3.9	8.3	96	4.45	99.5
16252	0	89	0	158.215	65	25.9669	0	0	0	1	0	1	0	0	0	0	0	0	0	1	0	0	0	0	0	0	1	0	0	0	1	2	1852	98	105.444	57.9444	73.7778	14	36.2917	98.5	13	23	111	141	4	8.6	109	1.9	15
16256	0	70	1	167.64	71.4	25.4064	0	1	0	1	0	1	0	1	0	0	0	0	0	1	0	0	0	0	0	0	1	1	1	0	1	2	1910	95	115.577	64.3846	81.4487	20	36.7222	93.8095	16.5	25	131	146	3.5	9.9	108	1	24
16259	3	30	0	163.219	65	24.399	0	0	0	0	0	0	0	0	0	0	0	0	0	0	0	0	0	0	0	0	1	0	0	0	0	4	3340	85	108.37	64.4444	74.5556	20	37.0111	97.9615	11	26	95	141	3.6	8	108	0.5	7
16261	0	76	1	167.64	100	35.5832	0	0	0	0	0	1	0	0	0	0	0	0	0	1	1	0	0	0	0	1	1	1	1	0	1	6	2220	54	128.725	58.975	82.225	19	36.5714	96.6774	14.5	24.5	91.5	141	4.9	9	107	1.45	35.5
16286	0	56	0	161.29	74.9	28.7917	0	0	0	1	0	1	0	1	0	0	0	0	0	0	0	0	0	0	0	0	0	0	0	0	0	9	320	78	110.435	53.3478	72.3043	19	37.2451	98.6364	20	17.5	80	131.667	4.36667	8.3	100	2.1	56
16308	3	37	0	160.02	98	38.2717	0	0	0	0	0	0	0	1	0	0	0	0	0	0	0	0	0	0	0	0	1	1	0	0	0	1	2100	81	107.92	67.8	81.1733	18	36.0185	99.08	13	21	167	138	3.75	9.8	108	0.6	11
16332	0	57	1	167.64	79	28.1107	1	0	0	0	0	1	0	0	0	1	0	0	0	0	0	0	1	0	0	1	1	1	1	0	1	7	2785	81	107	53.3077	85.4615	17	36.0486	97.6957	12.5	22.6667	136.875	135.8	5.1	9.3	108.667	1.33333	23.3333
16343	0	80	0	165.1	60.5	22.1953	1	0	0	1	0	0	0	0	1	0	0	1	0	1	0	0	0	0	0	1	1	1	1	0	1	1	1080	67	124.043	43.4783	69.8261	18	37.2407	99.5909	9	28	80.6667	139	3.8	8.2	106	0.85	32
16346	3	38	1	180.34	88	27.0582	0	0	0	0	0	0	0	0	0	0	0	0	0	0	0	1	0	0	0	0	0	0	0	0	0	9	5730	98	112.417	63.2917	79.4545	20	37.3	99	19.3333	18.6667	99	144.25	3.975	7.2	111	1.23333	21.3333
16349	1	78	1	182.88	208	62.1915	0	0	0	0	0	1	0	0	0	0	0	0	0	1	0	0	0	0	0	1	1	0	0	0	1	0	650	79	148.7	71.3	89.1111	19	36.3283	99.0526	11	26	78	142	3.8	8.3	109	0.9	15
16356	0	65	1	167.64	90.7	32.2739	1	1	0	0	0	0	0	0	0	0	0	0	0	1	0	0	1	0	0	1	0	1	1	0	1	0	2285	62	145.188	73.4375	97.3542	13	36.4556	99.4	13.5	26.5	112.5	139	4.2	8.85	103.5	1.1	17
16371	0	82	0	165.1	59	21.645	0	0	0	1	0	1	0	0	0	0	0	0	0	0	0	0	0	0	0	0	1	1	1	0	1	7	468	91	111.118	41.5294	64.7255	17	36.9907	97.6667	15	23	104	140	4.9	7.76667	107	2.1	38.6667
16373	0	89	0	152.4	64	27.5556	0	0	0	0	0	1	0	0	1	0	0	1	0	0	0	0	0	1	0	0	1	1	0	0	1	3	1885	58	160.72	36.68	66.68	26	36.6111	97.1481	15	26	221	136	4	9.3	99	1.3	28
16391	0	80	0	165.1	87	31.9172	0	0	0	0	0	1	0	0	0	0	0	1	0	0	0	0	0	0	0	1	1	1	1	0	1	1	2555	65	118.318	43.0682	65.3953	13	36.9722	98.5312	19.5	22	150	139	4.1	9.05	101.5	0.6	8
16404	3	70	0	157.48	67	27.0162	1	0	0	0	0	1	0	0	0	1	0	1	0	1	0	0	0	0	0	0	0	0	0	0	0	7	1200	94	104.647	60.0588	76.8529	23	37.9259	96	15.6667	25.3333	325.25	136.333	4.12	9	98.6667	1.53333	35.6667
16411	0	79	0	154.94	75	31.2417	1	0	0	0	0	0	0	0	1	0	0	0	0	1	0	0	0	0	0	0	1	1	1	0	1	2	2069	84	114.083	52.8333	73.25	21	37.4097	96.1852	14	25.5	119.5	139	4.5	8.15	104	1.3	24.5
16415	0	55	0	167.64	80	28.4665	0	0	0	0	0	1	0	0	0	0	0	1	0	0	0	1	0	0	0	1	1	0	0	1	0	6	650	103	100.207	59.2759	74.8965	23	37.7593	96.4	18.5	12.5	106.5	139.5	3.92	7.9	113	1.3	29.5
16429	3	77	0	157.48	65	26.2097	1	0	0	0	0	0	0	0	0	0	0	0	0	1	0	0	0	0	0	1	0	1	1	0	1	1	1510	80	126.333	47.8333	74	17	36.6667	99	16	25	104	131	4.4	9.3	95	0.8	11
16447	3	68	1	187.96	90	25.4748	0	0	0	0	0	0	0	0	0	0	0	0	0	0	0	0	0	0	0	0	0	0	0	0	0	0	1110	100	116.625	71.0833	86.5972	20	38.1746	97.8929	15	28	144.5	146	4.35	8.65	107.5	0.65	31.5
16457	0	79	0	152.4	61	26.2639	0	0	0	0	1	0	0	0	0	0	0	0	0	1	0	0	0	0	0	1	0	1	1	0	0	1	1770	90	132.786	50.4643	77.9048	19	37.6528	96.8621	13	23	122	139	3.8	8.7	107	1.1	15
16459	0	63	1	172.72	108	36.2025	1	0	0	0	0	0	0	0	0	0	0	1	0	1	0	0	0	0	0	1	1	1	1	1	1	9	1100	70	120.889	66.4444	93.3704	15	36.3348	96.2	15.6667	24.2	165.25	135.889	3.9	8.05	102	1.1	22.6
16463	0	78	1	185.42	97.7	28.4172	1	0	0	0	0	1	0	0	1	1	0	0	0	0	0	0	0	0	0	1	1	1	1	0	0	5	3090	88	100.627	51.1569	67.6471	18	37.0444	94.1795	13	24	131	135	3.7	8.5	102	1.6	24
16478	0	57	0	162.56	141	53.357	0	0	0	1	0	0	0	0	1	0	0	0	0	1	0	0	0	0	0	0	1	1	1	0	1	3	3300	94	95.3636	49.6818	60.4091	18	36.3889	94.95	8	36	120	138	3.95	8.86789	97	0.8	20
16483	0	20	1	177.801	70	22.1425	0	0	0	0	0	0	0	0	0	0	0	0	0	0	0	0	0	0	0	0	0	0	0	0	0	4	2114	87	120.389	61.5556	81.1667	24	37.3241	98.4737	14	26	260.5	141	3.5	10	104.5	0.85	9.5
16504	0	71	0	162.56	83.9	31.7493	0	0	0	1	0	1	0	0	0	0	0	0	0	0	0	0	0	0	0	1	1	1	1	0	1	1	4880	92	104.865	43.2432	59.9459	17	37.45	98.9118	12.3333	31.6667	147.333	137.667	3.66667	8.68047	97.6667	0.75	13
16508	3	44	1	165.1	72.6	26.6344	1	0	0	0	0	1	0	0	0	0	0	0	0	1	0	0	0	0	0	1	1	1	1	0	1	0	2000	80	114.526	68	83.5614	21	36.9722	99.75	13	25	114	136	3.95	8.61863	102	0.8	9
16509	0	80	0	169.2	80	27.944	0	0	0	0	0	0	0	0	0	0	0	0	0	0	0	1	0	0	0	0	0	0	0	0	0	1	1700	84	118.824	61.2941	80.4706	19	36.8778	96.25	14	25.5	112.333	139	4.2	9.3	103.5	0.9	13
16525	0	84	0	158.28	59.8	23.8697	0	0	0	0	0	0	0	0	0	0	0	0	0	1	0	0	0	0	0	0	0	0	0	0	0	5	1165	92	150.288	56.5962	89.183	14	37.3148	99.6923	16.6667	22.6667	138.333	128.75	3.96667	8.46667	94	0.9	18
16537	0	48	1	175.26	117.5	38.2536	1	0	0	0	0	1	0	0	0	0	0	0	0	0	0	0	0	0	0	1	1	1	1	0	0	1	3275	76	102.136	60.4091	74.3182	16	36.1852	95.1818	16	24.5	108	138	3.75	8.59931	101.5	1.1	16
16550	0	81	1	165.1	87	31.9172	1	0	0	0	0	1	0	1	1	0	0	0	0	0	0	0	0	0	0	0	0	0	0	0	0	9	3520	62	112.714	35.5	58.4286	16	37	96.7143	16	25	160.5	140	3.9	8.7	103	2.6	35
16558	3	56	1	177.8	72	22.7756	1	0	0	0	0	1	1	0	0	0	1	1	0	0	0	0	0	0	0	0	1	1	1	0	1	11	10	103	93.0909	60.3333	71.1562	12	36.8	99.3043	18	24.5	136.214	129.636	4.73571	7.35	94.6667	6.1	43.3333
16568	3	48	0	160.02	66.6	26.0091	0	0	0	0	0	0	0	1	0	0	0	0	0	1	0	0	0	0	0	1	0	0	0	0	1	1	5235	88	118.095	60.7143	79.8413	16	37.1296	99.7143	15	18	110	143	3.85	7.94636	114	0.5	8
16576	0	86	0	162.56	73	27.6246	1	0	0	1	0	0	0	0	0	0	0	0	0	0	0	0	0	0	0	1	1	1	0	0	1	2	2624	60	91.7857	43.1786	59.381	18	37.125	97.3214	14	31	91	138	3.7	7.7	97	1.7	19
16588	3	61	0	170.18	53.6	18.5075	0	0	0	0	0	0	0	0	0	0	0	0	0	0	0	0	0	0	0	0	0	0	0	0	0	3	1435	96	106.944	47.5	67.3148	23	37.0185	99.5789	15.5	23	93	139	3.8	7.7	104.5	1	11
16608	3	60	0	172.72	98.6	33.0515	0	0	0	0	0	0	0	0	0	0	0	1	0	1	0	0	0	0	0	1	1	0	1	0	1	2	644	79	145.688	78.7083	103.396	23	37.287	96.234	11	28.5	127.5	138.5	3.8	8.6	103	0.7	8.5
16616	0	67	1	177.8	63	19.9286	0	0	0	0	0	1	0	0	0	0	0	1	0	1	0	0	0	0	0	1	1	1	0	0	1	2	1233	70	130.774	51.2581	76.9462	16	37.2778	99.1176	9	28.6667	184	132	4.3	8.1	98.6667	1.13333	25
16617	3	71	1	193.04	78	20.9315	0	1	1	1	0	1	0	0	0	1	0	0	0	0	0	0	0	0	0	1	1	1	1	0	1	5	694	118	131.378	50.5111	77.4667	19	37.3333	97.119	19	22.5	135.5	136.5	5.3	8.8	100	6.45	42
16618	3	87	1	172.67	78	26.1614	0	0	0	1	0	0	0	0	0	0	0	0	0	0	0	0	0	0	0	0	0	0	0	0	0	6	2255	91	111.273	60.1364	111.479	12	36.0694	97.3529	12	22	127	137	4.2	7.72238	107	1	30
16621	3	89	0	157.48	59	23.7904	0	0	0	1	0	1	0	0	0	0	0	0	0	0	0	1	0	0	0	0	1	0	1	0	1	6	2506	80	106.923	45.1923	65.7692	25	36.5111	96.9259	13.3333	22.3333	131.75	144.5	3.7	8.85	112.333	1.03333	25.6667
16631	0	73	0	154.94	77.2	32.1581	1	0	0	0	0	1	0	0	1	0	0	1	0	0	0	0	0	0	0	1	1	1	0	0	0	6	230	81	114.259	39.037	64.1111	21	37.2431	98.1786	16	28.5	113.5	137	5.1	8.45	97.5	5.25	32.5
16632	0	70	0	169.2	80	27.944	1	1	0	1	0	0	0	0	0	0	0	1	0	1	0	0	0	0	0	1	1	1	1	0	1	3	2815	61	111.516	55.8065	74.4624	18	36.2626	99.1034	17.3333	25.3333	182.75	140	4.06	9.13333	101.333	2.16667	50
16636	0	87	0	160.02	79.2	30.9298	1	0	0	0	0	0	0	0	1	0	0	1	0	1	0	0	0	0	0	1	1	1	0	0	1	3	1365	77	113.684	50.5263	85.3684	26	37.1778	97.9167	15.5	25.5	132.667	138.25	4.63333	8.8	103	0.95	28
16642	0	58	1	182.88	98	29.3018	1	1	1	0	0	1	0	0	0	0	0	1	0	1	0	0	0	0	0	1	1	1	1	0	1	0	3775	82	143.136	80.2273	94.9048	18	37.0778	95.8	14	28	211	136	3.9	8.95421	98	1	18
16646	0	76	1	165.1	66	24.2131	1	0	0	0	0	1	0	0	0	0	0	0	0	0	0	0	0	0	0	0	1	1	1	0	1	7	2900	69	118	51.7778	72.4074	22	37.8413	94.5	18.5	17	105.5	140	4.45	8.6	109	3.65	67.5
16651	3	81	1	182.88	95.7	28.6141	1	0	0	1	0	0	0	0	0	0	0	1	0	0	0	0	0	1	0	1	1	1	1	0	1	4	1235	63	91.7391	57.1304	74.7391	17	36.5	96.7273	14	24	189	137.5	4.16667	8.3	104	1.6	30.5
16652	0	62	1	177.8	68	21.5102	1	1	1	0	0	1	0	0	0	0	0	0	0	1	0	0	1	0	0	1	1	1	1	0	1	2	2700	58	108.828	63.5862	78.8046	14	36.5556	98.5185	12	26	102	140	4.05	8.9	106	0.7	12
16653	3	47	1	175.491	69.7	22.6321	0	0	0	0	0	0	0	0	0	0	0	0	0	0	0	1	0	0	0	0	0	0	0	0	0	14	613	115	99.8571	43.381	62.2063	32	36.4667	92.3043	26.5	11.6667	58	142	5.3	7.3223	115	1.4	35
16662	0	65	0	157.48	43	17.3387	0	0	0	0	0	1	0	0	1	0	1	0	0	0	0	0	0	0	0	1	1	1	0	0	1	3	2280	126	100.24	62.68	76.2533	20	36.4921	91.1429	15.5	26.5	86.5	140	3.55	9.1	102	0.95	29
16677	1	46	0	162.896	80	30.1489	0	0	0	0	0	0	0	0	0	0	0	1	0	1	0	0	0	0	0	0	0	0	0	0	0	1	1200	78	139.519	73.2222	97.9383	16	36.8333	95.5714	13	26	161	138	3.9	8.9	103	0.5	8
16680	1	72	0	162.56	65.9	24.9378	0	0	0	0	0	1	0	0	0	0	0	1	0	0	0	0	1	0	0	1	1	1	1	0	0	2	2050	106	151.864	78.8182	97	23	36.4556	99.3043	13.5	27	185.5	134	4.5	9.3	98	2.4	56
16709	0	89	0	157.904	60.5	24.2642	0	0	0	1	0	1	0	0	1	0	0	0	0	0	0	0	0	0	0	0	0	0	0	0	0	1	1320	65	123.889	38.8889	67.2222	21	36.1914	98.5789	10.5	27.5	137	140.5	4.35	7.9	106.5	1.1	43.5
16715	0	71	0	154.94	65	27.0761	0	0	0	0	0	0	0	0	1	1	0	0	0	0	0	0	0	0	0	0	1	0	0	0	0	8	2010	81	125.652	53.5217	77.5652	17	36.0905	96.3333	16.5	23	100.5	134	3.76667	8.15	98	1.8	49
16724	1	46	0	160.02	80	31.2422	0	0	0	0	0	1	0	1	0	0	0	1	0	1	0	0	0	0	0	1	1	1	0	0	1	4	3288	79	131.423	75.0385	88.0769	22	37.5778	92.1154	14	28	227	138	3.52	8.2	100	1.1	28
16738	0	79	1	185.42	109	31.7039	1	0	0	1	0	1	0	0	0	1	0	1	0	0	0	0	0	1	0	0	1	1	1	1	1	12	523	83	82.4146	56.1951	63.8537	18	37.7531	99.2558	20.3333	17.6667	143.333	137	4.46667	7.8	103.667	2.93333	50.6667
16747	3	53	1	172.72	117	39.2194	1	0	0	0	0	0	0	0	0	0	0	1	0	1	0	0	1	0	0	0	0	0	0	0	0	1	1350	75	116.4	61.1333	79.5555	15	36.25	94.2	14	27	248	137	4.1	8.74734	100	0.6	13
16748	1	71	0	154.94	60.3	25.1183	0	1	0	0	0	0	0	0	1	0	1	1	0	0	0	0	0	0	0	1	0	1	1	0	1	5	1565	107	114	74.0417	87.3611	21	36.6833	99.1667	12	23	146	140	4.05	8.00188	109	0.8	25
16769	3	52	1	167.64	76	27.0432	1	1	0	0	0	0	0	0	0	0	0	0	0	0	0	0	0	0	0	1	1	1	1	0	1	0	3865	65	127	77.8421	94.2281	20	36.1556	97.7619	10	25	94.5	138.5	4.16667	8.15	107.5	0.95	12.5
16774	0	54	1	182.88	95	28.4048	1	1	1	0	0	0	0	0	0	0	0	0	0	1	0	0	0	0	0	1	1	1	1	0	1	1	3550	77	108.679	60.8302	77.5	17	37.0767	97.1351	15	20	100	134	4.13333	8.8	103	0.75	7
16787	3	80	0	167.64	66	23.4849	1	0	0	0	0	1	0	0	0	0	0	1	0	1	0	0	0	0	0	1	1	1	1	0	1	2	1315	89	105.66	49.8085	69.383	15	36.1423	97.9811	16	23	174	136	4.4	8.9	101	1.4	39
16806	0	72	1	185.42	84	24.4324	1	1	1	1	0	0	0	0	0	0	0	0	0	1	0	0	0	0	0	1	1	1	0	0	1	3	1850	74	111	54.4545	73.303	22	36.8472	97	14.5	21	132	140.5	4.25	7.75	109	1.4	20
16811	0	89	0	157.48	66.7	26.8952	0	0	0	1	0	0	1	0	1	0	0	0	0	1	1	0	0	0	0	0	1	1	1	0	1	1	740	87	118.364	65.9091	78.5	23	36.8472	96.9286	11	27.5	157.5	141.5	4.35	9	107	0.95	24.5
16815	0	61	1	169.2	80	27.944	0	0	0	0	0	0	0	0	0	0	0	1	0	0	0	0	0	0	0	0	0	0	0	0	0	0	1500	100	125.04	72.36	89.92	16	36.8056	97.36	12	25	129.5	141.5	4.05	8.1	108.5	0.55	29
16836	1	80	0	162.56	63.4	23.9917	1	0	0	0	0	0	0	0	0	0	0	1	0	1	0	0	0	0	0	0	1	1	1	0	1	3	2780	56	125	58.5926	80.7654	14	36.0926	98.9	9.33333	35	311	139	3.83333	9.13333	98.3333	1.36667	25.6667
16840	3	73	0	154.94	66.7	27.7843	0	0	0	0	0	0	0	1	0	0	1	0	0	1	0	0	0	0	0	0	1	1	0	0	0	8	756	106	95.1176	56.1765	71.4545	22	38.2288	100	26.5	11.6667	102.8	131.667	3.96667	7.83333	90.3333	1.2	26
16848	3	77	0	160.02	82	32.0232	0	1	0	0	0	1	0	0	0	0	1	0	0	0	0	0	0	0	0	0	0	0	0	0	0	6	2090	129	99.4474	54.2895	69.4912	16	37.9259	96.4054	17	21	183.857	134.2	3.925	7.4	102	1.1	33
16901	0	68	1	175.26	79.3	25.8171	1	0	0	0	0	1	0	0	0	0	0	1	0	0	0	0	0	0	0	1	1	1	1	0	0	3	1825	77	88.76	52.76	64.76	19	36.4097	99.2692	14.5	26	58	127.5	4.1	8.8	91	2.4	83
16920	0	78	0	152.4	69	29.7084	1	0	0	0	0	1	0	0	0	0	0	1	0	1	0	0	0	0	0	1	1	1	1	0	1	2	1430	93	131.154	70.6538	90.8205	19	36.75	98.6364	9	31	206	147	3.4	8.3	110	1.1	38
16927	0	22	1	186.69	73.6	21.1172	0	0	0	0	0	1	1	0	1	0	0	0	0	0	0	0	0	0	0	1	1	1	1	0	1	1	1700	96	101.478	38.2174	59.3043	26	36.6667	96.5	14	23	97	138	4.2	8.3	105	0.7	11
16932	0	50	1	180.34	82.6	25.3978	0	0	0	0	0	0	0	0	0	0	0	1	0	1	0	0	0	0	0	0	1	0	0	0	0	8	1619	84	110.839	56.5806	73.8495	20	36.5463	99.5556	16	18	189	138.5	3.55	6.75	108.5	1.05	36
16961	0	76	1	168.91	64	22.4321	1	0	0	1	0	0	0	0	1	0	0	0	0	0	0	0	0	0	0	0	1	1	0	0	0	2	3860	75	116.529	61.2941	73.8235	21	36.4444	96.8333	14.5	24.5	170	139.5	4.1	8.4	104.5	1	22
16965	0	81	0	157.701	47.7	19.1801	1	0	0	0	0	1	0	1	1	1	0	0	0	0	0	0	0	0	0	1	0	0	0	0	1	4	805	95	104.455	49.8909	68.0788	18	37.2593	96.1429	9.5	26.5	253.5	130.5	4.2	7.55	99	0.7	15
16967	3	78	1	182.88	83.9	25.0859	1	0	0	0	0	0	0	0	1	0	0	0	0	1	0	0	1	0	0	1	1	1	1	0	1	1	1300	72	116.853	59.2059	77.4706	18	37.6247	97.7222	11.5	25.5	118.5	141	3.95	9.15	108	1.1	18.5
16992	0	71	1	193.04	92.7	24.8763	0	0	0	0	0	1	0	1	1	0	0	0	0	0	0	0	0	0	0	1	1	1	1	0	1	3	1185	90	94	57.381	69.5873	20	36.4444	97.0833	11	30	111	138	3.8	8.6	101	1	23
17012	3	71	0	157.48	52	20.9678	0	1	1	0	0	1	0	1	0	0	0	0	1	0	0	1	0	0	0	0	0	0	0	0	0	5	1840	77	113.073	54.0244	73.8293	17	36.7222	98	13	33	112	140.5	4.22	8.5	98	0.8	38
17021	0	77	0	147.32	100	46.0762	0	0	0	0	1	0	0	0	1	1	0	0	0	1	0	0	0	0	0	1	1	1	0	0	1	2	3435	72	118.952	42.8571	68.2222	17	36.1944	97.1905	12	29	106	138	5.25	9.3	102	1.3	23
17028	0	73	0	167.64	69.7	24.8015	1	0	0	0	0	1	0	0	1	1	0	0	0	0	0	0	0	0	0	0	0	0	0	0	0	2	815	93	100.091	42.0606	61.404	18	37.9444	99.7812	24	11.6667	287	138	4.25	7.9	107	1.65	49.5
17030	0	76	1	170.18	80	27.6231	1	0	0	1	0	1	0	0	0	1	0	1	0	1	1	0	1	0	0	1	1	1	1	0	1	3	1940	76	113.344	64.5	80.9271	18	36.4861	96.8667	15	23.3333	177.333	135	4.6	8.35	101.333	1.23333	26.3333
17041	0	89	1	175.26	86	27.9984	1	1	0	0	0	0	0	0	0	0	0	1	0	0	0	0	0	0	0	1	1	1	1	0	1	4	2000	64	106.208	48.7917	67.9306	17	36.4028	98.55	12.5	30.5	157.5	140	3.65	8.4	101	2.15	49.5
17054	2	73	0	149.86	52.6	23.4215	0	0	0	0	0	0	0	0	0	0	0	0	0	0	0	0	0	0	0	0	0	0	0	0	0	5	635	61	131.789	64.5	87.7632	19	36.1389	99.0714	12	22	93	135	3.9	8.2	105	2	44
17055	0	89	1	172.762	81.8	27.4066	0	0	0	1	0	0	0	0	0	0	0	1	0	0	0	0	0	0	0	0	0	0	0	0	0	9	30	116	119.419	67.5484	86.6022	27	36.1389	95.7143	16.5	19.3333	247	136	5.175	8.1	105.5	1.85	52.5
17060	0	84	1	162.56	87	32.9224	0	0	0	1	0	0	0	0	0	0	0	0	0	0	1	0	0	0	0	0	1	1	1	0	1	4	448	93	110.5	45.8333	67.3889	17	35.7778	97.3913	18	18.5	205.5	133	4.5	6.5	101	4.6	81.5
17065	0	79	1	172.72	80	26.8167	1	0	0	1	0	0	0	0	1	0	0	0	0	1	0	0	0	0	0	1	0	0	0	0	1	2	1065	79	118.973	54.3243	75.8739	21	37.0926	98.2286	11.6667	25	139.667	138	4.38	8.3	105.667	1.05	26.5
17069	0	61	0	157.48	91	36.6936	1	0	0	0	0	1	0	0	0	0	0	1	0	1	0	0	1	0	0	0	1	1	1	0	1	3	2430	65	115	71.35	85.9	18	36.6574	97.25	12	27.5	155.333	138.667	4.33333	8.8	103.5	1.15	24
17078	0	71	1	175.061	93	30.3462	0	0	0	0	0	0	0	0	0	0	0	0	1	0	0	1	0	0	0	1	1	1	1	0	1	9	3120	89	110.459	69.5135	83.5856	24	37.5926	94.725	18	15	154	136	5.125	7.7	110	1.3	24
17092	0	56	1	170.18	62	21.4079	1	1	0	0	0	0	0	0	0	0	0	0	0	0	0	0	0	0	0	0	0	0	0	0	0	0	2035	94	106.8	65.8	81.8772	16	36.5463	99.4211	12	22	101	135	4.1	7.2	105	0.5	7
17105	0	73	1	170.18	82	28.3137	1	1	1	1	0	0	0	0	1	0	0	0	0	1	0	0	1	0	0	1	1	1	1	0	1	2	3812	86	92.381	55.7619	67.9683	20	36.9259	96	12.5	25.5	116.5	137.5	3.96667	8.15	103.5	1.05	18.5
17106	3	89	0	144.78	43	20.514	1	0	0	0	0	1	0	0	0	0	0	0	0	0	0	1	0	0	0	0	0	0	0	0	0	5	1915	92	116.222	63.1481	80.8395	16	37.0093	95.2333	16	27	168.667	145.333	3.53333	8.7	107	0.75	22.5
17116	0	61	1	182.88	118.3	35.3714	1	1	1	0	0	0	0	0	0	0	0	0	0	1	0	0	0	0	0	1	1	1	1	0	1	2	1815	72	121.14	75.1163	92.1783	13	36.0556	98.8571	17.5	27	114.5	140.5	3.55	8.91274	99.5	1	23.5
17122	0	89	0	152.4	64.7	27.857	1	0	0	1	0	0	0	0	1	0	0	0	0	1	0	0	1	0	0	1	1	1	1	0	1	5	4200	68	109.636	51.4545	70.6465	19	36.8651	96.2222	12.5	28.5	119	141	4.3	8.55	104	1.46667	41.6667
17123	3	54	1	167.64	63	22.4174	0	0	0	0	0	0	0	0	0	0	0	0	0	0	0	0	0	0	0	0	0	0	0	0	0	7	1586	114	82.7353	53.1863	64.7157	21	38.1349	91.1667	15	25.5	96.5	137	4.86667	7.75	101.5	0.65	25.5
17126	3	53	1	210	111	25.1701	1	0	0	0	0	1	0	0	0	1	0	0	0	1	0	0	0	0	0	1	0	1	1	0	1	0	4000	69	144.118	84	104.039	15	36.7222	96.7647	13	26	122	139	4.05	8.85	104	0.9	16
17128	0	68	1	167.64	80	28.4665	1	0	0	0	0	1	0	1	0	0	0	0	0	1	1	0	1	0	0	1	1	1	1	0	1	0	1350	82	110.333	68.6667	82.5556	25	36.8519	97.1	16	30	200	141	4.6	8.2	100	1.1	24
17131	0	43	1	180.34	77.1	23.7067	0	0	0	0	0	0	0	0	0	0	0	1	0	0	0	0	0	0	0	0	0	0	0	0	0	4	2275	77	147.692	62.4615	90.8718	17	36.7778	97.6	19	18	142.333	142.333	4.26667	8.85	109.667	5.16667	88
17135	0	55	1	185.42	100	29.0862	1	1	1	0	0	0	0	0	0	0	0	0	0	1	0	0	0	0	0	1	1	1	1	0	1	2	2480	83	109.273	64.0909	79.8182	18	37.5033	98.5294	18.5	21	160.778	133	4.63333	8.47316	98	0.8	14
17144	3	72	1	165.1	74.8	27.4415	1	0	0	0	0	1	0	0	1	1	0	0	0	1	0	0	0	0	0	1	1	1	1	0	1	6	1885	90	103.87	57	79.9545	20	37.0278	97.6316	13	25	125.875	138	4.525	8.4	105.5	1	19
17162	3	81	1	169.926	97.4	33.7318	1	0	0	0	0	1	0	0	0	1	0	0	0	1	0	0	0	0	0	1	1	1	1	0	1	3	2590	73	99.4118	52.9412	74.3627	13	36.2582	99.3226	12	25.5	129.111	132.75	4.6125	8.3	103	0.95	18.5
17191	3	68	1	167.64	78	27.7549	1	0	0	1	0	1	0	0	0	0	0	1	0	0	0	0	0	0	0	0	1	1	1	0	1	8	1105	75	109.293	53.439	72.439	13	36.6395	99.5526	26.3333	15.6667	153	135.667	3.8	10.35	97.6667	9.85	118.667
17212	0	49	1	182.88	127	37.9727	0	0	0	1	0	1	0	0	0	0	0	0	0	0	0	0	0	0	0	0	1	1	0	0	1	0	1950	109	135.423	77.6154	96.1282	18	37.3426	96.3571	15	24	115	139	4	8.5	104	0.7	11
17219	3	79	1	175.26	84	27.3472	1	0	0	0	0	1	0	0	0	0	0	0	0	0	0	0	0	0	0	1	0	1	1	0	1	1	2370	66	99.9444	46.3333	64.2037	19	36.3333	95.8333	11.5	28.5	159	139	3.95	8.3	103	0.95	17.5
17234	3	85	0	152.4	62.7	26.9959	1	1	0	1	0	0	0	0	1	0	1	0	0	0	0	0	0	0	0	0	0	0	0	0	0	4	1994	78	128.92	68.72	93.28	17	36.3472	96.4286	20.6667	24.3333	341.4	135	5.5375	10.35	94.6667	1.26667	24
17239	0	62	1	165.1	140	51.361	0	0	0	0	0	1	0	0	1	0	0	0	0	1	0	0	0	1	0	0	1	0	1	0	0	2	3630	70	86.0323	45.6774	55.2727	23	38.5269	96.8	16.5	27.5	105.5	139	5.325	8.7	100	2.65	73.5
17241	0	80	0	152.4	82.5	35.5209	1	0	0	0	0	1	0	0	0	0	0	0	0	1	0	0	0	0	0	1	1	1	1	0	1	2	2773	81	102.069	57.4828	74.069	18	37.0079	97.1034	17	26	120.5	142	3.75	8.7	102	1.2	19
17244	0	66	1	170.18	84	29.0043	1	0	0	0	0	0	0	0	0	0	0	0	0	1	0	0	1	0	0	1	1	1	1	0	1	3	3915	73	106.647	57.7353	74.0392	18	37.0556	97.9667	11.5	24	218.5	138	3.86667	7.7	106	0.7	12
17269	0	61	0	172.72	110	36.8729	0	0	0	1	0	0	0	0	0	0	0	0	0	0	0	0	0	0	0	0	0	0	0	0	0	6	4485	96	130.667	69.1	91.5333	21	37.4889	94.6364	18	21.5	123.5	149.333	3.95	9.65	118.333	0.8	12
17280	0	68	0	170.18	70.3	24.2738	0	0	0	1	0	1	0	0	1	1	0	0	0	1	0	0	0	0	0	1	1	1	1	0	1	4	1470	90	116.317	39.2439	60	21	36.5576	99.093	12	26	100	134	4.1	9.2	100	2.1	41
17286	0	52	1	182.88	88.5	26.4613	1	1	1	0	0	0	0	0	0	0	0	0	0	0	0	0	0	0	0	0	0	0	0	0	0	1	2000	83	104.87	64.913	78.2319	17	37.0333	95.4615	14	22	115	139	4.3	8.7	107	1	18
17290	3	60	1	182.88	107	31.9927	1	0	0	0	0	1	0	0	0	0	1	0	0	1	0	0	0	0	0	1	0	1	1	0	1	1	4025	87	106.444	64.2963	79.284	17	36.0778	97.55	15	28	117	139	3.55	9	100	1	16.5
17294	0	89	0	157.48	145	58.4679	0	0	0	0	0	1	0	0	0	0	0	0	0	1	0	0	1	0	0	0	1	1	0	0	1	3	1840	85	126	63.2273	84.1515	24	36.7222	96.2143	12	31	134	145	3.6	8.4	106	0.6	11
17298	0	89	0	152.4	57.2	24.6278	1	0	0	1	0	1	0	0	0	0	0	0	0	1	0	1	0	0	0	0	0	0	0	0	1	6	308	103	110.15	67.25	81.55	24	36.9167	95	12	36	96	140	4.9	8.5	95	1.8	45
17310	3	42	1	175.26	90	29.3006	1	1	0	0	0	0	0	0	0	0	0	0	0	1	0	0	0	0	0	1	1	1	1	0	1	2	2670	80	128.37	84.8478	99.3333	16	36.7063	98.2308	14	27.5	140.5	139.5	4.1	8.7	102	1.15	15
17317	3	73	1	172.72	91	30.504	1	0	0	0	0	1	0	0	0	0	0	1	0	0	0	0	0	0	0	1	1	1	1	0	1	2	2115	64	132.556	59.0741	83.5679	18	36.5667	96.8824	10	26	133	133	3.8	8.8	101	0.7	11
17318	0	48	1	177.8	116	36.694	0	0	0	0	0	0	0	0	0	0	0	1	0	0	0	0	0	1	0	1	1	1	1	0	1	5	3710	65	154.759	71.3103	90.5357	17	36.7302	99.1	15.4286	19.4286	268.375	136.286	5.32222	8.2	106.714	2.27143	52.2857
17327	0	85	1	182.88	113	33.7867	1	1	1	0	0	0	0	0	0	0	0	0	0	0	1	0	0	0	0	1	1	1	1	0	1	1	2120	78	110.062	61.6875	74.375	19	36.463	92.4286	12	30	103	144	4.2	8.9	106	1	23
17334	3	81	1	174.419	96	31.556	1	0	0	0	0	1	0	0	0	0	0	1	0	0	0	1	0	0	0	1	1	1	1	0	1	2	3925	67	117.034	42.8966	67.6092	17	37.8254	96.3448	15	29	151	138.5	4.75	8.7609	99	1.45	30.5
17359	0	64	1	170.18	100	34.5289	1	0	0	0	0	0	0	0	0	1	0	0	0	1	0	0	1	0	0	0	1	1	1	0	1	2	5650	79	134.462	75.1154	94.8974	16	36.7685	94.04	14	24.5	147	142.5	3.95	8.05	108.5	2.7	26
17370	3	72	0	160.07	71	27.7101	1	0	0	0	0	1	0	0	0	0	0	1	0	1	0	0	1	0	0	1	1	1	1	0	1	6	3750	75	133.25	56.5556	91.0278	15	36.5556	98.7742	14	25	154.333	139.8	3.84286	8.5	106.333	0.433333	11.3333
17393	0	75	1	175.26	82.6	26.8915	1	0	0	1	0	1	0	0	1	0	1	1	0	1	0	0	1	1	0	1	1	1	1	1	1	2	2305	84	121.038	72.1154	88.4231	20	36.6389	93.7917	17	25	241	142	3.4	8.8	103	1.5	36
17411	0	77	0	160.02	168	65.6086	0	0	0	1	0	1	0	0	0	0	0	1	0	0	1	0	0	0	0	0	0	1	1	0	1	4	1590	64	138.087	57.2609	84.2029	17	36.2346	97.0909	9	26.5	162.5	139.5	3.35	7.5	107	0.75	9.5
17440	0	58	1	185.42	95	27.6319	1	0	0	0	0	0	0	0	0	1	0	1	0	0	0	0	0	0	0	0	0	0	0	0	0	5	1315	91	109.618	68.7455	82.8061	16	38.179	98.5778	16.5	19	203	141	4.05	7	109.5	1.25	18
17449	0	84	0	169.2	80	27.944	0	0	0	1	0	0	0	0	0	0	0	1	0	1	0	0	1	0	0	1	0	0	1	0	0	1	3560	96	166.864	74.7222	98.7037	23	37.4074	97.5	12	23.5	173	138.5	4.15	10.35	107	1.15	21.5
17470	0	89	0	157.48	113	45.5646	0	0	0	1	0	0	0	0	1	0	0	0	0	0	0	0	0	0	0	0	0	1	0	0	1	6	863	71	147.1	57.9333	91.1778	16	36.3333	98.5862	14	17.5	109.5	123.333	3.9	7.6	95	0.7	11.5
17486	3	79	0	169.2	80	27.944	1	0	0	0	0	1	0	0	0	0	0	0	0	1	0	0	0	0	0	1	0	1	1	0	0	1	1605	58	120	52.375	74.9167	13	36.2222	98.0625	9	25	86	144	4.35	8.35	114	0.6	21.5
17506	0	71	1	177.8	80	25.3062	0	0	0	0	0	0	0	0	0	0	0	0	0	0	0	1	1	0	0	0	0	0	0	0	0	5	2465	92	107.56	59.92	75.8	17	37.7302	97.2308	14.5	19.5	113	142	4.23333	7.25	112.5	1.05	27.5
17512	3	85	0	162.56	53.5	20.2454	0	0	0	1	0	0	0	0	1	0	0	0	0	1	0	0	0	0	0	0	1	1	0	0	0	3	1915	55	112.452	52.3226	72.3656	18	36.537	97.4	12	32	75	141	3.7	8.88019	101	1	12
17513	0	61	1	180.34	90	27.6731	0	0	0	0	0	0	0	0	1	1	0	0	0	1	0	0	1	0	0	1	0	0	1	0	1	1	2225	80	93.8947	52.7368	66.4561	29	36.0741	97.8	14	24	114	136	4.2	8.9	102	1.1	18
17522	3	77	0	165.1	144	52.8285	0	0	0	0	0	1	0	1	1	1	0	0	0	1	0	0	1	0	0	1	1	1	1	0	1	5	4967	87	104.682	42.2727	63.0758	22	36.6889	96.65	14.5	23	115.5	145	3.75	8.6	111.5	1.3	19.5
17531	0	44	1	182.88	130	38.8697	1	0	0	0	0	0	0	0	0	1	0	0	0	0	0	0	0	0	0	1	1	1	1	0	1	1	2530	80	112.13	65.2609	80.8841	19	36.6944	95.2609	14	21	160	141	4.03333	8.35	110	0.95	14.5
17539	1	37	1	170.18	68	23.4797	1	0	0	0	0	1	0	0	0	0	0	1	0	0	0	0	1	0	0	1	1	1	1	0	1	2	1833	64	96.7576	42.8485	60.8182	15	36.6296	98.2973	15	29	127	136	4.2	9.5	96	1.9	33
17541	0	50	0	160.02	139.5	54.4786	0	0	0	0	0	0	0	0	0	0	0	1	0	1	0	1	0	0	0	0	1	1	0	0	1	4	2210	90	131.393	60.8571	84.4048	28	38.0202	97.3	12.6667	30.3333	154.333	139.667	4.05	8.63333	101	0.5	13.3333
17556	0	77	1	170.18	84	29.0043	0	0	0	0	0	1	0	0	0	0	0	0	0	1	0	0	1	0	0	0	0	0	0	0	0	1	4485	81	102.299	42.0597	62.1393	24	36.9537	94.3051	10.5	23.5	120	139.5	3.76667	7.6	109	0.95	32.5
17578	0	48	1	187.96	104	29.4376	0	1	1	0	0	1	0	0	0	0	0	0	0	0	0	0	1	0	0	1	1	1	1	0	1	1	1625	67	98.5882	53.2353	68.3529	15	36.8148	96.8235	11.5	26	106	140.5	3.96667	8.5	107	0.75	10.5
17583	0	86	0	147.32	102	46.9977	0	0	0	0	1	0	0	0	0	0	0	0	0	0	0	0	0	0	0	0	1	1	0	0	0	1	1965	60	120.091	40.5455	67.0606	20	36.8148	97.2609	11	27	93	137	4.3	8.7	103	1	22
17587	3	52	1	175.776	80	25.8922	1	0	0	0	0	0	0	0	0	0	0	0	0	1	0	0	1	0	0	0	0	0	0	0	0	2	2000	64	107.609	52.913	71.3768	15	36.9111	98.3529	12	26	118	140	4	8.53768	106	0.6	8
17609	0	88	0	165.1	86.2	31.6237	0	0	0	1	0	1	0	0	0	0	0	0	0	0	0	0	0	0	0	1	1	1	0	0	0	3	3905	70	120.519	43.6296	69.2593	22	36.7897	96.6667	16	33	98	140	3.53333	9.1	94	1.5	86.5
17614	0	61	1	175.26	69.1	22.4964	1	0	0	0	0	0	0	1	0	0	0	0	0	0	0	0	0	0	0	1	1	1	1	0	1	5	1090	91	110.72	59.44	76.5333	19	37.6667	98.0952	15.3333	23.3333	95.6667	136.5	5.25	8.53333	102.75	1.675	33.6667
17647	3	66	1	157.48	46	18.5484	0	1	0	0	0	1	0	0	0	0	0	1	0	0	0	0	0	0	0	0	0	0	0	0	0	5	2760	87	102.32	53.32	71.1467	18	37.5048	98.7059	14	29	202	140	3.775	7.75	100.5	1.6	24.5
17652	0	75	1	177.8	78	24.6735	1	0	0	1	0	1	0	0	1	0	0	0	0	0	0	0	0	0	0	1	1	1	1	0	1	8	3075	92	104	48.4	73.8095	12	36.5431	97.7059	16	24	157.417	139.667	4.17273	9.4	104	0.766667	14.6667
17657	0	79	1	172.72	69.3	23.2299	1	0	0	1	0	1	0	0	0	1	0	1	0	0	0	1	0	0	0	0	1	1	1	0	1	4	3570	85	117.394	58.7879	78.3232	25	36.5926	98.2812	14.5	23.5	161	137.5	4.36667	8.2	104	1.8	68
17658	0	69	0	157.48	59.6	24.0323	0	0	0	1	0	0	0	1	0	0	0	0	0	0	1	0	0	0	0	0	0	0	0	0	0	1	5830	101	97.2759	60.1379	72.5172	26	35.5556	97.7667	16	33	73	138	3.95	9.40785	94	0.85	15
17659	0	78	1	177.8	102	32.2654	0	0	0	1	0	1	0	0	0	0	0	0	0	0	1	0	0	0	0	0	0	1	1	0	1	5	920	108	97.4884	57.3023	68.5736	19	36.8519	94.8276	15	24.5	97.5	141.5	4.2	8.65	106	1.25	27.5
17661	0	79	0	152.4	58.1	25.0153	1	0	0	1	0	1	0	1	0	0	0	1	0	1	0	0	0	0	0	1	0	1	1	0	1	2	650	86	114.524	44.381	67.7619	17	36.8667	92.3	10.3333	30	160.667	140.667	4.56667	8.45	105	0.533333	15
17675	3	56	0	167.64	110	39.1415	0	1	1	0	0	1	0	0	0	1	1	0	0	0	0	0	0	0	0	1	1	1	1	0	0	5	2128	55	93.1923	58.4231	77.4615	13	36.6333	98.6087	15.5	26	197.75	137	3.96	7.55	99	1.4	44
17676	3	86	0	157.229	47	19.0123	1	0	0	0	0	1	0	0	0	0	0	0	0	0	0	0	0	0	0	1	0	1	1	0	1	1	3335	68	108.375	42	64.125	15	36.3272	98.625	13.3333	20.3333	96.6667	126.667	4.43333	7.85	97.6667	0.633333	18.6667
17688	0	78	1	182.88	75	22.4248	0	0	0	1	0	1	0	1	1	0	1	0	0	0	0	1	0	0	0	0	1	0	0	0	0	9	740	129	91.6957	60.8261	71.2464	17	36.7361	95.1429	17	26.3333	99	143.667	4.3	8.7	104.667	1.3	42.3333
17694	0	88	0	147.32	51	23.4989	1	1	1	0	0	0	0	0	0	0	0	0	0	0	0	0	0	0	0	1	1	1	1	0	1	2	1790	77	95.069	45.931	62.3103	18	36.1889	97.619	16	29	155	139	3.6	8.9	98	1.4	36
17698	1	60	0	164.596	121.9	44.9953	0	0	0	0	0	0	0	0	0	0	0	1	0	0	0	1	0	1	0	0	1	1	1	0	1	2	1595	83	105.308	53.8846	71.0256	19	38.2619	97.1481	12.3333	32.3333	155.333	149.333	3.83333	9.55	113.333	1.76667	44.6667
17700	3	81	0	169.2	80	27.944	0	0	0	0	0	0	0	0	0	0	0	0	0	0	0	0	0	0	0	0	0	0	0	0	0	1	1275	87	98.5556	41.5556	60.5556	20	37.2778	96.8889	8	26	89	138	4.3	7.80316	108	0.6	26
17708	0	75	1	180.34	98.18	30.1883	1	1	1	0	0	0	0	0	0	0	0	0	0	1	1	0	0	0	0	0	0	0	0	0	0	0	3835	73	121.56	60.4	81.32	19	36.3556	94.3182	15	24	134	136	3.55	8.9	101	0.9	20
17720	3	89	1	172.72	60	20.1125	1	0	0	1	0	1	0	0	0	1	1	0	0	0	0	0	0	0	0	1	1	1	1	0	1	8	1005	90	111	60.3611	77.2407	29	36.3444	96.7941	14.6667	20.3333	202	149.333	3.875	8.4	118.333	3.03333	51.6667
17721	3	66	1	162.56	68.9	26.073	1	0	0	0	0	0	0	0	0	0	0	1	0	1	0	0	0	0	0	1	1	1	1	0	1	1	2915	72	133.16	55.52	78	17	36.6056	97.9615	13.5	23.5	181	137.5	4.15	8.8	104.5	0.95	17.5
17727	3	71	1	170.18	67	23.1344	0	0	0	0	0	0	0	0	0	0	0	0	0	0	0	0	0	0	0	0	1	0	0	0	1	6	1475	79	120.13	52.8696	75.2899	21	37.3333	99.5455	13	22	162	141	3.75	7.3	110	0.7	24
17728	3	78	0	172.72	78.1	26.1798	1	1	1	0	0	1	0	0	0	1	0	0	0	0	0	0	0	0	0	1	1	1	1	0	1	1	4175	63	108	58.4348	71.3913	17	36.5667	97.72	15.3333	22.6667	148.667	134.333	4.2	7.96667	101	0.766667	16.3333
17736	0	41	1	177.8	118	37.3266	1	1	1	0	0	0	0	0	0	0	0	0	0	1	0	0	0	0	0	0	0	0	0	0	0	1	3265	70	112.5	58.25	76.3333	18	36.8111	98.2	13	29	163	137	3.85	8.6	99	0.9	11
17760	0	87	1	154.94	66	27.4927	1	1	0	1	0	0	0	0	0	1	0	0	0	1	0	0	1	0	0	1	1	1	1	0	1	2	2750	68	124.192	59.7692	81.2436	22	35.8	97.5385	12	24	124.5	140	4.23333	8.15	108.5	1.65	32
17765	3	47	1	180.34	110.5	33.9765	1	0	0	0	0	0	0	0	0	0	0	1	0	1	1	0	1	0	0	1	1	1	1	0	1	1	1325	58	117.03	61.1212	80.2525	17	36.2222	96.1429	15.3333	23.3333	197.25	138	4.13333	8.93333	103.333	0.666667	12.6667
17789	0	78	1	210	72.6	16.4626	1	0	0	0	0	1	0	0	0	0	0	1	0	1	1	0	0	0	0	1	1	1	1	0	1	1	900	67	116.947	54.3684	75.2281	21	37.9907	93.75	11	27	133	135	3.9	7.8	101	0.9	12
17791	0	72	1	170.18	70.8	24.4465	0	0	0	0	0	0	0	0	0	0	0	0	0	1	0	0	0	0	0	1	0	1	1	0	1	2	650	68	132	60.037	82.7778	18	36.6111	96.0417	14	30.5	159.5	138	3.1	8.9	96.5	1.65	20
17793	0	50	0	167.64	199	70.8105	0	0	0	0	0	0	0	0	0	0	0	0	0	0	0	0	0	0	0	0	0	0	0	0	0	0	2445	95	124.467	67.1333	86.2445	24	36.8778	95.8529	15	22.5	113	139	4.1	8.30847	105.5	0.9	12
[truncated: 3,362 more rows]
[truncated: 8 more columns]
